# Supplementary material for: Whole-genome sequencing and functional annotation of pathogenic Paraconiothyrium brasiliense causing human cellulitis
Source: Hum Genomics. 2023 Jul 17;17:65. doi: 10.1186/s40246-023-00512-5 (PMC10351199; doi:10.1186/s40246-023-00512-5)
Supplement: Supplementary file 1 — Additional file 1: Table S1. KEGG functional annotation of P. brasiliense GGX 413 [file 40246_2023_512_MOESM1_ESM.xlsx]

## Sheet: KEGG functional annotation
orf_name	Class D	Class C	Class B	Class A
scaffold1.t3	K01178 SGA1; glucoamylase	00500 Starch and sucrose metabolism	Carbohydrate metabolism	Metabolism
scaffold1.t36	K09539 DNAJC19; DnaJ homolog subfamily C member 19	03110 Chaperones and folding catalysts	Protein families: genetic information processing	Brite Hierarchies
scaffold1.t36	K09539 DNAJC19; DnaJ homolog subfamily C member 19	03029 Mitochondrial biogenesis	Protein families: genetic information processing	Brite Hierarchies
scaffold1.t37	K02896 RP-L24e, RPL24; large subunit ribosomal protein L24e	03010 Ribosome	Translation	Genetic Information Processing
scaffold1.t37	K02896 RP-L24e, RPL24; large subunit ribosomal protein L24e	03011 Ribosome	Protein families: genetic information processing	Brite Hierarchies
scaffold1.t39	K00418 QCR8, UQCRQ; ubiquinol-cytochrome c reductase subunit 8	00190 Oxidative phosphorylation	Energy metabolism	Metabolism
scaffold1.t39	K00418 QCR8, UQCRQ; ubiquinol-cytochrome c reductase subunit 8	04714 Thermogenesis	Environmental adaptation	Organismal Systems
scaffold1.t39	K00418 QCR8, UQCRQ; ubiquinol-cytochrome c reductase subunit 8	04260 Cardiac muscle contraction	Circulatory system	Organismal Systems
scaffold1.t39	K00418 QCR8, UQCRQ; ubiquinol-cytochrome c reductase subunit 8	04932 Non-alcoholic fatty liver disease (NAFLD)	Endocrine and metabolic disease	Human Diseases
scaffold1.t39	K00418 QCR8, UQCRQ; ubiquinol-cytochrome c reductase subunit 8	05016 Huntington disease	Neurodegenerative disease	Human Diseases
scaffold1.t39	K00418 QCR8, UQCRQ; ubiquinol-cytochrome c reductase subunit 8	05010 Alzheimer disease	Neurodegenerative disease	Human Diseases
scaffold1.t39	K00418 QCR8, UQCRQ; ubiquinol-cytochrome c reductase subunit 8	05012 Parkinson disease	Neurodegenerative disease	Human Diseases
scaffold1.t41	K08956 AFG3; AFG3 family protein	01002 Peptidases and inhibitors	Protein families: metabolism	Brite Hierarchies
scaffold1.t41	K08956 AFG3; AFG3 family protein	03110 Chaperones and folding catalysts	Protein families: genetic information processing	Brite Hierarchies
scaffold1.t48	K14778 DDX49, DBP8; ATP-dependent RNA helicase DDX49/DBP8	03009 Ribosome biogenesis	Protein families: genetic information processing	Brite Hierarchies
scaffold1.t49	K07830 RRAS2, TC21; Ras-related protein R-Ras2	04014 Ras signaling pathway	Signal transduction	Environmental Information Processing
scaffold1.t49	K07830 RRAS2, TC21; Ras-related protein R-Ras2	04024 cAMP signaling pathway	Signal transduction	Environmental Information Processing
scaffold1.t49	K07830 RRAS2, TC21; Ras-related protein R-Ras2	04010 MAPK signaling pathway	Signal transduction	Environmental Information Processing
scaffold1.t49	K07830 RRAS2, TC21; Ras-related protein R-Ras2	04072 Phospholipase D signaling pathway	Signal transduction	Environmental Information Processing
scaffold1.t49	K07830 RRAS2, TC21; Ras-related protein R-Ras2	04371 Apelin signaling pathway	Signal transduction	Environmental Information Processing
scaffold1.t49	K07830 RRAS2, TC21; Ras-related protein R-Ras2	04810 Regulation of actin cytoskeleton	Cell motility	Cellular Processes
scaffold1.t49	K07830 RRAS2, TC21; Ras-related protein R-Ras2	04218 Cellular senescence	Cell growth and death	Cellular Processes
scaffold1.t49	K07830 RRAS2, TC21; Ras-related protein R-Ras2	04140 Autophagy - animal	Transport and catabolism	Cellular Processes
scaffold1.t49	K07830 RRAS2, TC21; Ras-related protein R-Ras2	04137 Mitophagy - animal	Transport and catabolism	Cellular Processes
scaffold1.t49	K07830 RRAS2, TC21; Ras-related protein R-Ras2	04625 C-type lectin receptor signaling pathway	Immune system	Organismal Systems
scaffold1.t49	K07830 RRAS2, TC21; Ras-related protein R-Ras2	05205 Proteoglycans in cancer	Cancer: overview	Human Diseases
scaffold1.t49	K07830 RRAS2, TC21; Ras-related protein R-Ras2	04147 Exosome	Protein families: signaling and cellular processes	Brite Hierarchies
scaffold1.t49	K07830 RRAS2, TC21; Ras-related protein R-Ras2	04031 GTP-binding proteins	Protein families: signaling and cellular processes	Brite Hierarchies
scaffold1.t50	K15151 MED10, NUT2; mediator of RNA polymerase II transcription subunit 10	03021 Transcription machinery	Protein families: genetic information processing	Brite Hierarchies
scaffold1.t53	K06944 K06944; uncharacterized protein	99997 Function unknown	Poorly characterized	Not Included in Pathway or Brite
scaffold1.t54	K00456 CDO1; cysteine dioxygenase	00430 Taurine and hypotaurine metabolism	Metabolism of other amino acids	Metabolism
scaffold1.t54	K00456 CDO1; cysteine dioxygenase	00270 Cysteine and methionine metabolism	Amino acid metabolism	Metabolism
scaffold1.t59	K03360 GRR1; F-box and leucine-rich repeat protein GRR1	04120 Ubiquitin mediated proteolysis	Folding, sorting and degradation	Genetic Information Processing
scaffold1.t59	K03360 GRR1; F-box and leucine-rich repeat protein GRR1	04111 Cell cycle - yeast	Cell growth and death	Cellular Processes
scaffold1.t59	K03360 GRR1; F-box and leucine-rich repeat protein GRR1	04121 Ubiquitin system	Protein families: genetic information processing	Brite Hierarchies
scaffold1.t60	K08853 AAK; AP2-associated kinase	04131 Membrane trafficking	Protein families: genetic information processing	Brite Hierarchies
scaffold1.t60	K08853 AAK; AP2-associated kinase	01001 Protein kinases	Protein families: metabolism	Brite Hierarchies
scaffold1.t70	K13095 SF1; splicing factor 1	03041 Spliceosome	Protein families: genetic information processing	Brite Hierarchies
scaffold1.t71	K18083 MTMR6_7_8; myotubularin-related protein 6/7/8	00562 Inositol phosphate metabolism	Carbohydrate metabolism	Metabolism
scaffold1.t71	K18083 MTMR6_7_8; myotubularin-related protein 6/7/8	04070 Phosphatidylinositol signaling system	Signal transduction	Environmental Information Processing
scaffold1.t71	K18083 MTMR6_7_8; myotubularin-related protein 6/7/8	04138 Autophagy - yeast	Transport and catabolism	Cellular Processes
scaffold1.t71	K18083 MTMR6_7_8; myotubularin-related protein 6/7/8	01009 Protein phosphatases and associated proteins	Protein families: metabolism	Brite Hierarchies
scaffold1.t73	K02985 RP-S3e, RPS3; small subunit ribosomal protein S3e	03010 Ribosome	Translation	Genetic Information Processing
scaffold1.t73	K02985 RP-S3e, RPS3; small subunit ribosomal protein S3e	05130 Pathogenic Escherichia coli infection	Infectious disease: bacterial	Human Diseases
scaffold1.t73	K02985 RP-S3e, RPS3; small subunit ribosomal protein S3e	03011 Ribosome	Protein families: genetic information processing	Brite Hierarchies
scaffold1.t76	K00799 GST, gst; glutathione S-transferase	00480 Glutathione metabolism	Metabolism of other amino acids	Metabolism
scaffold1.t76	K00799 GST, gst; glutathione S-transferase	00982 Drug metabolism - cytochrome P450	Xenobiotics biodegradation and metabolism	Metabolism
scaffold1.t76	K00799 GST, gst; glutathione S-transferase	00983 Drug metabolism - other enzymes	Xenobiotics biodegradation and metabolism	Metabolism
scaffold1.t76	K00799 GST, gst; glutathione S-transferase	00980 Metabolism of xenobiotics by cytochrome P450	Xenobiotics biodegradation and metabolism	Metabolism
scaffold1.t76	K00799 GST, gst; glutathione S-transferase	04212 Longevity regulating pathway - worm	Aging	Organismal Systems
scaffold1.t76	K00799 GST, gst; glutathione S-transferase	05418 Fluid shear stress and atherosclerosis	Cardiovascular disease	Human Diseases
scaffold1.t76	K00799 GST, gst; glutathione S-transferase	05204 Chemical carcinogenesis	Cancer: overview	Human Diseases
scaffold1.t76	K00799 GST, gst; glutathione S-transferase	01524 Platinum drug resistance	Drug resistance: antineoplastic	Human Diseases
scaffold1.t76	K00799 GST, gst; glutathione S-transferase	05200 Pathways in cancer	Cancer: overview	Human Diseases
scaffold1.t76	K00799 GST, gst; glutathione S-transferase	05225 Hepatocellular carcinoma	Cancer: specific types	Human Diseases
scaffold1.t76	K00799 GST, gst; glutathione S-transferase	02000 Transporters	Protein families: signaling and cellular processes	Brite Hierarchies
scaffold1.t79	K18123 HOGA1; 4-hydroxy-2-oxoglutarate aldolase	00630 Glyoxylate and dicarboxylate metabolism	Carbohydrate metabolism	Metabolism
scaffold1.t79	K18123 HOGA1; 4-hydroxy-2-oxoglutarate aldolase	00330 Arginine and proline metabolism	Amino acid metabolism	Metabolism
scaffold1.t81	K05909 E1.10.3.2; laccase	99980 Enzymes with EC numbers	Unclassified: metabolism	Not Included in Pathway or Brite
scaffold1.t83	K02951 RP-S12e, RPS12; small subunit ribosomal protein S12e	03010 Ribosome	Translation	Genetic Information Processing
scaffold1.t83	K02951 RP-S12e, RPS12; small subunit ribosomal protein S12e	03011 Ribosome	Protein families: genetic information processing	Brite Hierarchies
scaffold1.t84	K05754 ARPC5; actin related protein 2/3 complex, subunit 5	04810 Regulation of actin cytoskeleton	Cell motility	Cellular Processes
scaffold1.t84	K05754 ARPC5; actin related protein 2/3 complex, subunit 5	04144 Endocytosis	Transport and catabolism	Cellular Processes
scaffold1.t84	K05754 ARPC5; actin related protein 2/3 complex, subunit 5	04666 Fc gamma R-mediated phagocytosis	Immune system	Organismal Systems
scaffold1.t84	K05754 ARPC5; actin related protein 2/3 complex, subunit 5	05130 Pathogenic Escherichia coli infection	Infectious disease: bacterial	Human Diseases
scaffold1.t84	K05754 ARPC5; actin related protein 2/3 complex, subunit 5	05131 Shigellosis	Infectious disease: bacterial	Human Diseases
scaffold1.t84	K05754 ARPC5; actin related protein 2/3 complex, subunit 5	05100 Bacterial invasion of epithelial cells	Infectious disease: bacterial	Human Diseases
scaffold1.t84	K05754 ARPC5; actin related protein 2/3 complex, subunit 5	05132 Salmonella infection	Infectious disease: bacterial	Human Diseases
scaffold1.t84	K05754 ARPC5; actin related protein 2/3 complex, subunit 5	04131 Membrane trafficking	Protein families: genetic information processing	Brite Hierarchies
scaffold1.t84	K05754 ARPC5; actin related protein 2/3 complex, subunit 5	04812 Cytoskeleton proteins	Protein families: signaling and cellular processes	Brite Hierarchies
scaffold1.t95	K15440 TAD1, ADAT1; tRNA-specific adenosine deaminase 1	03016 Transfer RNA biogenesis	Protein families: genetic information processing	Brite Hierarchies
scaffold1.t98	K15153 MED31, SOH1; mediator of RNA polymerase II transcription subunit 31	03021 Transcription machinery	Protein families: genetic information processing	Brite Hierarchies
scaffold1.t99	K18469 TBC1D5; TBC1 domain family member 5	04131 Membrane trafficking	Protein families: genetic information processing	Brite Hierarchies
scaffold1.t101	K03165 TOP3; DNA topoisomerase III	03460 Fanconi anemia pathway	Replication and repair	Genetic Information Processing
scaffold1.t101	K03165 TOP3; DNA topoisomerase III	03440 Homologous recombination	Replication and repair	Genetic Information Processing
scaffold1.t101	K03165 TOP3; DNA topoisomerase III	03400 DNA repair and recombination proteins	Protein families: genetic information processing	Brite Hierarchies
scaffold1.t101	K03165 TOP3; DNA topoisomerase III	03032 DNA replication proteins	Protein families: genetic information processing	Brite Hierarchies
scaffold1.t107	K14607 SULF; extracellular sulfatase Sulf	99980 Enzymes with EC numbers	Unclassified: metabolism	Not Included in Pathway or Brite
scaffold1.t112	K11150 RDH8; retinol dehydrogenase 8	00830 Retinol metabolism	Metabolism of cofactors and vitamins	Metabolism
scaffold1.t132	K14960 CXXC1, SPP1, CPS40; COMPASS component SPP1	03036 Chromosome and associated proteins	Protein families: genetic information processing	Brite Hierarchies
scaffold1.t132	K14960 CXXC1, SPP1, CPS40; COMPASS component SPP1	03000 Transcription factors	Protein families: genetic information processing	Brite Hierarchies
scaffold1.t139	K01049 ACHE; acetylcholinesterase	00564 Glycerophospholipid metabolism	Lipid metabolism	Metabolism
scaffold1.t139	K01049 ACHE; acetylcholinesterase	04725 Cholinergic synapse	Nervous system	Organismal Systems
scaffold1.t139	K01049 ACHE; acetylcholinesterase	00537 Glycosylphosphatidylinositol (GPI)-anchored proteins	Protein families: signaling and cellular processes	Brite Hierarchies
scaffold1.t153	K18826 CAMKMT; calmodulin-lysine N-methyltransferase	00310 Lysine degradation	Amino acid metabolism	Metabolism
scaffold1.t154	K22856 EEF1AKMT2, EFM4, METTL10; EEF1A lysine methyltransferase 2	03012 Translation factors	Protein families: genetic information processing	Brite Hierarchies
scaffold1.t159	K02295 CRY; cryptochrome	04710 Circadian rhythm	Environmental adaptation	Organismal Systems
scaffold1.t159	K02295 CRY; cryptochrome	03400 DNA repair and recombination proteins	Protein families: genetic information processing	Brite Hierarchies
scaffold1.t160	K00750 GYG1, GYG2; glycogenin	00500 Starch and sucrose metabolism	Carbohydrate metabolism	Metabolism
scaffold1.t160	K00750 GYG1, GYG2; glycogenin	01003 Glycosyltransferases	Protein families: metabolism	Brite Hierarchies
scaffold1.t161	K15428 DUG1; Cys-Gly metallodipeptidase DUG1	00480 Glutathione metabolism	Metabolism of other amino acids	Metabolism
scaffold1.t161	K15428 DUG1; Cys-Gly metallodipeptidase DUG1	01002 Peptidases and inhibitors	Protein families: metabolism	Brite Hierarchies
scaffold1.t167	K03362 FBXW1_11, BTRC, beta-TRCP; F-box and WD-40 domain protein 1/11	04120 Ubiquitin mediated proteolysis	Folding, sorting and degradation	Genetic Information Processing
scaffold1.t167	K03362 FBXW1_11, BTRC, beta-TRCP; F-box and WD-40 domain protein 1/11	04390 Hippo signaling pathway	Signal transduction	Environmental Information Processing
scaffold1.t167	K03362 FBXW1_11, BTRC, beta-TRCP; F-box and WD-40 domain protein 1/11	04340 Hedgehog signaling pathway	Signal transduction	Environmental Information Processing
scaffold1.t167	K03362 FBXW1_11, BTRC, beta-TRCP; F-box and WD-40 domain protein 1/11	04310 Wnt signaling pathway	Signal transduction	Environmental Information Processing
scaffold1.t167	K03362 FBXW1_11, BTRC, beta-TRCP; F-box and WD-40 domain protein 1/11	04341 Hedgehog signaling pathway - fly	Signal transduction	Environmental Information Processing
scaffold1.t167	K03362 FBXW1_11, BTRC, beta-TRCP; F-box and WD-40 domain protein 1/11	04114 Oocyte meiosis	Cell growth and death	Cellular Processes
scaffold1.t167	K03362 FBXW1_11, BTRC, beta-TRCP; F-box and WD-40 domain protein 1/11	04218 Cellular senescence	Cell growth and death	Cellular Processes
scaffold1.t167	K03362 FBXW1_11, BTRC, beta-TRCP; F-box and WD-40 domain protein 1/11	04710 Circadian rhythm	Environmental adaptation	Organismal Systems
scaffold1.t167	K03362 FBXW1_11, BTRC, beta-TRCP; F-box and WD-40 domain protein 1/11	04624 Toll and Imd signaling pathway	Immune system	Organismal Systems
scaffold1.t167	K03362 FBXW1_11, BTRC, beta-TRCP; F-box and WD-40 domain protein 1/11	05131 Shigellosis	Infectious disease: bacterial	Human Diseases
scaffold1.t167	K03362 FBXW1_11, BTRC, beta-TRCP; F-box and WD-40 domain protein 1/11	05170 Human immunodeficiency virus 1 infection	Infectious disease: viral	Human Diseases
scaffold1.t167	K03362 FBXW1_11, BTRC, beta-TRCP; F-box and WD-40 domain protein 1/11	04121 Ubiquitin system	Protein families: genetic information processing	Brite Hierarchies
scaffold1.t167	K03362 FBXW1_11, BTRC, beta-TRCP; F-box and WD-40 domain protein 1/11	03036 Chromosome and associated proteins	Protein families: genetic information processing	Brite Hierarchies
scaffold1.t178	K03679 RRP4, EXOSC2; exosome complex component RRP4	03018 RNA degradation	Folding, sorting and degradation	Genetic Information Processing
scaffold1.t178	K03679 RRP4, EXOSC2; exosome complex component RRP4	03019 Messenger RNA biogenesis	Protein families: genetic information processing	Brite Hierarchies
scaffold1.t181	K00477 PHYH; phytanoyl-CoA hydroxylase	04146 Peroxisome	Transport and catabolism	Cellular Processes
scaffold1.t183	K04989 PKD1L3; polycystin 1L3	04742 Taste transduction	Sensory system	Organismal Systems
scaffold1.t183	K04989 PKD1L3; polycystin 1L3	04040 Ion channels	Protein families: signaling and cellular processes	Brite Hierarchies
scaffold1.t193	K03255 TIF31, CLU1; protein TIF31	03012 Translation factors	Protein families: genetic information processing	Brite Hierarchies
scaffold1.t195	K01240 URH1; uridine nucleosidase	00760 Nicotinate and nicotinamide metabolism	Metabolism of cofactors and vitamins	Metabolism
scaffold1.t195	K01240 URH1; uridine nucleosidase	00240 Pyrimidine metabolism	Nucleotide metabolism	Metabolism
scaffold1.t208	K01890 FARSB, pheT; phenylalanyl-tRNA synthetase beta chain	00970 Aminoacyl-tRNA biosynthesis	Translation	Genetic Information Processing
scaffold1.t208	K01890 FARSB, pheT; phenylalanyl-tRNA synthetase beta chain	03016 Transfer RNA biogenesis	Protein families: genetic information processing	Brite Hierarchies
scaffold1.t208	K01890 FARSB, pheT; phenylalanyl-tRNA synthetase beta chain	01007 Amino acid related enzymes	Protein families: metabolism	Brite Hierarchies
scaffold1.t209	K08294 MKK1_2; mitogen-activated protein kinase kinase	04011 MAPK signaling pathway - yeast	Signal transduction	Environmental Information Processing
scaffold1.t209	K08294 MKK1_2; mitogen-activated protein kinase kinase	04139 Mitophagy - yeast	Transport and catabolism	Cellular Processes
scaffold1.t209	K08294 MKK1_2; mitogen-activated protein kinase kinase	01001 Protein kinases	Protein families: metabolism	Brite Hierarchies
scaffold1.t218	K03456 PPP2R1; serine/threonine-protein phosphatase 2A regulatory subunit A	03015 mRNA surveillance pathway	Translation	Genetic Information Processing
scaffold1.t218	K03456 PPP2R1; serine/threonine-protein phosphatase 2A regulatory subunit A	04071 Sphingolipid signaling pathway	Signal transduction	Environmental Information Processing
scaffold1.t218	K03456 PPP2R1; serine/threonine-protein phosphatase 2A regulatory subunit A	04350 TGF-beta signaling pathway	Signal transduction	Environmental Information Processing
scaffold1.t218	K03456 PPP2R1; serine/threonine-protein phosphatase 2A regulatory subunit A	04391 Hippo signaling pathway - fly	Signal transduction	Environmental Information Processing
scaffold1.t218	K03456 PPP2R1; serine/threonine-protein phosphatase 2A regulatory subunit A	04151 PI3K-Akt signaling pathway	Signal transduction	Environmental Information Processing
scaffold1.t218	K03456 PPP2R1; serine/threonine-protein phosphatase 2A regulatory subunit A	04152 AMPK signaling pathway	Signal transduction	Environmental Information Processing
scaffold1.t218	K03456 PPP2R1; serine/threonine-protein phosphatase 2A regulatory subunit A	04390 Hippo signaling pathway	Signal transduction	Environmental Information Processing
scaffold1.t218	K03456 PPP2R1; serine/threonine-protein phosphatase 2A regulatory subunit A	04114 Oocyte meiosis	Cell growth and death	Cellular Processes
scaffold1.t218	K03456 PPP2R1; serine/threonine-protein phosphatase 2A regulatory subunit A	04530 Tight junction	Cellular community - eukaryotes	Cellular Processes
scaffold1.t218	K03456 PPP2R1; serine/threonine-protein phosphatase 2A regulatory subunit A	04113 Meiosis - yeast	Cell growth and death	Cellular Processes
scaffold1.t218	K03456 PPP2R1; serine/threonine-protein phosphatase 2A regulatory subunit A	04111 Cell cycle - yeast	Cell growth and death	Cellular Processes
scaffold1.t218	K03456 PPP2R1; serine/threonine-protein phosphatase 2A regulatory subunit A	04261 Adrenergic signaling in cardiomyocytes	Circulatory system	Organismal Systems
scaffold1.t218	K03456 PPP2R1; serine/threonine-protein phosphatase 2A regulatory subunit A	04728 Dopaminergic synapse	Nervous system	Organismal Systems
scaffold1.t218	K03456 PPP2R1; serine/threonine-protein phosphatase 2A regulatory subunit A	04730 Long-term depression	Nervous system	Organismal Systems
scaffold1.t218	K03456 PPP2R1; serine/threonine-protein phosphatase 2A regulatory subunit A	05165 Human papillomavirus infection	Infectious disease: viral	Human Diseases
scaffold1.t218	K03456 PPP2R1; serine/threonine-protein phosphatase 2A regulatory subunit A	05160 Hepatitis C	Infectious disease: viral	Human Diseases
scaffold1.t218	K03456 PPP2R1; serine/threonine-protein phosphatase 2A regulatory subunit A	05142 Chagas disease (American trypanosomiasis)	Infectious disease: parasitic	Human Diseases
scaffold1.t218	K03456 PPP2R1; serine/threonine-protein phosphatase 2A regulatory subunit A	01009 Protein phosphatases and associated proteins	Protein families: metabolism	Brite Hierarchies
scaffold1.t218	K03456 PPP2R1; serine/threonine-protein phosphatase 2A regulatory subunit A	03036 Chromosome and associated proteins	Protein families: genetic information processing	Brite Hierarchies
scaffold1.t219	K03676 grxC, GLRX, GLRX2; glutaredoxin 3	03110 Chaperones and folding catalysts	Protein families: genetic information processing	Brite Hierarchies
scaffold1.t221	K07419 CYP2R1; vitamin D 25-hydroxylase	00100 Steroid biosynthesis	Lipid metabolism	Metabolism
scaffold1.t221	K07419 CYP2R1; vitamin D 25-hydroxylase	00199 Cytochrome P450	Protein families: metabolism	Brite Hierarchies
scaffold1.t227	K18162 NDUFAF5; NADH dehydrogenase [ubiquinone] 1 alpha subcomplex assembly factor 5	04714 Thermogenesis	Environmental adaptation	Organismal Systems
scaffold1.t227	K18162 NDUFAF5; NADH dehydrogenase [ubiquinone] 1 alpha subcomplex assembly factor 5	03029 Mitochondrial biogenesis	Protein families: genetic information processing	Brite Hierarchies
scaffold1.t228	K10426 DCTN4; dynactin 4	04962 Vasopressin-regulated water reabsorption	Excretory system	Organismal Systems
scaffold1.t228	K10426 DCTN4; dynactin 4	05016 Huntington disease	Neurodegenerative disease	Human Diseases
scaffold1.t228	K10426 DCTN4; dynactin 4	03036 Chromosome and associated proteins	Protein families: genetic information processing	Brite Hierarchies
scaffold1.t228	K10426 DCTN4; dynactin 4	04812 Cytoskeleton proteins	Protein families: signaling and cellular processes	Brite Hierarchies
scaffold1.t234	K12391 AP1G1; AP-1 complex subunit gamma-1	04142 Lysosome	Transport and catabolism	Cellular Processes
scaffold1.t234	K12391 AP1G1; AP-1 complex subunit gamma-1	05170 Human immunodeficiency virus 1 infection	Infectious disease: viral	Human Diseases
scaffold1.t234	K12391 AP1G1; AP-1 complex subunit gamma-1	04131 Membrane trafficking	Protein families: genetic information processing	Brite Hierarchies
scaffold1.t235	K00637 SOAT; sterol O-acyltransferase	00100 Steroid biosynthesis	Lipid metabolism	Metabolism
scaffold1.t235	K00637 SOAT; sterol O-acyltransferase	04979 Cholesterol metabolism	Digestive system	Organismal Systems
scaffold1.t238	K16050 hsaD; 4,5:9,10-diseco-3-hydroxy-5,9,17-trioxoandrosta-1(10),2-diene-4-oate hydrolase	00984 Steroid degradation	Xenobiotics biodegradation and metabolism	Metabolism
scaffold1.t239	K20407 MIOS, MIO; WD repeat-containing protein mio	04150 mTOR signaling pathway	Signal transduction	Environmental Information Processing
scaffold1.t242	K01224 E3.2.1.89; arabinogalactan endo-1,4-beta-galactosidase	99980 Enzymes with EC numbers	Unclassified: metabolism	Not Included in Pathway or Brite
scaffold1.t243	K18168 SDHAF2, SDH5; succinate dehydrogenase assembly factor 2	03029 Mitochondrial biogenesis	Protein families: genetic information processing	Brite Hierarchies
scaffold1.t244	K22611 SART3, TIP110; squamous cell carcinoma antigen recognized by T-cells 3	03041 Spliceosome	Protein families: genetic information processing	Brite Hierarchies
scaffold1.t244	K22611 SART3, TIP110; squamous cell carcinoma antigen recognized by T-cells 3	03036 Chromosome and associated proteins	Protein families: genetic information processing	Brite Hierarchies
scaffold1.t246	K14549 UTP15; U3 small nucleolar RNA-associated protein 15	03008 Ribosome biogenesis in eukaryotes	Translation	Genetic Information Processing
scaffold1.t246	K14549 UTP15; U3 small nucleolar RNA-associated protein 15	03009 Ribosome biogenesis	Protein families: genetic information processing	Brite Hierarchies
scaffold1.t250	K07889 RAB5C; Ras-related protein Rab-5C	04014 Ras signaling pathway	Signal transduction	Environmental Information Processing
scaffold1.t250	K07889 RAB5C; Ras-related protein Rab-5C	04145 Phagosome	Transport and catabolism	Cellular Processes
scaffold1.t250	K07889 RAB5C; Ras-related protein Rab-5C	04144 Endocytosis	Transport and catabolism	Cellular Processes
scaffold1.t250	K07889 RAB5C; Ras-related protein Rab-5C	04962 Vasopressin-regulated water reabsorption	Excretory system	Organismal Systems
scaffold1.t250	K07889 RAB5C; Ras-related protein Rab-5C	05146 Amoebiasis	Infectious disease: parasitic	Human Diseases
scaffold1.t250	K07889 RAB5C; Ras-related protein Rab-5C	05152 Tuberculosis	Infectious disease: bacterial	Human Diseases
scaffold1.t250	K07889 RAB5C; Ras-related protein Rab-5C	04031 GTP-binding proteins	Protein families: signaling and cellular processes	Brite Hierarchies
scaffold1.t250	K07889 RAB5C; Ras-related protein Rab-5C	04131 Membrane trafficking	Protein families: genetic information processing	Brite Hierarchies
scaffold1.t250	K07889 RAB5C; Ras-related protein Rab-5C	04147 Exosome	Protein families: signaling and cellular processes	Brite Hierarchies
scaffold1.t258	K01870 IARS, ileS; isoleucyl-tRNA synthetase	00970 Aminoacyl-tRNA biosynthesis	Translation	Genetic Information Processing
scaffold1.t258	K01870 IARS, ileS; isoleucyl-tRNA synthetase	01007 Amino acid related enzymes	Protein families: metabolism	Brite Hierarchies
scaffold1.t258	K01870 IARS, ileS; isoleucyl-tRNA synthetase	03016 Transfer RNA biogenesis	Protein families: genetic information processing	Brite Hierarchies
scaffold1.t261	K17987 NBR1; next to BRCA1 gene 1 protein	04137 Mitophagy - animal	Transport and catabolism	Cellular Processes
scaffold1.t261	K17987 NBR1; next to BRCA1 gene 1 protein	04131 Membrane trafficking	Protein families: genetic information processing	Brite Hierarchies
scaffold1.t261	K17987 NBR1; next to BRCA1 gene 1 protein	03029 Mitochondrial biogenesis	Protein families: genetic information processing	Brite Hierarchies
scaffold1.t270	K04882 KCNAB1; potassium voltage-gated channel Shaker-related subfamily A, beta member 1	04040 Ion channels	Protein families: signaling and cellular processes	Brite Hierarchies
scaffold1.t271	K12345 SRD5A3; 3-oxo-5-alpha-steroid 4-dehydrogenase 3 / polyprenol reductase	00140 Steroid hormone biosynthesis	Lipid metabolism	Metabolism
scaffold1.t271	K12345 SRD5A3; 3-oxo-5-alpha-steroid 4-dehydrogenase 3 / polyprenol reductase	00510 N-Glycan biosynthesis	Glycan biosynthesis and metabolism	Metabolism
scaffold1.t272	K06867 K06867; uncharacterized protein	99997 Function unknown	Poorly characterized	Not Included in Pathway or Brite
scaffold1.t273	K09579 PIN4; peptidyl-prolyl cis-trans isomerase NIMA-interacting 4	03110 Chaperones and folding catalysts	Protein families: genetic information processing	Brite Hierarchies
scaffold1.t280	K01673 cynT, can; carbonic anhydrase	00910 Nitrogen metabolism	Energy metabolism	Metabolism
scaffold1.t285	K01433 purU; formyltetrahydrofolate deformylase	00670 One carbon pool by folate	Metabolism of cofactors and vitamins	Metabolism
scaffold1.t285	K01433 purU; formyltetrahydrofolate deformylase	00630 Glyoxylate and dicarboxylate metabolism	Carbohydrate metabolism	Metabolism
scaffold1.t286	K00499 CMO; choline monooxygenase	00260 Glycine, serine and threonine metabolism	Amino acid metabolism	Metabolism
scaffold1.t299	K12398 AP3M; AP-3 complex subunit mu	04142 Lysosome	Transport and catabolism	Cellular Processes
scaffold1.t299	K12398 AP3M; AP-3 complex subunit mu	04131 Membrane trafficking	Protein families: genetic information processing	Brite Hierarchies
scaffold1.t303	K01913 AAE7, ACN1; acetate/butyrate---CoA ligase	00010 Glycolysis / Gluconeogenesis	Carbohydrate metabolism	Metabolism
scaffold1.t303	K01913 AAE7, ACN1; acetate/butyrate---CoA ligase	00650 Butanoate metabolism	Carbohydrate metabolism	Metabolism
scaffold1.t303	K01913 AAE7, ACN1; acetate/butyrate---CoA ligase	00620 Pyruvate metabolism	Carbohydrate metabolism	Metabolism
scaffold1.t303	K01913 AAE7, ACN1; acetate/butyrate---CoA ligase	00630 Glyoxylate and dicarboxylate metabolism	Carbohydrate metabolism	Metabolism
scaffold1.t303	K01913 AAE7, ACN1; acetate/butyrate---CoA ligase	01004 Lipid biosynthesis proteins	Protein families: metabolism	Brite Hierarchies
scaffold1.t304	K02872 RP-L13Ae, RPL13A; large subunit ribosomal protein L13Ae	03010 Ribosome	Translation	Genetic Information Processing
scaffold1.t304	K02872 RP-L13Ae, RPL13A; large subunit ribosomal protein L13Ae	03011 Ribosome	Protein families: genetic information processing	Brite Hierarchies
scaffold1.t306	K10669 TRPT1, TPT1; 2'-phosphotransferase	03016 Transfer RNA biogenesis	Protein families: genetic information processing	Brite Hierarchies
scaffold1.t310	K13199 SERBP1; plasminogen activator inhibitor 1 RNA-binding protein	03041 Spliceosome	Protein families: genetic information processing	Brite Hierarchies
scaffold1.t314	K03381 catA; catechol 1,2-dioxygenase	00364 Fluorobenzoate degradation	Xenobiotics biodegradation and metabolism	Metabolism
scaffold1.t314	K03381 catA; catechol 1,2-dioxygenase	00361 Chlorocyclohexane and chlorobenzene degradation	Xenobiotics biodegradation and metabolism	Metabolism
scaffold1.t314	K03381 catA; catechol 1,2-dioxygenase	00623 Toluene degradation	Xenobiotics biodegradation and metabolism	Metabolism
scaffold1.t314	K03381 catA; catechol 1,2-dioxygenase	00362 Benzoate degradation	Xenobiotics biodegradation and metabolism	Metabolism
scaffold1.t320	K01288 KEX1; carboxypeptidase D	01002 Peptidases and inhibitors	Protein families: metabolism	Brite Hierarchies
scaffold1.t321	K12235 SRR; serine racemase	00260 Glycine, serine and threonine metabolism	Amino acid metabolism	Metabolism
scaffold1.t323	K01184 E3.2.1.15; polygalacturonase	00040 Pentose and glucuronate interconversions	Carbohydrate metabolism	Metabolism
scaffold1.t327	K10885 XRCC5, KU80, G22P2; ATP-dependent DNA helicase 2 subunit 2	03450 Non-homologous end-joining	Replication and repair	Genetic Information Processing
scaffold1.t327	K10885 XRCC5, KU80, G22P2; ATP-dependent DNA helicase 2 subunit 2	03400 DNA repair and recombination proteins	Protein families: genetic information processing	Brite Hierarchies
scaffold1.t338	K03238 EIF2S2; translation initiation factor 2 subunit 2	03013 RNA transport	Translation	Genetic Information Processing
scaffold1.t338	K03238 EIF2S2; translation initiation factor 2 subunit 2	03012 Translation factors	Protein families: genetic information processing	Brite Hierarchies
scaffold1.t338	K03238 EIF2S2; translation initiation factor 2 subunit 2	01009 Protein phosphatases and associated proteins	Protein families: metabolism	Brite Hierarchies
scaffold1.t340	K05841 E2.4.1.173; sterol 3beta-glucosyltransferase	01003 Glycosyltransferases	Protein families: metabolism	Brite Hierarchies
scaffold1.t342	K01079 serB, PSPH; phosphoserine phosphatase	00260 Glycine, serine and threonine metabolism	Amino acid metabolism	Metabolism
scaffold1.t342	K01079 serB, PSPH; phosphoserine phosphatase	00680 Methane metabolism	Energy metabolism	Metabolism
scaffold1.t342	K01079 serB, PSPH; phosphoserine phosphatase	01009 Protein phosphatases and associated proteins	Protein families: metabolism	Brite Hierarchies
scaffold1.t346	K05034 SLC6A1, GAT1; solute carrier family 6 (neurotransmitter transporter, GABA) member 1	04727 GABAergic synapse	Nervous system	Organismal Systems
scaffold1.t346	K05034 SLC6A1, GAT1; solute carrier family 6 (neurotransmitter transporter, GABA) member 1	04721 Synaptic vesicle cycle	Nervous system	Organismal Systems
scaffold1.t346	K05034 SLC6A1, GAT1; solute carrier family 6 (neurotransmitter transporter, GABA) member 1	02000 Transporters	Protein families: signaling and cellular processes	Brite Hierarchies
scaffold1.t361	K20475 SEC39, DSL3; protein transport protein SEC39	04131 Membrane trafficking	Protein families: genetic information processing	Brite Hierarchies
scaffold1.t374	K10436 MAPRE; microtubule-associated protein, RP/EB family	04812 Cytoskeleton proteins	Protein families: signaling and cellular processes	Brite Hierarchies
scaffold1.t374	K10436 MAPRE; microtubule-associated protein, RP/EB family	03036 Chromosome and associated proteins	Protein families: genetic information processing	Brite Hierarchies
scaffold1.t376	K08286 E2.7.11.-; protein-serine/threonine kinase	99980 Enzymes with EC numbers	Unclassified: metabolism	Not Included in Pathway or Brite
scaffold1.t378	K03231 EEF1A; elongation factor 1-alpha	03013 RNA transport	Translation	Genetic Information Processing
scaffold1.t378	K03231 EEF1A; elongation factor 1-alpha	05140 Leishmaniasis	Infectious disease: parasitic	Human Diseases
scaffold1.t378	K03231 EEF1A; elongation factor 1-alpha	05134 Legionellosis	Infectious disease: bacterial	Human Diseases
scaffold1.t378	K03231 EEF1A; elongation factor 1-alpha	04147 Exosome	Protein families: signaling and cellular processes	Brite Hierarchies
scaffold1.t378	K03231 EEF1A; elongation factor 1-alpha	03016 Transfer RNA biogenesis	Protein families: genetic information processing	Brite Hierarchies
scaffold1.t378	K03231 EEF1A; elongation factor 1-alpha	03012 Translation factors	Protein families: genetic information processing	Brite Hierarchies
scaffold1.t378	K03231 EEF1A; elongation factor 1-alpha	03019 Messenger RNA biogenesis	Protein families: genetic information processing	Brite Hierarchies
scaffold1.t378	K03231 EEF1A; elongation factor 1-alpha	04131 Membrane trafficking	Protein families: genetic information processing	Brite Hierarchies
scaffold1.t382	K07669 mprA; two-component system, OmpR family, response regulator MprA	02020 Two-component system	Signal transduction	Environmental Information Processing
scaffold1.t382	K07669 mprA; two-component system, OmpR family, response regulator MprA	02022 Two-component system	Protein families: signaling and cellular processes	Brite Hierarchies
scaffold1.t387	K12832 SF3B5, SF3B10; splicing factor 3B subunit 5	03040 Spliceosome	Transcription	Genetic Information Processing
scaffold1.t387	K12832 SF3B5, SF3B10; splicing factor 3B subunit 5	03041 Spliceosome	Protein families: genetic information processing	Brite Hierarchies
scaffold1.t388	K06867 K06867; uncharacterized protein	99997 Function unknown	Poorly characterized	Not Included in Pathway or Brite
scaffold1.t410	K09527 DNAJC7; DnaJ homolog subfamily C member 7	03110 Chaperones and folding catalysts	Protein families: genetic information processing	Brite Hierarchies
scaffold1.t413	K18738 HEK; heterogeneous nuclear rnp K-like protein	03019 Messenger RNA biogenesis	Protein families: genetic information processing	Brite Hierarchies
scaffold1.t414	K15275 SLC35B1; solute carrier family 35 (UDP-galactose transporter), member B1	02000 Transporters	Protein families: signaling and cellular processes	Brite Hierarchies
scaffold1.t427	K03787 surE; 5'-nucleotidase	00760 Nicotinate and nicotinamide metabolism	Metabolism of cofactors and vitamins	Metabolism
scaffold1.t427	K03787 surE; 5'-nucleotidase	00230 Purine metabolism	Nucleotide metabolism	Metabolism
scaffold1.t427	K03787 surE; 5'-nucleotidase	00240 Pyrimidine metabolism	Nucleotide metabolism	Metabolism
scaffold1.t429	K08502 VAM7; regulator of vacuolar morphogenesis	04130 SNARE interactions in vesicular transport	Folding, sorting and degradation	Genetic Information Processing
scaffold1.t429	K08502 VAM7; regulator of vacuolar morphogenesis	04138 Autophagy - yeast	Transport and catabolism	Cellular Processes
scaffold1.t429	K08502 VAM7; regulator of vacuolar morphogenesis	04131 Membrane trafficking	Protein families: genetic information processing	Brite Hierarchies
scaffold1.t433	K10768 ALKBH6; alkylated DNA repair protein alkB homolog 6	99980 Enzymes with EC numbers	Unclassified: metabolism	Not Included in Pathway or Brite
scaffold1.t434	K10268 FBXL2_20; F-box and leucine-rich repeat protein 2/20	04121 Ubiquitin system	Protein families: genetic information processing	Brite Hierarchies
scaffold1.t438	K11240 MSG5; tyrosine-protein phosphatase MSG5	04011 MAPK signaling pathway - yeast	Signal transduction	Environmental Information Processing
scaffold1.t438	K11240 MSG5; tyrosine-protein phosphatase MSG5	01009 Protein phosphatases and associated proteins	Protein families: metabolism	Brite Hierarchies
scaffold1.t439	K02930 RP-L4e, RPL4; large subunit ribosomal protein L4e	03010 Ribosome	Translation	Genetic Information Processing
scaffold1.t439	K02930 RP-L4e, RPL4; large subunit ribosomal protein L4e	03011 Ribosome	Protein families: genetic information processing	Brite Hierarchies
scaffold1.t440	K03135 TAF11; transcription initiation factor TFIID subunit 11	03022 Basal transcription factors	Transcription	Genetic Information Processing
scaffold1.t440	K03135 TAF11; transcription initiation factor TFIID subunit 11	03021 Transcription machinery	Protein families: genetic information processing	Brite Hierarchies
scaffold1.t441	K06063 SNW1, SKIIP, SKIP; SNW domain-containing protein 1	03040 Spliceosome	Transcription	Genetic Information Processing
scaffold1.t441	K06063 SNW1, SKIIP, SKIP; SNW domain-containing protein 1	04330 Notch signaling pathway	Signal transduction	Environmental Information Processing
scaffold1.t441	K06063 SNW1, SKIIP, SKIP; SNW domain-containing protein 1	05203 Viral carcinogenesis	Cancer: overview	Human Diseases
scaffold1.t441	K06063 SNW1, SKIIP, SKIP; SNW domain-containing protein 1	05169 Epstein-Barr virus infection	Infectious disease: viral	Human Diseases
scaffold1.t441	K06063 SNW1, SKIIP, SKIP; SNW domain-containing protein 1	03041 Spliceosome	Protein families: genetic information processing	Brite Hierarchies
scaffold1.t443	K01188 E3.2.1.21; beta-glucosidase	00460 Cyanoamino acid metabolism	Metabolism of other amino acids	Metabolism
scaffold1.t443	K01188 E3.2.1.21; beta-glucosidase	00940 Phenylpropanoid biosynthesis	Biosynthesis of other secondary metabolites	Metabolism
scaffold1.t443	K01188 E3.2.1.21; beta-glucosidase	00500 Starch and sucrose metabolism	Carbohydrate metabolism	Metabolism
scaffold1.t448	K15192 BTAF1, MOT1; TATA-binding protein-associated factor	03021 Transcription machinery	Protein families: genetic information processing	Brite Hierarchies
scaffold1.t450	K11699 RDR, RDRP; RNA-dependent RNA polymerase	03036 Chromosome and associated proteins	Protein families: genetic information processing	Brite Hierarchies
scaffold1.t458	K17861 CYP13; cytochrome P450 family 13	00199 Cytochrome P450	Protein families: metabolism	Brite Hierarchies
scaffold1.t462	K02934 RP-L6e, RPL6; large subunit ribosomal protein L6e	03010 Ribosome	Translation	Genetic Information Processing
scaffold1.t462	K02934 RP-L6e, RPL6; large subunit ribosomal protein L6e	03011 Ribosome	Protein families: genetic information processing	Brite Hierarchies
scaffold1.t467	K00626 E2.3.1.9, atoB; acetyl-CoA C-acetyltransferase	00650 Butanoate metabolism	Carbohydrate metabolism	Metabolism
scaffold1.t467	K00626 E2.3.1.9, atoB; acetyl-CoA C-acetyltransferase	00630 Glyoxylate and dicarboxylate metabolism	Carbohydrate metabolism	Metabolism
scaffold1.t467	K00626 E2.3.1.9, atoB; acetyl-CoA C-acetyltransferase	00071 Fatty acid degradation	Lipid metabolism	Metabolism
scaffold1.t467	K00626 E2.3.1.9, atoB; acetyl-CoA C-acetyltransferase	00900 Terpenoid backbone biosynthesis	Metabolism of terpenoids and polyketides	Metabolism
scaffold1.t467	K00626 E2.3.1.9, atoB; acetyl-CoA C-acetyltransferase	00072 Synthesis and degradation of ketone bodies	Lipid metabolism	Metabolism
scaffold1.t467	K00626 E2.3.1.9, atoB; acetyl-CoA C-acetyltransferase	00640 Propanoate metabolism	Carbohydrate metabolism	Metabolism
scaffold1.t467	K00626 E2.3.1.9, atoB; acetyl-CoA C-acetyltransferase	00620 Pyruvate metabolism	Carbohydrate metabolism	Metabolism
scaffold1.t467	K00626 E2.3.1.9, atoB; acetyl-CoA C-acetyltransferase	00310 Lysine degradation	Amino acid metabolism	Metabolism
scaffold1.t467	K00626 E2.3.1.9, atoB; acetyl-CoA C-acetyltransferase	00720 Carbon fixation pathways in prokaryotes	Energy metabolism	Metabolism
scaffold1.t467	K00626 E2.3.1.9, atoB; acetyl-CoA C-acetyltransferase	00380 Tryptophan metabolism	Amino acid metabolism	Metabolism
scaffold1.t467	K00626 E2.3.1.9, atoB; acetyl-CoA C-acetyltransferase	00280 Valine, leucine and isoleucine degradation	Amino acid metabolism	Metabolism
scaffold1.t467	K00626 E2.3.1.9, atoB; acetyl-CoA C-acetyltransferase	00362 Benzoate degradation	Xenobiotics biodegradation and metabolism	Metabolism
scaffold1.t467	K00626 E2.3.1.9, atoB; acetyl-CoA C-acetyltransferase	02020 Two-component system	Signal transduction	Environmental Information Processing
scaffold1.t467	K00626 E2.3.1.9, atoB; acetyl-CoA C-acetyltransferase	04147 Exosome	Protein families: signaling and cellular processes	Brite Hierarchies
scaffold1.t473	K11436 PRMT3; type I protein arginine methyltransferase	03036 Chromosome and associated proteins	Protein families: genetic information processing	Brite Hierarchies
scaffold1.t478	K03164 TOP2; DNA topoisomerase II	01524 Platinum drug resistance	Drug resistance: antineoplastic	Human Diseases
scaffold1.t478	K03164 TOP2; DNA topoisomerase II	03032 DNA replication proteins	Protein families: genetic information processing	Brite Hierarchies
scaffold1.t478	K03164 TOP2; DNA topoisomerase II	03036 Chromosome and associated proteins	Protein families: genetic information processing	Brite Hierarchies
scaffold1.t481	K12848 SNU23; U4/U6.U5 tri-snRNP component SNU23	03040 Spliceosome	Transcription	Genetic Information Processing
scaffold1.t481	K12848 SNU23; U4/U6.U5 tri-snRNP component SNU23	03041 Spliceosome	Protein families: genetic information processing	Brite Hierarchies
scaffold1.t486	K14655 RIB2, PUS8; tRNA pseudouridine32 synthase / 2,5-diamino-6-(5-phospho-D-ribitylamino)-pyrimidin-4(3H)-one deaminase	00740 Riboflavin metabolism	Metabolism of cofactors and vitamins	Metabolism
scaffold1.t486	K14655 RIB2, PUS8; tRNA pseudouridine32 synthase / 2,5-diamino-6-(5-phospho-D-ribitylamino)-pyrimidin-4(3H)-one deaminase	03016 Transfer RNA biogenesis	Protein families: genetic information processing	Brite Hierarchies
scaffold1.t487	K09529 DNAJC9; DnaJ homolog subfamily C member 9	03110 Chaperones and folding catalysts	Protein families: genetic information processing	Brite Hierarchies
scaffold1.t493	K03978 engB; GTP-binding protein	03036 Chromosome and associated proteins	Protein families: genetic information processing	Brite Hierarchies
scaffold1.t496	K19983 EXOC1, SEC3; exocyst complex component 1	04131 Membrane trafficking	Protein families: genetic information processing	Brite Hierarchies
scaffold1.t500	K02154 ATPeV0A, ATP6N; V-type H+-transporting ATPase subunit a	00190 Oxidative phosphorylation	Energy metabolism	Metabolism
scaffold1.t500	K02154 ATPeV0A, ATP6N; V-type H+-transporting ATPase subunit a	04145 Phagosome	Transport and catabolism	Cellular Processes
scaffold1.t500	K02154 ATPeV0A, ATP6N; V-type H+-transporting ATPase subunit a	04142 Lysosome	Transport and catabolism	Cellular Processes
scaffold1.t500	K02154 ATPeV0A, ATP6N; V-type H+-transporting ATPase subunit a	04721 Synaptic vesicle cycle	Nervous system	Organismal Systems
scaffold1.t500	K02154 ATPeV0A, ATP6N; V-type H+-transporting ATPase subunit a	04966 Collecting duct acid secretion	Excretory system	Organismal Systems
scaffold1.t500	K02154 ATPeV0A, ATP6N; V-type H+-transporting ATPase subunit a	05323 Rheumatoid arthritis	Immune disease	Human Diseases
scaffold1.t500	K02154 ATPeV0A, ATP6N; V-type H+-transporting ATPase subunit a	05120 Epithelial cell signaling in Helicobacter pylori infection	Infectious disease: bacterial	Human Diseases
scaffold1.t500	K02154 ATPeV0A, ATP6N; V-type H+-transporting ATPase subunit a	05165 Human papillomavirus infection	Infectious disease: viral	Human Diseases
scaffold1.t500	K02154 ATPeV0A, ATP6N; V-type H+-transporting ATPase subunit a	05152 Tuberculosis	Infectious disease: bacterial	Human Diseases
scaffold1.t500	K02154 ATPeV0A, ATP6N; V-type H+-transporting ATPase subunit a	05110 Vibrio cholerae infection	Infectious disease: bacterial	Human Diseases
scaffold1.t500	K02154 ATPeV0A, ATP6N; V-type H+-transporting ATPase subunit a	04147 Exosome	Protein families: signaling and cellular processes	Brite Hierarchies
scaffold1.t501	K15271 HFM1, MER3; ATP-dependent DNA helicase HFM1/MER3	03400 DNA repair and recombination proteins	Protein families: genetic information processing	Brite Hierarchies
scaffold1.t502	K15272 SLC35A1_2_3; solute carrier family 35 (UDP-sugar transporter), member A1/2/3	02000 Transporters	Protein families: signaling and cellular processes	Brite Hierarchies
scaffold1.t503	K09291 TPR, MLP1, MLP2; nucleoprotein TPR	03013 RNA transport	Translation	Genetic Information Processing
scaffold1.t503	K09291 TPR, MLP1, MLP2; nucleoprotein TPR	05216 Thyroid cancer	Cancer: specific types	Human Diseases
scaffold1.t503	K09291 TPR, MLP1, MLP2; nucleoprotein TPR	05200 Pathways in cancer	Cancer: overview	Human Diseases
scaffold1.t503	K09291 TPR, MLP1, MLP2; nucleoprotein TPR	03019 Messenger RNA biogenesis	Protein families: genetic information processing	Brite Hierarchies
scaffold1.t504	K03137 TFIIE2, GTF2E2, TFA2; transcription initiation factor TFIIE subunit beta	03022 Basal transcription factors	Transcription	Genetic Information Processing
scaffold1.t504	K03137 TFIIE2, GTF2E2, TFA2; transcription initiation factor TFIIE subunit beta	05203 Viral carcinogenesis	Cancer: overview	Human Diseases
scaffold1.t504	K03137 TFIIE2, GTF2E2, TFA2; transcription initiation factor TFIIE subunit beta	03021 Transcription machinery	Protein families: genetic information processing	Brite Hierarchies
scaffold1.t505	K00591 COQ3; polyprenyldihydroxybenzoate methyltransferase / 3-demethylubiquinol 3-O-methyltransferase	00130 Ubiquinone and other terpenoid-quinone biosynthesis	Metabolism of cofactors and vitamins	Metabolism
scaffold1.t507	K14567 UTP14; U3 small nucleolar RNA-associated protein 14	03008 Ribosome biogenesis in eukaryotes	Translation	Genetic Information Processing
scaffold1.t507	K14567 UTP14; U3 small nucleolar RNA-associated protein 14	03009 Ribosome biogenesis	Protein families: genetic information processing	Brite Hierarchies
scaffold1.t509	K07300 chaA, CAX; Ca2+:H+ antiporter	02000 Transporters	Protein families: signaling and cellular processes	Brite Hierarchies
scaffold1.t511	K02992 RP-S7, MRPS7, rpsG; small subunit ribosomal protein S7	03010 Ribosome	Translation	Genetic Information Processing
scaffold1.t511	K02992 RP-S7, MRPS7, rpsG; small subunit ribosomal protein S7	03011 Ribosome	Protein families: genetic information processing	Brite Hierarchies
scaffold1.t515	K19998 SCFD1, SLY1; sec1 family domain-containing protein 1	04131 Membrane trafficking	Protein families: genetic information processing	Brite Hierarchies
scaffold1.t518	K10575 UBE2G1, UBC7; ubiquitin-conjugating enzyme E2 G1	04120 Ubiquitin mediated proteolysis	Folding, sorting and degradation	Genetic Information Processing
scaffold1.t518	K10575 UBE2G1, UBC7; ubiquitin-conjugating enzyme E2 G1	04141 Protein processing in endoplasmic reticulum	Folding, sorting and degradation	Genetic Information Processing
scaffold1.t518	K10575 UBE2G1, UBC7; ubiquitin-conjugating enzyme E2 G1	05012 Parkinson disease	Neurodegenerative disease	Human Diseases
scaffold1.t518	K10575 UBE2G1, UBC7; ubiquitin-conjugating enzyme E2 G1	04121 Ubiquitin system	Protein families: genetic information processing	Brite Hierarchies
scaffold1.t520	K16368 DGK1; diacylglycerol kinase (CTP)	00564 Glycerophospholipid metabolism	Lipid metabolism	Metabolism
scaffold1.t521	K14809 DDX55, SPB4; ATP-dependent RNA helicase DDX55/SPB4	03009 Ribosome biogenesis	Protein families: genetic information processing	Brite Hierarchies
scaffold1.t527	K01875 SARS, serS; seryl-tRNA synthetase	00970 Aminoacyl-tRNA biosynthesis	Translation	Genetic Information Processing
scaffold1.t527	K01875 SARS, serS; seryl-tRNA synthetase	01007 Amino acid related enzymes	Protein families: metabolism	Brite Hierarchies
scaffold1.t527	K01875 SARS, serS; seryl-tRNA synthetase	03016 Transfer RNA biogenesis	Protein families: genetic information processing	Brite Hierarchies
scaffold1.t533	K02877 RP-L15e, RPL15; large subunit ribosomal protein L15e	03010 Ribosome	Translation	Genetic Information Processing
scaffold1.t533	K02877 RP-L15e, RPL15; large subunit ribosomal protein L15e	03011 Ribosome	Protein families: genetic information processing	Brite Hierarchies
scaffold1.t537	K13103 TFIP11; tuftelin-interacting protein 11	03041 Spliceosome	Protein families: genetic information processing	Brite Hierarchies
scaffold1.t541	K04564 SOD2; superoxide dismutase, Fe-Mn family	04013 MAPK signaling pathway - fly	Signal transduction	Environmental Information Processing
scaffold1.t541	K04564 SOD2; superoxide dismutase, Fe-Mn family	04068 FoxO signaling pathway	Signal transduction	Environmental Information Processing
scaffold1.t541	K04564 SOD2; superoxide dismutase, Fe-Mn family	04146 Peroxisome	Transport and catabolism	Cellular Processes
scaffold1.t541	K04564 SOD2; superoxide dismutase, Fe-Mn family	04213 Longevity regulating pathway - multiple species	Aging	Organismal Systems
scaffold1.t541	K04564 SOD2; superoxide dismutase, Fe-Mn family	04212 Longevity regulating pathway - worm	Aging	Organismal Systems
scaffold1.t541	K04564 SOD2; superoxide dismutase, Fe-Mn family	04211 Longevity regulating pathway	Aging	Organismal Systems
scaffold1.t541	K04564 SOD2; superoxide dismutase, Fe-Mn family	05016 Huntington disease	Neurodegenerative disease	Human Diseases
scaffold1.t549	K05916 hmp, YHB1; nitric oxide dioxygenase	05132 Salmonella infection	Infectious disease: bacterial	Human Diseases
scaffold1.t550	K09229 ZKSCAN; KRAB and SCAN domains-containing zinc finger protein	03000 Transcription factors	Protein families: genetic information processing	Brite Hierarchies
scaffold1.t551	K12471 EPN; epsin	04144 Endocytosis	Transport and catabolism	Cellular Processes
scaffold1.t551	K12471 EPN; epsin	04131 Membrane trafficking	Protein families: genetic information processing	Brite Hierarchies
scaffold1.t554	K13507 GAT; glycerol-3-phosphate O-acyltransferase / dihydroxyacetone phosphate acyltransferase	00561 Glycerolipid metabolism	Lipid metabolism	Metabolism
scaffold1.t554	K13507 GAT; glycerol-3-phosphate O-acyltransferase / dihydroxyacetone phosphate acyltransferase	00564 Glycerophospholipid metabolism	Lipid metabolism	Metabolism
scaffold1.t554	K13507 GAT; glycerol-3-phosphate O-acyltransferase / dihydroxyacetone phosphate acyltransferase	01004 Lipid biosynthesis proteins	Protein families: metabolism	Brite Hierarchies
scaffold1.t557	K01204 NAGA; alpha-N-acetylgalactosaminidase	00603 Glycosphingolipid biosynthesis - globo and isoglobo series	Glycan biosynthesis and metabolism	Metabolism
scaffold1.t557	K01204 NAGA; alpha-N-acetylgalactosaminidase	04142 Lysosome	Transport and catabolism	Cellular Processes
scaffold1.t561	K11378 SAS3; histone acetyltransferase SAS3	03036 Chromosome and associated proteins	Protein families: genetic information processing	Brite Hierarchies
scaffold1.t567	K11319 ING3; inhibitor of growth protein 3	03036 Chromosome and associated proteins	Protein families: genetic information processing	Brite Hierarchies
scaffold1.t568	K01081 E3.1.3.5; 5'-nucleotidase	00760 Nicotinate and nicotinamide metabolism	Metabolism of cofactors and vitamins	Metabolism
scaffold1.t568	K01081 E3.1.3.5; 5'-nucleotidase	00230 Purine metabolism	Nucleotide metabolism	Metabolism
scaffold1.t568	K01081 E3.1.3.5; 5'-nucleotidase	00240 Pyrimidine metabolism	Nucleotide metabolism	Metabolism
scaffold1.t569	K08955 YME1; ATP-dependent metalloprotease	04139 Mitophagy - yeast	Transport and catabolism	Cellular Processes
scaffold1.t569	K08955 YME1; ATP-dependent metalloprotease	01002 Peptidases and inhibitors	Protein families: metabolism	Brite Hierarchies
scaffold1.t571	K00416 QCR6, UQCRH; ubiquinol-cytochrome c reductase subunit 6	00190 Oxidative phosphorylation	Energy metabolism	Metabolism
scaffold1.t571	K00416 QCR6, UQCRH; ubiquinol-cytochrome c reductase subunit 6	04714 Thermogenesis	Environmental adaptation	Organismal Systems
scaffold1.t571	K00416 QCR6, UQCRH; ubiquinol-cytochrome c reductase subunit 6	04260 Cardiac muscle contraction	Circulatory system	Organismal Systems
scaffold1.t571	K00416 QCR6, UQCRH; ubiquinol-cytochrome c reductase subunit 6	04932 Non-alcoholic fatty liver disease (NAFLD)	Endocrine and metabolic disease	Human Diseases
scaffold1.t571	K00416 QCR6, UQCRH; ubiquinol-cytochrome c reductase subunit 6	05016 Huntington disease	Neurodegenerative disease	Human Diseases
scaffold1.t571	K00416 QCR6, UQCRH; ubiquinol-cytochrome c reductase subunit 6	05012 Parkinson disease	Neurodegenerative disease	Human Diseases
scaffold1.t571	K00416 QCR6, UQCRH; ubiquinol-cytochrome c reductase subunit 6	05010 Alzheimer disease	Neurodegenerative disease	Human Diseases
scaffold1.t572	K12306 MSFD7, SLC49A4; MFS transporter, FLVCR family, MFS-domain-containing protein 7	02000 Transporters	Protein families: signaling and cellular processes	Brite Hierarchies
scaffold1.t573	K07424 CYP3A; cytochrome P450 family 3 subfamily A	00140 Steroid hormone biosynthesis	Lipid metabolism	Metabolism
scaffold1.t573	K07424 CYP3A; cytochrome P450 family 3 subfamily A	00830 Retinol metabolism	Metabolism of cofactors and vitamins	Metabolism
scaffold1.t573	K07424 CYP3A; cytochrome P450 family 3 subfamily A	00591 Linoleic acid metabolism	Lipid metabolism	Metabolism
scaffold1.t573	K07424 CYP3A; cytochrome P450 family 3 subfamily A	05204 Chemical carcinogenesis	Cancer: overview	Human Diseases
scaffold1.t573	K07424 CYP3A; cytochrome P450 family 3 subfamily A	00199 Cytochrome P450	Protein families: metabolism	Brite Hierarchies
scaffold1.t574	K11650 SMARCD; SWI/SNF-related matrix-associated actin-dependent regulator of chromatin subfamily D	04714 Thermogenesis	Environmental adaptation	Organismal Systems
scaffold1.t574	K11650 SMARCD; SWI/SNF-related matrix-associated actin-dependent regulator of chromatin subfamily D	05225 Hepatocellular carcinoma	Cancer: specific types	Human Diseases
scaffold1.t574	K11650 SMARCD; SWI/SNF-related matrix-associated actin-dependent regulator of chromatin subfamily D	03036 Chromosome and associated proteins	Protein families: genetic information processing	Brite Hierarchies
scaffold1.t574	K11650 SMARCD; SWI/SNF-related matrix-associated actin-dependent regulator of chromatin subfamily D	03021 Transcription machinery	Protein families: genetic information processing	Brite Hierarchies
scaffold1.t575	K01485 codA; cytosine/creatinine deaminase	00330 Arginine and proline metabolism	Amino acid metabolism	Metabolism
scaffold1.t575	K01485 codA; cytosine/creatinine deaminase	00240 Pyrimidine metabolism	Nucleotide metabolism	Metabolism
scaffold1.t576	K01785 galM, GALM; aldose 1-epimerase	00010 Glycolysis / Gluconeogenesis	Carbohydrate metabolism	Metabolism
scaffold1.t576	K01785 galM, GALM; aldose 1-epimerase	00052 Galactose metabolism	Carbohydrate metabolism	Metabolism
scaffold1.t578	K05290 PIGK; GPI-anchor transamidase subunit K	00563 Glycosylphosphatidylinositol (GPI)-anchor biosynthesis	Glycan biosynthesis and metabolism	Metabolism
scaffold1.t580	K06276 PDPK1; 3-phosphoinositide dependent protein kinase-1	04011 MAPK signaling pathway - yeast	Signal transduction	Environmental Information Processing
scaffold1.t580	K06276 PDPK1; 3-phosphoinositide dependent protein kinase-1	04152 AMPK signaling pathway	Signal transduction	Environmental Information Processing
scaffold1.t580	K06276 PDPK1; 3-phosphoinositide dependent protein kinase-1	04150 mTOR signaling pathway	Signal transduction	Environmental Information Processing
scaffold1.t580	K06276 PDPK1; 3-phosphoinositide dependent protein kinase-1	04068 FoxO signaling pathway	Signal transduction	Environmental Information Processing
scaffold1.t580	K06276 PDPK1; 3-phosphoinositide dependent protein kinase-1	04151 PI3K-Akt signaling pathway	Signal transduction	Environmental Information Processing
scaffold1.t580	K06276 PDPK1; 3-phosphoinositide dependent protein kinase-1	04071 Sphingolipid signaling pathway	Signal transduction	Environmental Information Processing
scaffold1.t580	K06276 PDPK1; 3-phosphoinositide dependent protein kinase-1	04510 Focal adhesion	Cellular community - eukaryotes	Cellular Processes
scaffold1.t580	K06276 PDPK1; 3-phosphoinositide dependent protein kinase-1	04210 Apoptosis	Cell growth and death	Cellular Processes
scaffold1.t580	K06276 PDPK1; 3-phosphoinositide dependent protein kinase-1	04140 Autophagy - animal	Transport and catabolism	Cellular Processes
scaffold1.t580	K06276 PDPK1; 3-phosphoinositide dependent protein kinase-1	04919 Thyroid hormone signaling pathway	Endocrine system	Organismal Systems
scaffold1.t580	K06276 PDPK1; 3-phosphoinositide dependent protein kinase-1	04664 Fc epsilon RI signaling pathway	Immune system	Organismal Systems
scaffold1.t580	K06276 PDPK1; 3-phosphoinositide dependent protein kinase-1	04910 Insulin signaling pathway	Endocrine system	Organismal Systems
scaffold1.t580	K06276 PDPK1; 3-phosphoinositide dependent protein kinase-1	04960 Aldosterone-regulated sodium reabsorption	Excretory system	Organismal Systems
scaffold1.t580	K06276 PDPK1; 3-phosphoinositide dependent protein kinase-1	04660 T cell receptor signaling pathway	Immune system	Organismal Systems
scaffold1.t580	K06276 PDPK1; 3-phosphoinositide dependent protein kinase-1	03320 PPAR signaling pathway	Endocrine system	Organismal Systems
scaffold1.t580	K06276 PDPK1; 3-phosphoinositide dependent protein kinase-1	04722 Neurotrophin signaling pathway	Nervous system	Organismal Systems
scaffold1.t580	K06276 PDPK1; 3-phosphoinositide dependent protein kinase-1	05205 Proteoglycans in cancer	Cancer: overview	Human Diseases
scaffold1.t580	K06276 PDPK1; 3-phosphoinositide dependent protein kinase-1	01524 Platinum drug resistance	Drug resistance: antineoplastic	Human Diseases
scaffold1.t580	K06276 PDPK1; 3-phosphoinositide dependent protein kinase-1	05231 Choline metabolism in cancer	Cancer: overview	Human Diseases
scaffold1.t580	K06276 PDPK1; 3-phosphoinositide dependent protein kinase-1	05213 Endometrial cancer	Cancer: specific types	Human Diseases
scaffold1.t580	K06276 PDPK1; 3-phosphoinositide dependent protein kinase-1	05215 Prostate cancer	Cancer: specific types	Human Diseases
scaffold1.t580	K06276 PDPK1; 3-phosphoinositide dependent protein kinase-1	05145 Toxoplasmosis	Infectious disease: parasitic	Human Diseases
scaffold1.t580	K06276 PDPK1; 3-phosphoinositide dependent protein kinase-1	04931 Insulin resistance	Endocrine and metabolic disease	Human Diseases
scaffold1.t580	K06276 PDPK1; 3-phosphoinositide dependent protein kinase-1	05223 Non-small cell lung cancer	Cancer: specific types	Human Diseases
scaffold1.t580	K06276 PDPK1; 3-phosphoinositide dependent protein kinase-1	01001 Protein kinases	Protein families: metabolism	Brite Hierarchies
scaffold1.t580	K06276 PDPK1; 3-phosphoinositide dependent protein kinase-1	04131 Membrane trafficking	Protein families: genetic information processing	Brite Hierarchies
scaffold1.t582	K02942 RP-LP1, RPLP1; large subunit ribosomal protein LP1	03010 Ribosome	Translation	Genetic Information Processing
scaffold1.t582	K02942 RP-LP1, RPLP1; large subunit ribosomal protein LP1	03011 Ribosome	Protein families: genetic information processing	Brite Hierarchies
scaffold1.t585	K03942 NDUFV1; NADH dehydrogenase (ubiquinone) flavoprotein 1	00190 Oxidative phosphorylation	Energy metabolism	Metabolism
scaffold1.t585	K03942 NDUFV1; NADH dehydrogenase (ubiquinone) flavoprotein 1	04714 Thermogenesis	Environmental adaptation	Organismal Systems
scaffold1.t585	K03942 NDUFV1; NADH dehydrogenase (ubiquinone) flavoprotein 1	04723 Retrograde endocannabinoid signaling	Nervous system	Organismal Systems
scaffold1.t585	K03942 NDUFV1; NADH dehydrogenase (ubiquinone) flavoprotein 1	05010 Alzheimer disease	Neurodegenerative disease	Human Diseases
scaffold1.t585	K03942 NDUFV1; NADH dehydrogenase (ubiquinone) flavoprotein 1	05012 Parkinson disease	Neurodegenerative disease	Human Diseases
scaffold1.t585	K03942 NDUFV1; NADH dehydrogenase (ubiquinone) flavoprotein 1	04932 Non-alcoholic fatty liver disease (NAFLD)	Endocrine and metabolic disease	Human Diseases
scaffold1.t585	K03942 NDUFV1; NADH dehydrogenase (ubiquinone) flavoprotein 1	05016 Huntington disease	Neurodegenerative disease	Human Diseases
scaffold1.t586	K16466 CETN3, CDC31; centrin-3	03036 Chromosome and associated proteins	Protein families: genetic information processing	Brite Hierarchies
scaffold1.t586	K16466 CETN3, CDC31; centrin-3	03019 Messenger RNA biogenesis	Protein families: genetic information processing	Brite Hierarchies
scaffold1.t587	K14297 NUP98, ADAR2, NUP116; nuclear pore complex protein Nup98-Nup96	03013 RNA transport	Translation	Genetic Information Processing
scaffold1.t587	K14297 NUP98, ADAR2, NUP116; nuclear pore complex protein Nup98-Nup96	05164 Influenza A	Infectious disease: viral	Human Diseases
scaffold1.t587	K14297 NUP98, ADAR2, NUP116; nuclear pore complex protein Nup98-Nup96	03036 Chromosome and associated proteins	Protein families: genetic information processing	Brite Hierarchies
scaffold1.t587	K14297 NUP98, ADAR2, NUP116; nuclear pore complex protein Nup98-Nup96	03019 Messenger RNA biogenesis	Protein families: genetic information processing	Brite Hierarchies
scaffold1.t590	K03120 TBP, tbp; transcription initiation factor TFIID TATA-box-binding protein	03022 Basal transcription factors	Transcription	Genetic Information Processing
scaffold1.t590	K03120 TBP, tbp; transcription initiation factor TFIID TATA-box-binding protein	05016 Huntington disease	Neurodegenerative disease	Human Diseases
scaffold1.t590	K03120 TBP, tbp; transcription initiation factor TFIID TATA-box-binding protein	05166 Human T-cell leukemia virus 1 infection	Infectious disease: viral	Human Diseases
scaffold1.t590	K03120 TBP, tbp; transcription initiation factor TFIID TATA-box-binding protein	05165 Human papillomavirus infection	Infectious disease: viral	Human Diseases
scaffold1.t590	K03120 TBP, tbp; transcription initiation factor TFIID TATA-box-binding protein	05203 Viral carcinogenesis	Cancer: overview	Human Diseases
scaffold1.t590	K03120 TBP, tbp; transcription initiation factor TFIID TATA-box-binding protein	03021 Transcription machinery	Protein families: genetic information processing	Brite Hierarchies
scaffold1.t590	K03120 TBP, tbp; transcription initiation factor TFIID TATA-box-binding protein	03000 Transcription factors	Protein families: genetic information processing	Brite Hierarchies
scaffold1.t597	K06628 CDC45; cell division control protein 45	04113 Meiosis - yeast	Cell growth and death	Cellular Processes
scaffold1.t597	K06628 CDC45; cell division control protein 45	04111 Cell cycle - yeast	Cell growth and death	Cellular Processes
scaffold1.t597	K06628 CDC45; cell division control protein 45	04110 Cell cycle	Cell growth and death	Cellular Processes
scaffold1.t597	K06628 CDC45; cell division control protein 45	03032 DNA replication proteins	Protein families: genetic information processing	Brite Hierarchies
scaffold1.t598	K09876 AQP3; aquaporin-3	04962 Vasopressin-regulated water reabsorption	Excretory system	Organismal Systems
scaffold1.t598	K09876 AQP3; aquaporin-3	02000 Transporters	Protein families: signaling and cellular processes	Brite Hierarchies
scaffold1.t599	K10582 UBE2Q; ubiquitin-conjugating enzyme E2 Q	04120 Ubiquitin mediated proteolysis	Folding, sorting and degradation	Genetic Information Processing
scaffold1.t599	K10582 UBE2Q; ubiquitin-conjugating enzyme E2 Q	04121 Ubiquitin system	Protein families: genetic information processing	Brite Hierarchies
scaffold1.t601	K16060 BIRC2_3; baculoviral IAP repeat-containing protein 2/3	04120 Ubiquitin mediated proteolysis	Folding, sorting and degradation	Genetic Information Processing
scaffold1.t601	K16060 BIRC2_3; baculoviral IAP repeat-containing protein 2/3	04064 NF-kappa B signaling pathway	Signal transduction	Environmental Information Processing
scaffold1.t601	K16060 BIRC2_3; baculoviral IAP repeat-containing protein 2/3	04668 TNF signaling pathway	Signal transduction	Environmental Information Processing
scaffold1.t601	K16060 BIRC2_3; baculoviral IAP repeat-containing protein 2/3	04210 Apoptosis	Cell growth and death	Cellular Processes
scaffold1.t601	K16060 BIRC2_3; baculoviral IAP repeat-containing protein 2/3	04215 Apoptosis - multiple species	Cell growth and death	Cellular Processes
scaffold1.t601	K16060 BIRC2_3; baculoviral IAP repeat-containing protein 2/3	04217 Necroptosis	Cell growth and death	Cellular Processes
scaffold1.t601	K16060 BIRC2_3; baculoviral IAP repeat-containing protein 2/3	04510 Focal adhesion	Cellular community - eukaryotes	Cellular Processes
scaffold1.t601	K16060 BIRC2_3; baculoviral IAP repeat-containing protein 2/3	04624 Toll and Imd signaling pathway	Immune system	Organismal Systems
scaffold1.t601	K16060 BIRC2_3; baculoviral IAP repeat-containing protein 2/3	04621 NOD-like receptor signaling pathway	Immune system	Organismal Systems
scaffold1.t601	K16060 BIRC2_3; baculoviral IAP repeat-containing protein 2/3	05168 Herpes simplex virus 1 infection	Infectious disease: viral	Human Diseases
scaffold1.t601	K16060 BIRC2_3; baculoviral IAP repeat-containing protein 2/3	05200 Pathways in cancer	Cancer: overview	Human Diseases
scaffold1.t601	K16060 BIRC2_3; baculoviral IAP repeat-containing protein 2/3	01524 Platinum drug resistance	Drug resistance: antineoplastic	Human Diseases
scaffold1.t601	K16060 BIRC2_3; baculoviral IAP repeat-containing protein 2/3	05145 Toxoplasmosis	Infectious disease: parasitic	Human Diseases
scaffold1.t601	K16060 BIRC2_3; baculoviral IAP repeat-containing protein 2/3	05222 Small cell lung cancer	Cancer: specific types	Human Diseases
scaffold1.t601	K16060 BIRC2_3; baculoviral IAP repeat-containing protein 2/3	01002 Peptidases and inhibitors	Protein families: metabolism	Brite Hierarchies
scaffold1.t601	K16060 BIRC2_3; baculoviral IAP repeat-containing protein 2/3	04121 Ubiquitin system	Protein families: genetic information processing	Brite Hierarchies
scaffold1.t602	K17807 TAM41, MMP37; mitochondrial translocator assembly and maintenance protein 41	03029 Mitochondrial biogenesis	Protein families: genetic information processing	Brite Hierarchies
scaffold1.t603	K15338 GEN1, GEN; flap endonuclease GEN	03400 DNA repair and recombination proteins	Protein families: genetic information processing	Brite Hierarchies
scaffold1.t610	K18726 FAF2, UBXD8; FAS-associated factor 2	03019 Messenger RNA biogenesis	Protein families: genetic information processing	Brite Hierarchies
scaffold1.t611	K14409 SMG7, EST1C; protein SMG7	03015 mRNA surveillance pathway	Translation	Genetic Information Processing
scaffold1.t611	K14409 SMG7, EST1C; protein SMG7	03019 Messenger RNA biogenesis	Protein families: genetic information processing	Brite Hierarchies
scaffold1.t614	K00856 E2.7.1.20, ADK; adenosine kinase	00230 Purine metabolism	Nucleotide metabolism	Metabolism
scaffold1.t621	K01051 E3.1.1.11; pectinesterase	00040 Pentose and glucuronate interconversions	Carbohydrate metabolism	Metabolism
scaffold1.t621	K01051 E3.1.1.11; pectinesterase	02020 Two-component system	Signal transduction	Environmental Information Processing
scaffold1.t622	K02429 fucP; MFS transporter, FHS family, L-fucose permease	02000 Transporters	Protein families: signaling and cellular processes	Brite Hierarchies
scaffold1.t623	K12493 ARFGAP2_3; ADP-ribosylation factor GTPase-activating protein 2/3	04144 Endocytosis	Transport and catabolism	Cellular Processes
scaffold1.t623	K12493 ARFGAP2_3; ADP-ribosylation factor GTPase-activating protein 2/3	04131 Membrane trafficking	Protein families: genetic information processing	Brite Hierarchies
scaffold1.t625	K03639 moaA, CNX2; GTP 3',8-cyclase	00790 Folate biosynthesis	Metabolism of cofactors and vitamins	Metabolism
scaffold1.t625	K03639 moaA, CNX2; GTP 3',8-cyclase	04122 Sulfur relay system	Folding, sorting and degradation	Genetic Information Processing
scaffold1.t627	K03857 PIGA, GPI3; phosphatidylinositol N-acetylglucosaminyltransferase subunit A	00563 Glycosylphosphatidylinositol (GPI)-anchor biosynthesis	Glycan biosynthesis and metabolism	Metabolism
scaffold1.t627	K03857 PIGA, GPI3; phosphatidylinositol N-acetylglucosaminyltransferase subunit A	01003 Glycosyltransferases	Protein families: metabolism	Brite Hierarchies
scaffold1.t628	K14807 DDX51, DBP6; ATP-dependent RNA helicase DDX51/DBP6	03009 Ribosome biogenesis	Protein families: genetic information processing	Brite Hierarchies
scaffold1.t631	K03105 SRP19; signal recognition particle subunit SRP19	03060 Protein export	Folding, sorting and degradation	Genetic Information Processing
scaffold1.t631	K03105 SRP19; signal recognition particle subunit SRP19	02044 Secretion system	Protein families: signaling and cellular processes	Brite Hierarchies
scaffold1.t633	K08287 E2.7.12.1; dual-specificity kinase	99980 Enzymes with EC numbers	Unclassified: metabolism	Not Included in Pathway or Brite
scaffold1.t636	K09550 PFDN4; prefoldin subunit 4	03110 Chaperones and folding catalysts	Protein families: genetic information processing	Brite Hierarchies
scaffold1.t637	K09313 CUTL; homeobox protein cut-like	03000 Transcription factors	Protein families: genetic information processing	Brite Hierarchies
scaffold1.t638	K20177 VPS3, TGFBRAP1; vacuolar protein sorting-associated protein 3	04138 Autophagy - yeast	Transport and catabolism	Cellular Processes
scaffold1.t638	K20177 VPS3, TGFBRAP1; vacuolar protein sorting-associated protein 3	04131 Membrane trafficking	Protein families: genetic information processing	Brite Hierarchies
scaffold1.t640	K00866 CKI1; choline kinase	00564 Glycerophospholipid metabolism	Lipid metabolism	Metabolism
scaffold1.t642	K11227 PBS2; mitogen-activated protein kinase kinase	04011 MAPK signaling pathway - yeast	Signal transduction	Environmental Information Processing
scaffold1.t642	K11227 PBS2; mitogen-activated protein kinase kinase	04139 Mitophagy - yeast	Transport and catabolism	Cellular Processes
scaffold1.t642	K11227 PBS2; mitogen-activated protein kinase kinase	01001 Protein kinases	Protein families: metabolism	Brite Hierarchies
scaffold1.t643	K09540 SEC63, DNAJC23; translocation protein SEC63	03060 Protein export	Folding, sorting and degradation	Genetic Information Processing
scaffold1.t643	K09540 SEC63, DNAJC23; translocation protein SEC63	04141 Protein processing in endoplasmic reticulum	Folding, sorting and degradation	Genetic Information Processing
scaffold1.t643	K09540 SEC63, DNAJC23; translocation protein SEC63	02044 Secretion system	Protein families: signaling and cellular processes	Brite Hierarchies
scaffold1.t643	K09540 SEC63, DNAJC23; translocation protein SEC63	03110 Chaperones and folding catalysts	Protein families: genetic information processing	Brite Hierarchies
scaffold1.t653	K04486 E3.1.3.15B; histidinol-phosphatase (PHP family)	00340 Histidine metabolism	Amino acid metabolism	Metabolism
scaffold1.t660	K10257 FAD3, FAD7, FAD8, desB; acyl-lipid omega-3 desaturase	01004 Lipid biosynthesis proteins	Protein families: metabolism	Brite Hierarchies
scaffold1.t661	K23458 PHO5_11_12; repressible acid phosphatase	00740 Riboflavin metabolism	Metabolism of cofactors and vitamins	Metabolism
scaffold1.t661	K23458 PHO5_11_12; repressible acid phosphatase	00730 Thiamine metabolism	Metabolism of cofactors and vitamins	Metabolism
scaffold1.t661	K23458 PHO5_11_12; repressible acid phosphatase	04111 Cell cycle - yeast	Cell growth and death	Cellular Processes
scaffold1.t664	K03357 APC10, DOC1; anaphase-promoting complex subunit 10	04120 Ubiquitin mediated proteolysis	Folding, sorting and degradation	Genetic Information Processing
scaffold1.t664	K03357 APC10, DOC1; anaphase-promoting complex subunit 10	04113 Meiosis - yeast	Cell growth and death	Cellular Processes
scaffold1.t664	K03357 APC10, DOC1; anaphase-promoting complex subunit 10	04110 Cell cycle	Cell growth and death	Cellular Processes
scaffold1.t664	K03357 APC10, DOC1; anaphase-promoting complex subunit 10	04114 Oocyte meiosis	Cell growth and death	Cellular Processes
scaffold1.t664	K03357 APC10, DOC1; anaphase-promoting complex subunit 10	04111 Cell cycle - yeast	Cell growth and death	Cellular Processes
scaffold1.t664	K03357 APC10, DOC1; anaphase-promoting complex subunit 10	04914 Progesterone-mediated oocyte maturation	Endocrine system	Organismal Systems
scaffold1.t664	K03357 APC10, DOC1; anaphase-promoting complex subunit 10	05166 Human T-cell leukemia virus 1 infection	Infectious disease: viral	Human Diseases
scaffold1.t664	K03357 APC10, DOC1; anaphase-promoting complex subunit 10	03036 Chromosome and associated proteins	Protein families: genetic information processing	Brite Hierarchies
scaffold1.t664	K03357 APC10, DOC1; anaphase-promoting complex subunit 10	04121 Ubiquitin system	Protein families: genetic information processing	Brite Hierarchies
scaffold1.t667	K18402 PHF20; PHD finger protein 20	03036 Chromosome and associated proteins	Protein families: genetic information processing	Brite Hierarchies
scaffold1.t672	K14454 GOT1; aspartate aminotransferase, cytoplasmic	00250 Alanine, aspartate and glutamate metabolism	Amino acid metabolism	Metabolism
scaffold1.t672	K14454 GOT1; aspartate aminotransferase, cytoplasmic	00220 Arginine biosynthesis	Amino acid metabolism	Metabolism
scaffold1.t672	K14454 GOT1; aspartate aminotransferase, cytoplasmic	00360 Phenylalanine metabolism	Amino acid metabolism	Metabolism
scaffold1.t672	K14454 GOT1; aspartate aminotransferase, cytoplasmic	00710 Carbon fixation in photosynthetic organisms	Energy metabolism	Metabolism
scaffold1.t672	K14454 GOT1; aspartate aminotransferase, cytoplasmic	00350 Tyrosine metabolism	Amino acid metabolism	Metabolism
scaffold1.t672	K14454 GOT1; aspartate aminotransferase, cytoplasmic	00960 Tropane, piperidine and pyridine alkaloid biosynthesis	Biosynthesis of other secondary metabolites	Metabolism
scaffold1.t672	K14454 GOT1; aspartate aminotransferase, cytoplasmic	00330 Arginine and proline metabolism	Amino acid metabolism	Metabolism
scaffold1.t672	K14454 GOT1; aspartate aminotransferase, cytoplasmic	00270 Cysteine and methionine metabolism	Amino acid metabolism	Metabolism
scaffold1.t672	K14454 GOT1; aspartate aminotransferase, cytoplasmic	00950 Isoquinoline alkaloid biosynthesis	Biosynthesis of other secondary metabolites	Metabolism
scaffold1.t672	K14454 GOT1; aspartate aminotransferase, cytoplasmic	00400 Phenylalanine, tyrosine and tryptophan biosynthesis	Amino acid metabolism	Metabolism
scaffold1.t672	K14454 GOT1; aspartate aminotransferase, cytoplasmic	04147 Exosome	Protein families: signaling and cellular processes	Brite Hierarchies
scaffold1.t672	K14454 GOT1; aspartate aminotransferase, cytoplasmic	04131 Membrane trafficking	Protein families: genetic information processing	Brite Hierarchies
scaffold1.t672	K14454 GOT1; aspartate aminotransferase, cytoplasmic	01007 Amino acid related enzymes	Protein families: metabolism	Brite Hierarchies
scaffold1.t673	K08492 STX18; syntaxin 18	04130 SNARE interactions in vesicular transport	Folding, sorting and degradation	Genetic Information Processing
scaffold1.t673	K08492 STX18; syntaxin 18	04145 Phagosome	Transport and catabolism	Cellular Processes
scaffold1.t673	K08492 STX18; syntaxin 18	04131 Membrane trafficking	Protein families: genetic information processing	Brite Hierarchies
scaffold1.t678	K00749 E2.4.1.183; alpha-1,3-glucan synthase	01003 Glycosyltransferases	Protein families: metabolism	Brite Hierarchies
scaffold1.t680	K13091 RBM39, RNPC2; RNA-binding protein 39	03041 Spliceosome	Protein families: genetic information processing	Brite Hierarchies
scaffold1.t681	K19703 FA2H, SCS7; 4-hydroxysphinganine ceramide fatty acyl 2-hydroxylase	99980 Enzymes with EC numbers	Unclassified: metabolism	Not Included in Pathway or Brite
scaffold1.t683	K01192 E3.2.1.25, MANBA, manB; beta-mannosidase	00511 Other glycan degradation	Glycan biosynthesis and metabolism	Metabolism
scaffold1.t683	K01192 E3.2.1.25, MANBA, manB; beta-mannosidase	04142 Lysosome	Transport and catabolism	Cellular Processes
scaffold1.t690	K19708 PTC6, AUP1; protein phosphatase PTC6	04139 Mitophagy - yeast	Transport and catabolism	Cellular Processes
scaffold1.t690	K19708 PTC6, AUP1; protein phosphatase PTC6	01009 Protein phosphatases and associated proteins	Protein families: metabolism	Brite Hierarchies
scaffold1.t691	K14293 KPNB1, IPO1; importin subunit beta-1	03013 RNA transport	Translation	Genetic Information Processing
scaffold1.t691	K14293 KPNB1, IPO1; importin subunit beta-1	03009 Ribosome biogenesis	Protein families: genetic information processing	Brite Hierarchies
scaffold1.t691	K14293 KPNB1, IPO1; importin subunit beta-1	03036 Chromosome and associated proteins	Protein families: genetic information processing	Brite Hierarchies
scaffold1.t698	K14312 NUP155, NUP170, NUP157; nuclear pore complex protein Nup155	03013 RNA transport	Translation	Genetic Information Processing
scaffold1.t698	K14312 NUP155, NUP170, NUP157; nuclear pore complex protein Nup155	03019 Messenger RNA biogenesis	Protein families: genetic information processing	Brite Hierarchies
scaffold1.t699	K09117 K09117; uncharacterized protein	99997 Function unknown	Poorly characterized	Not Included in Pathway or Brite
scaffold1.t701	K21848 ARV1; lipid intermediate transporter	04131 Membrane trafficking	Protein families: genetic information processing	Brite Hierarchies
scaffold1.t711	K05994 E3.4.11.10; bacterial leucyl aminopeptidase	01002 Peptidases and inhibitors	Protein families: metabolism	Brite Hierarchies
scaffold1.t713	K11237 BEM1; bud emergence protein 1	04011 MAPK signaling pathway - yeast	Signal transduction	Environmental Information Processing
scaffold1.t714	K23802 THP3, LENG8; SAC3 family protein THP3/LENG8	03019 Messenger RNA biogenesis	Protein families: genetic information processing	Brite Hierarchies
scaffold1.t715	K12190 VPS36, EAP45; ESCRT-II complex subunit VPS36	04144 Endocytosis	Transport and catabolism	Cellular Processes
scaffold1.t715	K12190 VPS36, EAP45; ESCRT-II complex subunit VPS36	04147 Exosome	Protein families: signaling and cellular processes	Brite Hierarchies
scaffold1.t715	K12190 VPS36, EAP45; ESCRT-II complex subunit VPS36	04131 Membrane trafficking	Protein families: genetic information processing	Brite Hierarchies
scaffold1.t717	K18156 ATP23, XRCC6BP1; mitochondrial inner membrane protease ATP23	03029 Mitochondrial biogenesis	Protein families: genetic information processing	Brite Hierarchies
scaffold1.t718	K00931 proB; glutamate 5-kinase	00330 Arginine and proline metabolism	Amino acid metabolism	Metabolism
scaffold1.t718	K00931 proB; glutamate 5-kinase	00332 Carbapenem biosynthesis	Biosynthesis of other secondary metabolites	Metabolism
scaffold1.t720	K17302 COPB2, SEC27; coatomer subunit beta'	04147 Exosome	Protein families: signaling and cellular processes	Brite Hierarchies
scaffold1.t720	K17302 COPB2, SEC27; coatomer subunit beta'	04131 Membrane trafficking	Protein families: genetic information processing	Brite Hierarchies
scaffold1.t721	K22530 ATAD1; ATPase family AAA domain-containing protein 1	99980 Enzymes with EC numbers	Unclassified: metabolism	Not Included in Pathway or Brite
scaffold1.t722	K17796 TIM21; mitochondrial import inner membrane translocase subunit TIM21	03029 Mitochondrial biogenesis	Protein families: genetic information processing	Brite Hierarchies
scaffold1.t722	K17796 TIM21; mitochondrial import inner membrane translocase subunit TIM21	02000 Transporters	Protein families: signaling and cellular processes	Brite Hierarchies
scaffold1.t723	K08850 AURKX; aurora kinase, other	03036 Chromosome and associated proteins	Protein families: genetic information processing	Brite Hierarchies
scaffold1.t723	K08850 AURKX; aurora kinase, other	01001 Protein kinases	Protein families: metabolism	Brite Hierarchies
scaffold1.t724	K17607 TIPRL, TIP41; type 2A phosphatase activator TIP41	04138 Autophagy - yeast	Transport and catabolism	Cellular Processes
scaffold1.t724	K17607 TIPRL, TIP41; type 2A phosphatase activator TIP41	01009 Protein phosphatases and associated proteins	Protein families: metabolism	Brite Hierarchies
scaffold1.t725	K08762 DBI, ACBP; diazepam-binding inhibitor (GABA receptor modulator, acyl-CoA-binding protein)	03320 PPAR signaling pathway	Endocrine system	Organismal Systems
scaffold1.t726	K10862 TDP1; tyrosyl-DNA phosphodiesterase 1	03400 DNA repair and recombination proteins	Protein families: genetic information processing	Brite Hierarchies
scaffold1.t727	K00507 SCD, desC; stearoyl-CoA desaturase (Delta-9 desaturase)	01040 Biosynthesis of unsaturated fatty acids	Lipid metabolism	Metabolism
scaffold1.t727	K00507 SCD, desC; stearoyl-CoA desaturase (Delta-9 desaturase)	04152 AMPK signaling pathway	Signal transduction	Environmental Information Processing
scaffold1.t727	K00507 SCD, desC; stearoyl-CoA desaturase (Delta-9 desaturase)	03320 PPAR signaling pathway	Endocrine system	Organismal Systems
scaffold1.t727	K00507 SCD, desC; stearoyl-CoA desaturase (Delta-9 desaturase)	04212 Longevity regulating pathway - worm	Aging	Organismal Systems
scaffold1.t727	K00507 SCD, desC; stearoyl-CoA desaturase (Delta-9 desaturase)	01004 Lipid biosynthesis proteins	Protein families: metabolism	Brite Hierarchies
scaffold1.t731	K09189 MLL5; [histone H3]-lysine4 N-trimethyltransferase MLL5	00310 Lysine degradation	Amino acid metabolism	Metabolism
scaffold1.t731	K09189 MLL5; [histone H3]-lysine4 N-trimethyltransferase MLL5	03000 Transcription factors	Protein families: genetic information processing	Brite Hierarchies
scaffold1.t731	K09189 MLL5; [histone H3]-lysine4 N-trimethyltransferase MLL5	03036 Chromosome and associated proteins	Protein families: genetic information processing	Brite Hierarchies
scaffold1.t734	K01897 ACSL, fadD; long-chain acyl-CoA synthetase	00061 Fatty acid biosynthesis	Lipid metabolism	Metabolism
scaffold1.t734	K01897 ACSL, fadD; long-chain acyl-CoA synthetase	00071 Fatty acid degradation	Lipid metabolism	Metabolism
scaffold1.t734	K01897 ACSL, fadD; long-chain acyl-CoA synthetase	04216 Ferroptosis	Cell growth and death	Cellular Processes
scaffold1.t734	K01897 ACSL, fadD; long-chain acyl-CoA synthetase	02024 Quorum sensing	Cellular community - prokaryotes	Cellular Processes
scaffold1.t734	K01897 ACSL, fadD; long-chain acyl-CoA synthetase	04146 Peroxisome	Transport and catabolism	Cellular Processes
scaffold1.t734	K01897 ACSL, fadD; long-chain acyl-CoA synthetase	04714 Thermogenesis	Environmental adaptation	Organismal Systems
scaffold1.t734	K01897 ACSL, fadD; long-chain acyl-CoA synthetase	04920 Adipocytokine signaling pathway	Endocrine system	Organismal Systems
scaffold1.t734	K01897 ACSL, fadD; long-chain acyl-CoA synthetase	03320 PPAR signaling pathway	Endocrine system	Organismal Systems
scaffold1.t734	K01897 ACSL, fadD; long-chain acyl-CoA synthetase	04147 Exosome	Protein families: signaling and cellular processes	Brite Hierarchies
scaffold1.t734	K01897 ACSL, fadD; long-chain acyl-CoA synthetase	01004 Lipid biosynthesis proteins	Protein families: metabolism	Brite Hierarchies
scaffold1.t737	K09467 MIG; zinc-finger protein CreA/MIG	03000 Transcription factors	Protein families: genetic information processing	Brite Hierarchies
scaffold1.t742	K01808 rpiB; ribose 5-phosphate isomerase B	00051 Fructose and mannose metabolism	Carbohydrate metabolism	Metabolism
scaffold1.t742	K01808 rpiB; ribose 5-phosphate isomerase B	00710 Carbon fixation in photosynthetic organisms	Energy metabolism	Metabolism
scaffold1.t742	K01808 rpiB; ribose 5-phosphate isomerase B	00030 Pentose phosphate pathway	Carbohydrate metabolism	Metabolism
scaffold1.t745	K11166 DHRS7B; dehydrogenase/reductase SDR family member 7B	99980 Enzymes with EC numbers	Unclassified: metabolism	Not Included in Pathway or Brite
scaffold1.t746	K10838 XPC; xeroderma pigmentosum group C-complementing protein	03420 Nucleotide excision repair	Replication and repair	Genetic Information Processing
scaffold1.t746	K10838 XPC; xeroderma pigmentosum group C-complementing protein	03400 DNA repair and recombination proteins	Protein families: genetic information processing	Brite Hierarchies
scaffold1.t747	K02949 RP-S11e, RPS11; small subunit ribosomal protein S11e	03010 Ribosome	Translation	Genetic Information Processing
scaffold1.t747	K02949 RP-S11e, RPS11; small subunit ribosomal protein S11e	03011 Ribosome	Protein families: genetic information processing	Brite Hierarchies
scaffold1.t748	K10251 HSD17B12, KAR, IFA38; 17beta-estradiol 17-dehydrogenase / very-long-chain 3-oxoacyl-CoA reductase	00140 Steroid hormone biosynthesis	Lipid metabolism	Metabolism
scaffold1.t748	K10251 HSD17B12, KAR, IFA38; 17beta-estradiol 17-dehydrogenase / very-long-chain 3-oxoacyl-CoA reductase	01040 Biosynthesis of unsaturated fatty acids	Lipid metabolism	Metabolism
scaffold1.t748	K10251 HSD17B12, KAR, IFA38; 17beta-estradiol 17-dehydrogenase / very-long-chain 3-oxoacyl-CoA reductase	00062 Fatty acid elongation	Lipid metabolism	Metabolism
scaffold1.t748	K10251 HSD17B12, KAR, IFA38; 17beta-estradiol 17-dehydrogenase / very-long-chain 3-oxoacyl-CoA reductase	01004 Lipid biosynthesis proteins	Protein families: metabolism	Brite Hierarchies
scaffold1.t750	K00965 galT, GALT; UDPglucose--hexose-1-phosphate uridylyltransferase	00052 Galactose metabolism	Carbohydrate metabolism	Metabolism
scaffold1.t750	K00965 galT, GALT; UDPglucose--hexose-1-phosphate uridylyltransferase	00520 Amino sugar and nucleotide sugar metabolism	Carbohydrate metabolism	Metabolism
scaffold1.t750	K00965 galT, GALT; UDPglucose--hexose-1-phosphate uridylyltransferase	04917 Prolactin signaling pathway	Endocrine system	Organismal Systems
scaffold1.t751	K22943 YIPF6; protein YIPF6	04131 Membrane trafficking	Protein families: genetic information processing	Brite Hierarchies
scaffold1.t752	K18722 NUP2; nucleoporin NUP2	03019 Messenger RNA biogenesis	Protein families: genetic information processing	Brite Hierarchies
scaffold1.t760	K01183 E3.2.1.14; chitinase	00520 Amino sugar and nucleotide sugar metabolism	Carbohydrate metabolism	Metabolism
scaffold1.t762	K21798 SAC2, INPP5F; phosphatidylinositol 4-phosphatase	00562 Inositol phosphate metabolism	Carbohydrate metabolism	Metabolism
scaffold1.t762	K21798 SAC2, INPP5F; phosphatidylinositol 4-phosphatase	04070 Phosphatidylinositol signaling system	Signal transduction	Environmental Information Processing
scaffold1.t766	K02962 RP-S17e, RPS17; small subunit ribosomal protein S17e	03010 Ribosome	Translation	Genetic Information Processing
scaffold1.t766	K02962 RP-S17e, RPS17; small subunit ribosomal protein S17e	03011 Ribosome	Protein families: genetic information processing	Brite Hierarchies
scaffold1.t771	K05542 DUS1; tRNA-dihydrouridine synthase 1	03016 Transfer RNA biogenesis	Protein families: genetic information processing	Brite Hierarchies
scaffold1.t772	K00423 E1.10.3.3; L-ascorbate oxidase	00053 Ascorbate and aldarate metabolism	Carbohydrate metabolism	Metabolism
scaffold1.t775	K02964 RP-S18e, RPS18; small subunit ribosomal protein S18e	03010 Ribosome	Translation	Genetic Information Processing
scaffold1.t775	K02964 RP-S18e, RPS18; small subunit ribosomal protein S18e	03011 Ribosome	Protein families: genetic information processing	Brite Hierarchies
scaffold1.t777	K13289 CTSA, CPY; cathepsin A (carboxypeptidase C)	04142 Lysosome	Transport and catabolism	Cellular Processes
scaffold1.t777	K13289 CTSA, CPY; cathepsin A (carboxypeptidase C)	04614 Renin-angiotensin system	Endocrine system	Organismal Systems
scaffold1.t777	K13289 CTSA, CPY; cathepsin A (carboxypeptidase C)	03110 Chaperones and folding catalysts	Protein families: genetic information processing	Brite Hierarchies
scaffold1.t777	K13289 CTSA, CPY; cathepsin A (carboxypeptidase C)	04147 Exosome	Protein families: signaling and cellular processes	Brite Hierarchies
scaffold1.t777	K13289 CTSA, CPY; cathepsin A (carboxypeptidase C)	01002 Peptidases and inhibitors	Protein families: metabolism	Brite Hierarchies
scaffold1.t777	K13289 CTSA, CPY; cathepsin A (carboxypeptidase C)	04131 Membrane trafficking	Protein families: genetic information processing	Brite Hierarchies
scaffold1.t778	K14574 SDO1, SBDS; ribosome maturation protein SDO1	03008 Ribosome biogenesis in eukaryotes	Translation	Genetic Information Processing
scaffold1.t778	K14574 SDO1, SBDS; ribosome maturation protein SDO1	03009 Ribosome biogenesis	Protein families: genetic information processing	Brite Hierarchies
scaffold1.t783	K02989 RP-S5e, RPS5; small subunit ribosomal protein S5e	03010 Ribosome	Translation	Genetic Information Processing
scaffold1.t783	K02989 RP-S5e, RPS5; small subunit ribosomal protein S5e	03011 Ribosome	Protein families: genetic information processing	Brite Hierarchies
scaffold1.t788	K12572 PAN3; PAB-dependent poly(A)-specific ribonuclease subunit 3	03018 RNA degradation	Folding, sorting and degradation	Genetic Information Processing
scaffold1.t788	K12572 PAN3; PAB-dependent poly(A)-specific ribonuclease subunit 3	03019 Messenger RNA biogenesis	Protein families: genetic information processing	Brite Hierarchies
scaffold1.t792	K00784 rnz; ribonuclease Z	03013 RNA transport	Translation	Genetic Information Processing
scaffold1.t792	K00784 rnz; ribonuclease Z	03016 Transfer RNA biogenesis	Protein families: genetic information processing	Brite Hierarchies
scaffold1.t794	K01078 PHO; acid phosphatase	00740 Riboflavin metabolism	Metabolism of cofactors and vitamins	Metabolism
scaffold1.t794	K01078 PHO; acid phosphatase	00730 Thiamine metabolism	Metabolism of cofactors and vitamins	Metabolism
scaffold1.t796	K14403 CPSF3, YSH1; cleavage and polyadenylation specificity factor subunit 3	03015 mRNA surveillance pathway	Translation	Genetic Information Processing
scaffold1.t796	K14403 CPSF3, YSH1; cleavage and polyadenylation specificity factor subunit 3	03019 Messenger RNA biogenesis	Protein families: genetic information processing	Brite Hierarchies
scaffold1.t796	K14403 CPSF3, YSH1; cleavage and polyadenylation specificity factor subunit 3	03021 Transcription machinery	Protein families: genetic information processing	Brite Hierarchies
scaffold1.t798	K07943 ARL2; ADP-ribosylation factor-like protein 2	04031 GTP-binding proteins	Protein families: signaling and cellular processes	Brite Hierarchies
scaffold1.t798	K07943 ARL2; ADP-ribosylation factor-like protein 2	03036 Chromosome and associated proteins	Protein families: genetic information processing	Brite Hierarchies
scaffold1.t808	K03241 EIF2B3; translation initiation factor eIF-2B subunit gamma	03013 RNA transport	Translation	Genetic Information Processing
scaffold1.t808	K03241 EIF2B3; translation initiation factor eIF-2B subunit gamma	05168 Herpes simplex virus 1 infection	Infectious disease: viral	Human Diseases
scaffold1.t808	K03241 EIF2B3; translation initiation factor eIF-2B subunit gamma	03012 Translation factors	Protein families: genetic information processing	Brite Hierarchies
scaffold1.t809	K15102 SLC25A3, PHC, PIC; solute carrier family 25 (mitochondrial phosphate transporter), member 3	04147 Exosome	Protein families: signaling and cellular processes	Brite Hierarchies
scaffold1.t809	K15102 SLC25A3, PHC, PIC; solute carrier family 25 (mitochondrial phosphate transporter), member 3	02000 Transporters	Protein families: signaling and cellular processes	Brite Hierarchies
scaffold1.t811	K08228 SLC43A1; MFS transporter, LAT3 family, solute carrier family 43, member 1	02000 Transporters	Protein families: signaling and cellular processes	Brite Hierarchies
scaffold1.t813	K20456 OSBP; oxysterol-binding protein 1	04131 Membrane trafficking	Protein families: genetic information processing	Brite Hierarchies
scaffold1.t814	K07556 ATPeAF2, ATPAF2, ATP12; ATP synthase mitochondrial F1 complex assembly factor 2	03029 Mitochondrial biogenesis	Protein families: genetic information processing	Brite Hierarchies
scaffold1.t826	K17691 CYP3A7; cytochrome P450 family 3 subfamily A polypeptide 7	00830 Retinol metabolism	Metabolism of cofactors and vitamins	Metabolism
scaffold1.t826	K17691 CYP3A7; cytochrome P450 family 3 subfamily A polypeptide 7	00140 Steroid hormone biosynthesis	Lipid metabolism	Metabolism
scaffold1.t826	K17691 CYP3A7; cytochrome P450 family 3 subfamily A polypeptide 7	05204 Chemical carcinogenesis	Cancer: overview	Human Diseases
scaffold1.t826	K17691 CYP3A7; cytochrome P450 family 3 subfamily A polypeptide 7	00199 Cytochrome P450	Protein families: metabolism	Brite Hierarchies
scaffold1.t831	K09561 STUB1, CHIP; STIP1 homology and U-box containing protein 1	04120 Ubiquitin mediated proteolysis	Folding, sorting and degradation	Genetic Information Processing
scaffold1.t831	K09561 STUB1, CHIP; STIP1 homology and U-box containing protein 1	04141 Protein processing in endoplasmic reticulum	Folding, sorting and degradation	Genetic Information Processing
scaffold1.t831	K09561 STUB1, CHIP; STIP1 homology and U-box containing protein 1	04121 Ubiquitin system	Protein families: genetic information processing	Brite Hierarchies
scaffold1.t831	K09561 STUB1, CHIP; STIP1 homology and U-box containing protein 1	04131 Membrane trafficking	Protein families: genetic information processing	Brite Hierarchies
scaffold1.t831	K09561 STUB1, CHIP; STIP1 homology and U-box containing protein 1	03110 Chaperones and folding catalysts	Protein families: genetic information processing	Brite Hierarchies
scaffold1.t833	K00254 DHODH, pyrD; dihydroorotate dehydrogenase	00240 Pyrimidine metabolism	Nucleotide metabolism	Metabolism
scaffold1.t838	K00052 leuB, IMDH; 3-isopropylmalate dehydrogenase	00660 C5-Branched dibasic acid metabolism	Carbohydrate metabolism	Metabolism
scaffold1.t838	K00052 leuB, IMDH; 3-isopropylmalate dehydrogenase	00290 Valine, leucine and isoleucine biosynthesis	Amino acid metabolism	Metabolism
scaffold1.t839	K05609 UCHL3, YUH1; ubiquitin carboxyl-terminal hydrolase L3	04121 Ubiquitin system	Protein families: genetic information processing	Brite Hierarchies
scaffold1.t839	K05609 UCHL3, YUH1; ubiquitin carboxyl-terminal hydrolase L3	01002 Peptidases and inhibitors	Protein families: metabolism	Brite Hierarchies
scaffold1.t842	K13181 DDX27, DRS1; ATP-dependent RNA helicase DDX27	03041 Spliceosome	Protein families: genetic information processing	Brite Hierarchies
scaffold1.t842	K13181 DDX27, DRS1; ATP-dependent RNA helicase DDX27	03009 Ribosome biogenesis	Protein families: genetic information processing	Brite Hierarchies
scaffold1.t843	K00999 CDIPT; CDP-diacylglycerol--inositol 3-phosphatidyltransferase	00564 Glycerophospholipid metabolism	Lipid metabolism	Metabolism
scaffold1.t843	K00999 CDIPT; CDP-diacylglycerol--inositol 3-phosphatidyltransferase	00562 Inositol phosphate metabolism	Carbohydrate metabolism	Metabolism
scaffold1.t843	K00999 CDIPT; CDP-diacylglycerol--inositol 3-phosphatidyltransferase	04070 Phosphatidylinositol signaling system	Signal transduction	Environmental Information Processing
scaffold1.t845	K14376 PAP; poly(A) polymerase	03015 mRNA surveillance pathway	Translation	Genetic Information Processing
scaffold1.t845	K14376 PAP; poly(A) polymerase	03019 Messenger RNA biogenesis	Protein families: genetic information processing	Brite Hierarchies
scaffold1.t851	K12200 PDCD6IP, ALIX, RIM20; programmed cell death 6-interacting protein	04144 Endocytosis	Transport and catabolism	Cellular Processes
scaffold1.t851	K12200 PDCD6IP, ALIX, RIM20; programmed cell death 6-interacting protein	04131 Membrane trafficking	Protein families: genetic information processing	Brite Hierarchies
scaffold1.t851	K12200 PDCD6IP, ALIX, RIM20; programmed cell death 6-interacting protein	04147 Exosome	Protein families: signaling and cellular processes	Brite Hierarchies
scaffold1.t852	K03686 dnaJ; molecular chaperone DnaJ	03029 Mitochondrial biogenesis	Protein families: genetic information processing	Brite Hierarchies
scaffold1.t852	K03686 dnaJ; molecular chaperone DnaJ	03110 Chaperones and folding catalysts	Protein families: genetic information processing	Brite Hierarchies
scaffold1.t854	K21632 WOR2; white-opaque regulator 2	03000 Transcription factors	Protein families: genetic information processing	Brite Hierarchies
scaffold1.t856	K01194 TREH, treA, treF; alpha,alpha-trehalase	00500 Starch and sucrose metabolism	Carbohydrate metabolism	Metabolism
scaffold1.t856	K01194 TREH, treA, treF; alpha,alpha-trehalase	00537 Glycosylphosphatidylinositol (GPI)-anchored proteins	Protein families: signaling and cellular processes	Brite Hierarchies
scaffold1.t858	K14856 SDA1, SDAD1; protein SDA1	03009 Ribosome biogenesis	Protein families: genetic information processing	Brite Hierarchies
scaffold1.t859	K12830 SF3B3, SAP130, RSE1; splicing factor 3B subunit 3	03040 Spliceosome	Transcription	Genetic Information Processing
scaffold1.t859	K12830 SF3B3, SAP130, RSE1; splicing factor 3B subunit 3	03041 Spliceosome	Protein families: genetic information processing	Brite Hierarchies
scaffold1.t859	K12830 SF3B3, SAP130, RSE1; splicing factor 3B subunit 3	03036 Chromosome and associated proteins	Protein families: genetic information processing	Brite Hierarchies
scaffold1.t859	K12830 SF3B3, SAP130, RSE1; splicing factor 3B subunit 3	03021 Transcription machinery	Protein families: genetic information processing	Brite Hierarchies
scaffold1.t867	K22444 cntB; carnitine monooxygenase subunit	99980 Enzymes with EC numbers	Unclassified: metabolism	Not Included in Pathway or Brite
scaffold1.t868	K09486 HYOU1; hypoxia up-regulated 1	04141 Protein processing in endoplasmic reticulum	Folding, sorting and degradation	Genetic Information Processing
scaffold1.t868	K09486 HYOU1; hypoxia up-regulated 1	03110 Chaperones and folding catalysts	Protein families: genetic information processing	Brite Hierarchies
scaffold1.t869	K23503 SFXN5; sideroflexin-5	02000 Transporters	Protein families: signaling and cellular processes	Brite Hierarchies
scaffold1.t869	K23503 SFXN5; sideroflexin-5	03029 Mitochondrial biogenesis	Protein families: genetic information processing	Brite Hierarchies
scaffold1.t871	K00835 avtA; valine--pyruvate aminotransferase	00290 Valine, leucine and isoleucine biosynthesis	Amino acid metabolism	Metabolism
scaffold1.t871	K00835 avtA; valine--pyruvate aminotransferase	01007 Amino acid related enzymes	Protein families: metabolism	Brite Hierarchies
scaffold1.t873	K06176 truD, PUS7; tRNA pseudouridine13 synthase	03016 Transfer RNA biogenesis	Protein families: genetic information processing	Brite Hierarchies
scaffold1.t888	K14324 SAP18; histone deacetylase complex subunit SAP18	03013 RNA transport	Translation	Genetic Information Processing
scaffold1.t888	K14324 SAP18; histone deacetylase complex subunit SAP18	03015 mRNA surveillance pathway	Translation	Genetic Information Processing
scaffold1.t888	K14324 SAP18; histone deacetylase complex subunit SAP18	03019 Messenger RNA biogenesis	Protein families: genetic information processing	Brite Hierarchies
scaffold1.t888	K14324 SAP18; histone deacetylase complex subunit SAP18	03036 Chromosome and associated proteins	Protein families: genetic information processing	Brite Hierarchies
scaffold1.t889	K12817 PRPF18, PRP18; pre-mRNA-splicing factor 18	03040 Spliceosome	Transcription	Genetic Information Processing
scaffold1.t889	K12817 PRPF18, PRP18; pre-mRNA-splicing factor 18	03041 Spliceosome	Protein families: genetic information processing	Brite Hierarchies
scaffold1.t892	K01262 pepP; Xaa-Pro aminopeptidase	01002 Peptidases and inhibitors	Protein families: metabolism	Brite Hierarchies
scaffold1.t894	K01934 MTHFS; 5-formyltetrahydrofolate cyclo-ligase	00670 One carbon pool by folate	Metabolism of cofactors and vitamins	Metabolism
scaffold1.t895	K11097 SNRPE, SME; small nuclear ribonucleoprotein E	03040 Spliceosome	Transcription	Genetic Information Processing
scaffold1.t895	K11097 SNRPE, SME; small nuclear ribonucleoprotein E	03032 DNA replication proteins	Protein families: genetic information processing	Brite Hierarchies
scaffold1.t895	K11097 SNRPE, SME; small nuclear ribonucleoprotein E	03041 Spliceosome	Protein families: genetic information processing	Brite Hierarchies
scaffold1.t896	K15436 TRPO3, MTR10; transportin-3	03016 Transfer RNA biogenesis	Protein families: genetic information processing	Brite Hierarchies
scaffold1.t899	K08675 PRSS15, PIM1; ATP-dependent Lon protease	03029 Mitochondrial biogenesis	Protein families: genetic information processing	Brite Hierarchies
scaffold1.t899	K08675 PRSS15, PIM1; ATP-dependent Lon protease	01002 Peptidases and inhibitors	Protein families: metabolism	Brite Hierarchies
scaffold1.t907	K01264 APE3; aminopeptidase Y	01002 Peptidases and inhibitors	Protein families: metabolism	Brite Hierarchies
scaffold1.t908	K11484 HOS3; histone deacetylase HOS3	03036 Chromosome and associated proteins	Protein families: genetic information processing	Brite Hierarchies
scaffold1.t917	K20887 CSLC4; xyloglucan glycosyltransferase 4	01003 Glycosyltransferases	Protein families: metabolism	Brite Hierarchies
scaffold1.t919	K11992 ACOT8, PTE; acyl-CoA thioesterase 8	00120 Primary bile acid biosynthesis	Lipid metabolism	Metabolism
scaffold1.t919	K11992 ACOT8, PTE; acyl-CoA thioesterase 8	04146 Peroxisome	Transport and catabolism	Cellular Processes
scaffold1.t924	K07378 NLGN; neuroligin	04514 Cell adhesion molecules (CAMs)	Signaling molecules and interaction	Environmental Information Processing
scaffold1.t924	K07378 NLGN; neuroligin	04131 Membrane trafficking	Protein families: genetic information processing	Brite Hierarchies
scaffold1.t926	K14550 UTP10, HEATR1; U3 small nucleolar RNA-associated protein 10	03008 Ribosome biogenesis in eukaryotes	Translation	Genetic Information Processing
scaffold1.t926	K14550 UTP10, HEATR1; U3 small nucleolar RNA-associated protein 10	03009 Ribosome biogenesis	Protein families: genetic information processing	Brite Hierarchies
scaffold1.t928	K01649 leuA, IMS; 2-isopropylmalate synthase	00620 Pyruvate metabolism	Carbohydrate metabolism	Metabolism
scaffold1.t928	K01649 leuA, IMS; 2-isopropylmalate synthase	00290 Valine, leucine and isoleucine biosynthesis	Amino acid metabolism	Metabolism
scaffold1.t929	K01580 E4.1.1.15, gadB, gadA, GAD; glutamate decarboxylase	00410 beta-Alanine metabolism	Metabolism of other amino acids	Metabolism
scaffold1.t929	K01580 E4.1.1.15, gadB, gadA, GAD; glutamate decarboxylase	00650 Butanoate metabolism	Carbohydrate metabolism	Metabolism
scaffold1.t929	K01580 E4.1.1.15, gadB, gadA, GAD; glutamate decarboxylase	00430 Taurine and hypotaurine metabolism	Metabolism of other amino acids	Metabolism
scaffold1.t929	K01580 E4.1.1.15, gadB, gadA, GAD; glutamate decarboxylase	00250 Alanine, aspartate and glutamate metabolism	Amino acid metabolism	Metabolism
scaffold1.t929	K01580 E4.1.1.15, gadB, gadA, GAD; glutamate decarboxylase	02024 Quorum sensing	Cellular community - prokaryotes	Cellular Processes
scaffold1.t929	K01580 E4.1.1.15, gadB, gadA, GAD; glutamate decarboxylase	04727 GABAergic synapse	Nervous system	Organismal Systems
scaffold1.t929	K01580 E4.1.1.15, gadB, gadA, GAD; glutamate decarboxylase	04940 Type I diabetes mellitus	Endocrine and metabolic disease	Human Diseases
scaffold1.t931	K01488 add, ADA; adenosine deaminase	00230 Purine metabolism	Nucleotide metabolism	Metabolism
scaffold1.t931	K01488 add, ADA; adenosine deaminase	05340 Primary immunodeficiency	Immune disease	Human Diseases
scaffold1.t932	K01613 psd, PISD; phosphatidylserine decarboxylase	00564 Glycerophospholipid metabolism	Lipid metabolism	Metabolism
scaffold1.t935	K01029 E2.8.3.5B, scoB; 3-oxoacid CoA-transferase subunit B	00072 Synthesis and degradation of ketone bodies	Lipid metabolism	Metabolism
scaffold1.t935	K01029 E2.8.3.5B, scoB; 3-oxoacid CoA-transferase subunit B	00280 Valine, leucine and isoleucine degradation	Amino acid metabolism	Metabolism
scaffold1.t935	K01029 E2.8.3.5B, scoB; 3-oxoacid CoA-transferase subunit B	00650 Butanoate metabolism	Carbohydrate metabolism	Metabolism
scaffold1.t938	K07430 CYP7B; 25/26-hydroxycholesterol 7alpha-hydroxylase	00140 Steroid hormone biosynthesis	Lipid metabolism	Metabolism
scaffold1.t938	K07430 CYP7B; 25/26-hydroxycholesterol 7alpha-hydroxylase	00120 Primary bile acid biosynthesis	Lipid metabolism	Metabolism
scaffold1.t938	K07430 CYP7B; 25/26-hydroxycholesterol 7alpha-hydroxylase	00199 Cytochrome P450	Protein families: metabolism	Brite Hierarchies
scaffold1.t942	K00618 ARG2; amino-acid N-acetyltransferase	00220 Arginine biosynthesis	Amino acid metabolism	Metabolism
scaffold1.t943	K00020 mmsB, HIBADH; 3-hydroxyisobutyrate dehydrogenase	00280 Valine, leucine and isoleucine degradation	Amino acid metabolism	Metabolism
scaffold1.t950	K05285 PIGN; GPI ethanolamine phosphate transferase 1	00563 Glycosylphosphatidylinositol (GPI)-anchor biosynthesis	Glycan biosynthesis and metabolism	Metabolism
scaffold1.t951	K17255 GDI1_2; Rab GDP dissociation inhibitor	04147 Exosome	Protein families: signaling and cellular processes	Brite Hierarchies
scaffold1.t952	K17428 MRPL47, NCM1; large subunit ribosomal protein L47	03011 Ribosome	Protein families: genetic information processing	Brite Hierarchies
scaffold1.t954	K12605 CNOT2, NOT2; CCR4-NOT transcription complex subunit 2	03018 RNA degradation	Folding, sorting and degradation	Genetic Information Processing
scaffold1.t954	K12605 CNOT2, NOT2; CCR4-NOT transcription complex subunit 2	03019 Messenger RNA biogenesis	Protein families: genetic information processing	Brite Hierarchies
scaffold1.t957	K07023 K07023; putative hydrolases of HD superfamily	99996 General function prediction only	Poorly characterized	Not Included in Pathway or Brite
scaffold1.t960	K14299 SEH1; nucleoporin SEH1	03013 RNA transport	Translation	Genetic Information Processing
scaffold1.t960	K14299 SEH1; nucleoporin SEH1	04150 mTOR signaling pathway	Signal transduction	Environmental Information Processing
scaffold1.t960	K14299 SEH1; nucleoporin SEH1	03019 Messenger RNA biogenesis	Protein families: genetic information processing	Brite Hierarchies
scaffold1.t961	K01001 ALG7; UDP-N-acetylglucosamine--dolichyl-phosphate N-acetylglucosaminephosphotransferase	00510 N-Glycan biosynthesis	Glycan biosynthesis and metabolism	Metabolism
scaffold1.t961	K01001 ALG7; UDP-N-acetylglucosamine--dolichyl-phosphate N-acetylglucosaminephosphotransferase	01003 Glycosyltransferases	Protein families: metabolism	Brite Hierarchies
scaffold1.t962	K01702 LEU1; 3-isopropylmalate dehydratase	00290 Valine, leucine and isoleucine biosynthesis	Amino acid metabolism	Metabolism
scaffold1.t963	K15175 CDC73; parafibromin	03021 Transcription machinery	Protein families: genetic information processing	Brite Hierarchies
scaffold1.t967	K13939 FOL1; dihydroneopterin aldolase / 2-amino-4-hydroxy-6-hydroxymethyldihydropteridine diphosphokinase / dihydropteroate synthase	00790 Folate biosynthesis	Metabolism of cofactors and vitamins	Metabolism
scaffold1.t973	K08187 SLC16A10; MFS transporter, MCT family, solute carrier family 16 (monocarboxylic acid transporters), member 10	04974 Protein digestion and absorption	Digestive system	Organismal Systems
scaffold1.t973	K08187 SLC16A10; MFS transporter, MCT family, solute carrier family 16 (monocarboxylic acid transporters), member 10	04919 Thyroid hormone signaling pathway	Endocrine system	Organismal Systems
scaffold1.t973	K08187 SLC16A10; MFS transporter, MCT family, solute carrier family 16 (monocarboxylic acid transporters), member 10	02000 Transporters	Protein families: signaling and cellular processes	Brite Hierarchies
scaffold1.t974	K17981 MTFP1, MTP18; mitochondrial fission process protein 1	03029 Mitochondrial biogenesis	Protein families: genetic information processing	Brite Hierarchies
scaffold1.t977	K14189 dltE; uncharacterized oxidoreductase	99980 Enzymes with EC numbers	Unclassified: metabolism	Not Included in Pathway or Brite
scaffold1.t981	K01176 AMY, amyA, malS; alpha-amylase	00500 Starch and sucrose metabolism	Carbohydrate metabolism	Metabolism
scaffold1.t981	K01176 AMY, amyA, malS; alpha-amylase	04973 Carbohydrate digestion and absorption	Digestive system	Organismal Systems
scaffold1.t981	K01176 AMY, amyA, malS; alpha-amylase	04972 Pancreatic secretion	Digestive system	Organismal Systems
scaffold1.t982	K08139 HXT; MFS transporter, SP family, sugar:H+ symporter	04113 Meiosis - yeast	Cell growth and death	Cellular Processes
scaffold1.t982	K08139 HXT; MFS transporter, SP family, sugar:H+ symporter	02000 Transporters	Protein families: signaling and cellular processes	Brite Hierarchies
scaffold1.t985	K16186 RRAGC_D; Ras-related GTP-binding protein C/D	04150 mTOR signaling pathway	Signal transduction	Environmental Information Processing
scaffold1.t985	K16186 RRAGC_D; Ras-related GTP-binding protein C/D	04140 Autophagy - animal	Transport and catabolism	Cellular Processes
scaffold1.t985	K16186 RRAGC_D; Ras-related GTP-binding protein C/D	05131 Shigellosis	Infectious disease: bacterial	Human Diseases
scaffold1.t987	K02975 RP-S25e, RPS25; small subunit ribosomal protein S25e	03010 Ribosome	Translation	Genetic Information Processing
scaffold1.t987	K02975 RP-S25e, RPS25; small subunit ribosomal protein S25e	03011 Ribosome	Protein families: genetic information processing	Brite Hierarchies
scaffold1.t988	K18638 BNI4; protein BNI4	04812 Cytoskeleton proteins	Protein families: signaling and cellular processes	Brite Hierarchies
scaffold1.t991	K07952 ARFRP1; ADP-ribosylation factor related protein 1	04131 Membrane trafficking	Protein families: genetic information processing	Brite Hierarchies
scaffold1.t991	K07952 ARFRP1; ADP-ribosylation factor related protein 1	04031 GTP-binding proteins	Protein families: signaling and cellular processes	Brite Hierarchies
scaffold1.t992	K15264 NSUN5, WBSCR20, RCM1; 25S rRNA (cytosine2278-C5)-methyltransferase	03009 Ribosome biogenesis	Protein families: genetic information processing	Brite Hierarchies
scaffold1.t995	K00107 ALO; D-arabinono-1,4-lactone oxidase	99980 Enzymes with EC numbers	Unclassified: metabolism	Not Included in Pathway or Brite
scaffold1.t996	K11361 SPT20, ADA5; transcription factor SPT20	03036 Chromosome and associated proteins	Protein families: genetic information processing	Brite Hierarchies
scaffold1.t996	K11361 SPT20, ADA5; transcription factor SPT20	03021 Transcription machinery	Protein families: genetic information processing	Brite Hierarchies
scaffold1.t1003	K02938 RP-L8e, RPL8; large subunit ribosomal protein L8e	03010 Ribosome	Translation	Genetic Information Processing
scaffold1.t1003	K02938 RP-L8e, RPL8; large subunit ribosomal protein L8e	03011 Ribosome	Protein families: genetic information processing	Brite Hierarchies
scaffold1.t1004	K03351 APC4; anaphase-promoting complex subunit 4	04120 Ubiquitin mediated proteolysis	Folding, sorting and degradation	Genetic Information Processing
scaffold1.t1004	K03351 APC4; anaphase-promoting complex subunit 4	04114 Oocyte meiosis	Cell growth and death	Cellular Processes
scaffold1.t1004	K03351 APC4; anaphase-promoting complex subunit 4	04111 Cell cycle - yeast	Cell growth and death	Cellular Processes
scaffold1.t1004	K03351 APC4; anaphase-promoting complex subunit 4	04113 Meiosis - yeast	Cell growth and death	Cellular Processes
scaffold1.t1004	K03351 APC4; anaphase-promoting complex subunit 4	04110 Cell cycle	Cell growth and death	Cellular Processes
scaffold1.t1004	K03351 APC4; anaphase-promoting complex subunit 4	04914 Progesterone-mediated oocyte maturation	Endocrine system	Organismal Systems
scaffold1.t1004	K03351 APC4; anaphase-promoting complex subunit 4	05166 Human T-cell leukemia virus 1 infection	Infectious disease: viral	Human Diseases
scaffold1.t1004	K03351 APC4; anaphase-promoting complex subunit 4	03036 Chromosome and associated proteins	Protein families: genetic information processing	Brite Hierarchies
scaffold1.t1004	K03351 APC4; anaphase-promoting complex subunit 4	04121 Ubiquitin system	Protein families: genetic information processing	Brite Hierarchies
scaffold1.t1005	K22733 NIPA, SLC57A2S; magnesium transporter	02000 Transporters	Protein families: signaling and cellular processes	Brite Hierarchies
scaffold1.t1007	K20471 COPD, ARCN1, RET2; coatomer subunit delta	04131 Membrane trafficking	Protein families: genetic information processing	Brite Hierarchies
scaffold1.t1010	K09704 K09704; uncharacterized protein	99997 Function unknown	Poorly characterized	Not Included in Pathway or Brite
scaffold1.t1014	K01824 EBP; cholestenol Delta-isomerase	00100 Steroid biosynthesis	Lipid metabolism	Metabolism
scaffold1.t1019	K00799 GST, gst; glutathione S-transferase	00480 Glutathione metabolism	Metabolism of other amino acids	Metabolism
scaffold1.t1019	K00799 GST, gst; glutathione S-transferase	00982 Drug metabolism - cytochrome P450	Xenobiotics biodegradation and metabolism	Metabolism
scaffold1.t1019	K00799 GST, gst; glutathione S-transferase	00983 Drug metabolism - other enzymes	Xenobiotics biodegradation and metabolism	Metabolism
scaffold1.t1019	K00799 GST, gst; glutathione S-transferase	00980 Metabolism of xenobiotics by cytochrome P450	Xenobiotics biodegradation and metabolism	Metabolism
scaffold1.t1019	K00799 GST, gst; glutathione S-transferase	04212 Longevity regulating pathway - worm	Aging	Organismal Systems
scaffold1.t1019	K00799 GST, gst; glutathione S-transferase	05418 Fluid shear stress and atherosclerosis	Cardiovascular disease	Human Diseases
scaffold1.t1019	K00799 GST, gst; glutathione S-transferase	05204 Chemical carcinogenesis	Cancer: overview	Human Diseases
scaffold1.t1019	K00799 GST, gst; glutathione S-transferase	01524 Platinum drug resistance	Drug resistance: antineoplastic	Human Diseases
scaffold1.t1019	K00799 GST, gst; glutathione S-transferase	05200 Pathways in cancer	Cancer: overview	Human Diseases
scaffold1.t1019	K00799 GST, gst; glutathione S-transferase	05225 Hepatocellular carcinoma	Cancer: specific types	Human Diseases
scaffold1.t1019	K00799 GST, gst; glutathione S-transferase	02000 Transporters	Protein families: signaling and cellular processes	Brite Hierarchies
scaffold1.t1024	K06674 SMC2; structural maintenance of chromosome 2	04111 Cell cycle - yeast	Cell growth and death	Cellular Processes
scaffold1.t1024	K06674 SMC2; structural maintenance of chromosome 2	03036 Chromosome and associated proteins	Protein families: genetic information processing	Brite Hierarchies
scaffold1.t1027	K16043 iolX; scyllo-inositol 2-dehydrogenase (NAD+)	00562 Inositol phosphate metabolism	Carbohydrate metabolism	Metabolism
scaffold1.t1031	K01405 PRD1; saccharolysin	01002 Peptidases and inhibitors	Protein families: metabolism	Brite Hierarchies
scaffold1.t1035	K03949 NDUFA5; NADH dehydrogenase (ubiquinone) 1 alpha subcomplex subunit 5	00190 Oxidative phosphorylation	Energy metabolism	Metabolism
scaffold1.t1035	K03949 NDUFA5; NADH dehydrogenase (ubiquinone) 1 alpha subcomplex subunit 5	04714 Thermogenesis	Environmental adaptation	Organismal Systems
scaffold1.t1035	K03949 NDUFA5; NADH dehydrogenase (ubiquinone) 1 alpha subcomplex subunit 5	04723 Retrograde endocannabinoid signaling	Nervous system	Organismal Systems
scaffold1.t1035	K03949 NDUFA5; NADH dehydrogenase (ubiquinone) 1 alpha subcomplex subunit 5	04932 Non-alcoholic fatty liver disease (NAFLD)	Endocrine and metabolic disease	Human Diseases
scaffold1.t1035	K03949 NDUFA5; NADH dehydrogenase (ubiquinone) 1 alpha subcomplex subunit 5	05016 Huntington disease	Neurodegenerative disease	Human Diseases
scaffold1.t1035	K03949 NDUFA5; NADH dehydrogenase (ubiquinone) 1 alpha subcomplex subunit 5	05010 Alzheimer disease	Neurodegenerative disease	Human Diseases
scaffold1.t1035	K03949 NDUFA5; NADH dehydrogenase (ubiquinone) 1 alpha subcomplex subunit 5	05012 Parkinson disease	Neurodegenerative disease	Human Diseases
scaffold1.t1036	K13996 EPS1; protein disulfide-isomerase	04141 Protein processing in endoplasmic reticulum	Folding, sorting and degradation	Genetic Information Processing
scaffold1.t1036	K13996 EPS1; protein disulfide-isomerase	03110 Chaperones and folding catalysts	Protein families: genetic information processing	Brite Hierarchies
scaffold1.t1039	K01254 LTA4H; leukotriene-A4 hydrolase	00590 Arachidonic acid metabolism	Lipid metabolism	Metabolism
scaffold1.t1039	K01254 LTA4H; leukotriene-A4 hydrolase	01002 Peptidases and inhibitors	Protein families: metabolism	Brite Hierarchies
scaffold1.t1043	K06268 PPP3R, CNB; serine/threonine-protein phosphatase 2B regulatory subunit	04022 cGMP-PKG signaling pathway	Signal transduction	Environmental Information Processing
scaffold1.t1043	K06268 PPP3R, CNB; serine/threonine-protein phosphatase 2B regulatory subunit	04370 VEGF signaling pathway	Signal transduction	Environmental Information Processing
scaffold1.t1043	K06268 PPP3R, CNB; serine/threonine-protein phosphatase 2B regulatory subunit	04020 Calcium signaling pathway	Signal transduction	Environmental Information Processing
scaffold1.t1043	K06268 PPP3R, CNB; serine/threonine-protein phosphatase 2B regulatory subunit	04010 MAPK signaling pathway	Signal transduction	Environmental Information Processing
scaffold1.t1043	K06268 PPP3R, CNB; serine/threonine-protein phosphatase 2B regulatory subunit	04310 Wnt signaling pathway	Signal transduction	Environmental Information Processing
scaffold1.t1043	K06268 PPP3R, CNB; serine/threonine-protein phosphatase 2B regulatory subunit	04218 Cellular senescence	Cell growth and death	Cellular Processes
scaffold1.t1043	K06268 PPP3R, CNB; serine/threonine-protein phosphatase 2B regulatory subunit	04114 Oocyte meiosis	Cell growth and death	Cellular Processes
scaffold1.t1043	K06268 PPP3R, CNB; serine/threonine-protein phosphatase 2B regulatory subunit	04720 Long-term potentiation	Nervous system	Organismal Systems
scaffold1.t1043	K06268 PPP3R, CNB; serine/threonine-protein phosphatase 2B regulatory subunit	04724 Glutamatergic synapse	Nervous system	Organismal Systems
scaffold1.t1043	K06268 PPP3R, CNB; serine/threonine-protein phosphatase 2B regulatory subunit	04660 T cell receptor signaling pathway	Immune system	Organismal Systems
scaffold1.t1043	K06268 PPP3R, CNB; serine/threonine-protein phosphatase 2B regulatory subunit	04625 C-type lectin receptor signaling pathway	Immune system	Organismal Systems
scaffold1.t1043	K06268 PPP3R, CNB; serine/threonine-protein phosphatase 2B regulatory subunit	04380 Osteoclast differentiation	Development and regeneration	Organismal Systems
scaffold1.t1043	K06268 PPP3R, CNB; serine/threonine-protein phosphatase 2B regulatory subunit	04924 Renin secretion	Endocrine system	Organismal Systems
scaffold1.t1043	K06268 PPP3R, CNB; serine/threonine-protein phosphatase 2B regulatory subunit	04659 Th17 cell differentiation	Immune system	Organismal Systems
scaffold1.t1043	K06268 PPP3R, CNB; serine/threonine-protein phosphatase 2B regulatory subunit	04658 Th1 and Th2 cell differentiation	Immune system	Organismal Systems
scaffold1.t1043	K06268 PPP3R, CNB; serine/threonine-protein phosphatase 2B regulatory subunit	04650 Natural killer cell mediated cytotoxicity	Immune system	Organismal Systems
scaffold1.t1043	K06268 PPP3R, CNB; serine/threonine-protein phosphatase 2B regulatory subunit	04921 Oxytocin signaling pathway	Endocrine system	Organismal Systems
scaffold1.t1043	K06268 PPP3R, CNB; serine/threonine-protein phosphatase 2B regulatory subunit	04360 Axon guidance	Development and regeneration	Organismal Systems
scaffold1.t1043	K06268 PPP3R, CNB; serine/threonine-protein phosphatase 2B regulatory subunit	04662 B cell receptor signaling pathway	Immune system	Organismal Systems
scaffold1.t1043	K06268 PPP3R, CNB; serine/threonine-protein phosphatase 2B regulatory subunit	04922 Glucagon signaling pathway	Endocrine system	Organismal Systems
scaffold1.t1043	K06268 PPP3R, CNB; serine/threonine-protein phosphatase 2B regulatory subunit	05170 Human immunodeficiency virus 1 infection	Infectious disease: viral	Human Diseases
scaffold1.t1043	K06268 PPP3R, CNB; serine/threonine-protein phosphatase 2B regulatory subunit	05031 Amphetamine addiction	Substance dependence	Human Diseases
scaffold1.t1043	K06268 PPP3R, CNB; serine/threonine-protein phosphatase 2B regulatory subunit	05166 Human T-cell leukemia virus 1 infection	Infectious disease: viral	Human Diseases
scaffold1.t1043	K06268 PPP3R, CNB; serine/threonine-protein phosphatase 2B regulatory subunit	05152 Tuberculosis	Infectious disease: bacterial	Human Diseases
scaffold1.t1043	K06268 PPP3R, CNB; serine/threonine-protein phosphatase 2B regulatory subunit	05014 Amyotrophic lateral sclerosis (ALS)	Neurodegenerative disease	Human Diseases
scaffold1.t1043	K06268 PPP3R, CNB; serine/threonine-protein phosphatase 2B regulatory subunit	05010 Alzheimer disease	Neurodegenerative disease	Human Diseases
scaffold1.t1043	K06268 PPP3R, CNB; serine/threonine-protein phosphatase 2B regulatory subunit	05167 Kaposi sarcoma-associated herpesvirus infection	Infectious disease: viral	Human Diseases
scaffold1.t1043	K06268 PPP3R, CNB; serine/threonine-protein phosphatase 2B regulatory subunit	05163 Human cytomegalovirus infection	Infectious disease: viral	Human Diseases
scaffold1.t1043	K06268 PPP3R, CNB; serine/threonine-protein phosphatase 2B regulatory subunit	05235 PD-L1 expression and PD-1 checkpoint pathway in cancer	Cancer: overview	Human Diseases
scaffold1.t1043	K06268 PPP3R, CNB; serine/threonine-protein phosphatase 2B regulatory subunit	01009 Protein phosphatases and associated proteins	Protein families: metabolism	Brite Hierarchies
scaffold1.t1046	K16261 YAT; yeast amino acid transporter	02000 Transporters	Protein families: signaling and cellular processes	Brite Hierarchies
scaffold1.t1050	K23565 EMC4, TMEM85; ER membrane protein complex subunit 4	04131 Membrane trafficking	Protein families: genetic information processing	Brite Hierarchies
scaffold1.t1051	K11825 AP2B1; AP-2 complex subunit beta-1	04144 Endocytosis	Transport and catabolism	Cellular Processes
scaffold1.t1051	K11825 AP2B1; AP-2 complex subunit beta-1	04721 Synaptic vesicle cycle	Nervous system	Organismal Systems
scaffold1.t1051	K11825 AP2B1; AP-2 complex subunit beta-1	04961 Endocrine and other factor-regulated calcium reabsorption	Excretory system	Organismal Systems
scaffold1.t1051	K11825 AP2B1; AP-2 complex subunit beta-1	05016 Huntington disease	Neurodegenerative disease	Human Diseases
scaffold1.t1051	K11825 AP2B1; AP-2 complex subunit beta-1	04131 Membrane trafficking	Protein families: genetic information processing	Brite Hierarchies
scaffold1.t1057	K19787 CARNMT1; carnosine N-methyltransferase	00340 Histidine metabolism	Amino acid metabolism	Metabolism
scaffold1.t1058	K02957 RP-S15Ae, RPS15A; small subunit ribosomal protein S15Ae	03010 Ribosome	Translation	Genetic Information Processing
scaffold1.t1058	K02957 RP-S15Ae, RPS15A; small subunit ribosomal protein S15Ae	03011 Ribosome	Protein families: genetic information processing	Brite Hierarchies
scaffold1.t1063	K18752 TNPO1, IPO2, KPNB2; transportin-1	03019 Messenger RNA biogenesis	Protein families: genetic information processing	Brite Hierarchies
scaffold1.t1063	K18752 TNPO1, IPO2, KPNB2; transportin-1	03009 Ribosome biogenesis	Protein families: genetic information processing	Brite Hierarchies
scaffold1.t1065	K03885 ndh; NADH dehydrogenase	00190 Oxidative phosphorylation	Energy metabolism	Metabolism
scaffold1.t1066	K05610 UCHL5, UCH37; ubiquitin carboxyl-terminal hydrolase L5	01002 Peptidases and inhibitors	Protein families: metabolism	Brite Hierarchies
scaffold1.t1066	K05610 UCHL5, UCH37; ubiquitin carboxyl-terminal hydrolase L5	04121 Ubiquitin system	Protein families: genetic information processing	Brite Hierarchies
scaffold1.t1068	K03695 clpB; ATP-dependent Clp protease ATP-binding subunit ClpB	04213 Longevity regulating pathway - multiple species	Aging	Organismal Systems
scaffold1.t1068	K03695 clpB; ATP-dependent Clp protease ATP-binding subunit ClpB	03110 Chaperones and folding catalysts	Protein families: genetic information processing	Brite Hierarchies
scaffold1.t1071	K01426 E3.5.1.4, amiE; amidase	00330 Arginine and proline metabolism	Amino acid metabolism	Metabolism
scaffold1.t1071	K01426 E3.5.1.4, amiE; amidase	00627 Aminobenzoate degradation	Xenobiotics biodegradation and metabolism	Metabolism
scaffold1.t1071	K01426 E3.5.1.4, amiE; amidase	00380 Tryptophan metabolism	Amino acid metabolism	Metabolism
scaffold1.t1071	K01426 E3.5.1.4, amiE; amidase	00360 Phenylalanine metabolism	Amino acid metabolism	Metabolism
scaffold1.t1071	K01426 E3.5.1.4, amiE; amidase	00643 Styrene degradation	Xenobiotics biodegradation and metabolism	Metabolism
scaffold1.t1073	K01205 NAGLU; alpha-N-acetylglucosaminidase	00531 Glycosaminoglycan degradation	Glycan biosynthesis and metabolism	Metabolism
scaffold1.t1073	K01205 NAGLU; alpha-N-acetylglucosaminidase	04142 Lysosome	Transport and catabolism	Cellular Processes
scaffold1.t1073	K01205 NAGLU; alpha-N-acetylglucosaminidase	04147 Exosome	Protein families: signaling and cellular processes	Brite Hierarchies
scaffold1.t1076	K14213 PEPD; Xaa-Pro dipeptidase	01002 Peptidases and inhibitors	Protein families: metabolism	Brite Hierarchies
scaffold1.t1082	K01077 E3.1.3.1, phoA, phoB; alkaline phosphatase	00790 Folate biosynthesis	Metabolism of cofactors and vitamins	Metabolism
scaffold1.t1082	K01077 E3.1.3.1, phoA, phoB; alkaline phosphatase	00730 Thiamine metabolism	Metabolism of cofactors and vitamins	Metabolism
scaffold1.t1082	K01077 E3.1.3.1, phoA, phoB; alkaline phosphatase	02020 Two-component system	Signal transduction	Environmental Information Processing
scaffold1.t1082	K01077 E3.1.3.1, phoA, phoB; alkaline phosphatase	04147 Exosome	Protein families: signaling and cellular processes	Brite Hierarchies
scaffold1.t1082	K01077 E3.1.3.1, phoA, phoB; alkaline phosphatase	00537 Glycosylphosphatidylinositol (GPI)-anchored proteins	Protein families: signaling and cellular processes	Brite Hierarchies
scaffold1.t1084	K14729 FOX2; multifunctional beta-oxidation protein	00410 beta-Alanine metabolism	Metabolism of other amino acids	Metabolism
scaffold1.t1084	K14729 FOX2; multifunctional beta-oxidation protein	00640 Propanoate metabolism	Carbohydrate metabolism	Metabolism
scaffold1.t1085	K02606 ORC4; origin recognition complex subunit 4	04111 Cell cycle - yeast	Cell growth and death	Cellular Processes
scaffold1.t1085	K02606 ORC4; origin recognition complex subunit 4	04113 Meiosis - yeast	Cell growth and death	Cellular Processes
scaffold1.t1085	K02606 ORC4; origin recognition complex subunit 4	04110 Cell cycle	Cell growth and death	Cellular Processes
scaffold1.t1085	K02606 ORC4; origin recognition complex subunit 4	03032 DNA replication proteins	Protein families: genetic information processing	Brite Hierarchies
scaffold1.t1089	K03327 TC.MATE, SLC47A, norM, mdtK, dinF; multidrug resistance protein, MATE family	02000 Transporters	Protein families: signaling and cellular processes	Brite Hierarchies
scaffold1.t1091	K02996 RP-S9, MRPS9, rpsI; small subunit ribosomal protein S9	03010 Ribosome	Translation	Genetic Information Processing
scaffold1.t1091	K02996 RP-S9, MRPS9, rpsI; small subunit ribosomal protein S9	03011 Ribosome	Protein families: genetic information processing	Brite Hierarchies
scaffold1.t1092	K03233 EEF1G; elongation factor 1-gamma	05134 Legionellosis	Infectious disease: bacterial	Human Diseases
scaffold1.t1092	K03233 EEF1G; elongation factor 1-gamma	03019 Messenger RNA biogenesis	Protein families: genetic information processing	Brite Hierarchies
scaffold1.t1092	K03233 EEF1G; elongation factor 1-gamma	03012 Translation factors	Protein families: genetic information processing	Brite Hierarchies
scaffold1.t1093	K01120 cpdP; 3',5'-cyclic-nucleotide phosphodiesterase	00230 Purine metabolism	Nucleotide metabolism	Metabolism
scaffold1.t1095	K09788 prpF; 2-methylaconitate isomerase	00640 Propanoate metabolism	Carbohydrate metabolism	Metabolism
scaffold1.t1097	K06877 K06877; DEAD/DEAH box helicase domain-containing protein	99996 General function prediction only	Poorly characterized	Not Included in Pathway or Brite
scaffold1.t1100	K20032 ZDHHC13_17, HIP14; palmitoyltransferase ZDHHC13/17	04131 Membrane trafficking	Protein families: genetic information processing	Brite Hierarchies
scaffold1.t1102	K03248 EIF3G; translation initiation factor 3 subunit G	03013 RNA transport	Translation	Genetic Information Processing
scaffold1.t1102	K03248 EIF3G; translation initiation factor 3 subunit G	03012 Translation factors	Protein families: genetic information processing	Brite Hierarchies
scaffold1.t1103	K18798 AFG1, LACE1; peroxisome-assembly ATPase	03029 Mitochondrial biogenesis	Protein families: genetic information processing	Brite Hierarchies
scaffold1.t1106	K11314 TADA2A, ADA2; transcriptional adapter 2-alpha	03036 Chromosome and associated proteins	Protein families: genetic information processing	Brite Hierarchies
scaffold1.t1106	K11314 TADA2A, ADA2; transcriptional adapter 2-alpha	03021 Transcription machinery	Protein families: genetic information processing	Brite Hierarchies
scaffold1.t1107	K13303 SGK2; serum/glucocorticoid-regulated kinase 2	04151 PI3K-Akt signaling pathway	Signal transduction	Environmental Information Processing
scaffold1.t1107	K13303 SGK2; serum/glucocorticoid-regulated kinase 2	04068 FoxO signaling pathway	Signal transduction	Environmental Information Processing
scaffold1.t1107	K13303 SGK2; serum/glucocorticoid-regulated kinase 2	01001 Protein kinases	Protein families: metabolism	Brite Hierarchies
scaffold1.t1108	K01810 GPI, pgi; glucose-6-phosphate isomerase	00520 Amino sugar and nucleotide sugar metabolism	Carbohydrate metabolism	Metabolism
scaffold1.t1108	K01810 GPI, pgi; glucose-6-phosphate isomerase	00500 Starch and sucrose metabolism	Carbohydrate metabolism	Metabolism
scaffold1.t1108	K01810 GPI, pgi; glucose-6-phosphate isomerase	00010 Glycolysis / Gluconeogenesis	Carbohydrate metabolism	Metabolism
scaffold1.t1108	K01810 GPI, pgi; glucose-6-phosphate isomerase	00030 Pentose phosphate pathway	Carbohydrate metabolism	Metabolism
scaffold1.t1108	K01810 GPI, pgi; glucose-6-phosphate isomerase	04147 Exosome	Protein families: signaling and cellular processes	Brite Hierarchies
scaffold1.t1111	K12822 RBM25, S164; RNA-binding protein 25	03040 Spliceosome	Transcription	Genetic Information Processing
scaffold1.t1111	K12822 RBM25, S164; RNA-binding protein 25	03041 Spliceosome	Protein families: genetic information processing	Brite Hierarchies
scaffold1.t1112	K18334 fucD; L-fuconate dehydratase	00051 Fructose and mannose metabolism	Carbohydrate metabolism	Metabolism
scaffold1.t1113	K00698 CHS1; chitin synthase	00520 Amino sugar and nucleotide sugar metabolism	Carbohydrate metabolism	Metabolism
scaffold1.t1113	K00698 CHS1; chitin synthase	01003 Glycosyltransferases	Protein families: metabolism	Brite Hierarchies
scaffold1.t1115	K02151 ATPeV1F, ATP6S14; V-type H+-transporting ATPase subunit F	00190 Oxidative phosphorylation	Energy metabolism	Metabolism
scaffold1.t1115	K02151 ATPeV1F, ATP6S14; V-type H+-transporting ATPase subunit F	04150 mTOR signaling pathway	Signal transduction	Environmental Information Processing
scaffold1.t1115	K02151 ATPeV1F, ATP6S14; V-type H+-transporting ATPase subunit F	04145 Phagosome	Transport and catabolism	Cellular Processes
scaffold1.t1115	K02151 ATPeV1F, ATP6S14; V-type H+-transporting ATPase subunit F	04721 Synaptic vesicle cycle	Nervous system	Organismal Systems
scaffold1.t1115	K02151 ATPeV1F, ATP6S14; V-type H+-transporting ATPase subunit F	04966 Collecting duct acid secretion	Excretory system	Organismal Systems
scaffold1.t1115	K02151 ATPeV1F, ATP6S14; V-type H+-transporting ATPase subunit F	05323 Rheumatoid arthritis	Immune disease	Human Diseases
scaffold1.t1115	K02151 ATPeV1F, ATP6S14; V-type H+-transporting ATPase subunit F	05120 Epithelial cell signaling in Helicobacter pylori infection	Infectious disease: bacterial	Human Diseases
scaffold1.t1115	K02151 ATPeV1F, ATP6S14; V-type H+-transporting ATPase subunit F	05110 Vibrio cholerae infection	Infectious disease: bacterial	Human Diseases
scaffold1.t1115	K02151 ATPeV1F, ATP6S14; V-type H+-transporting ATPase subunit F	05165 Human papillomavirus infection	Infectious disease: viral	Human Diseases
scaffold1.t1125	K12769 NDT80; meiosis-specific transcription factor NDT80	04113 Meiosis - yeast	Cell growth and death	Cellular Processes
scaffold1.t1125	K12769 NDT80; meiosis-specific transcription factor NDT80	03000 Transcription factors	Protein families: genetic information processing	Brite Hierarchies
scaffold1.t1126	K12272 SRPRB, SRP102; signal recognition particle receptor subunit beta	03060 Protein export	Folding, sorting and degradation	Genetic Information Processing
scaffold1.t1126	K12272 SRPRB, SRP102; signal recognition particle receptor subunit beta	04031 GTP-binding proteins	Protein families: signaling and cellular processes	Brite Hierarchies
scaffold1.t1126	K12272 SRPRB, SRP102; signal recognition particle receptor subunit beta	02044 Secretion system	Protein families: signaling and cellular processes	Brite Hierarchies
scaffold1.t1127	K01697 CBS; cystathionine beta-synthase	00270 Cysteine and methionine metabolism	Amino acid metabolism	Metabolism
scaffold1.t1127	K01697 CBS; cystathionine beta-synthase	00260 Glycine, serine and threonine metabolism	Amino acid metabolism	Metabolism
scaffold1.t1128	K00128 ALDH; aldehyde dehydrogenase (NAD+)	00310 Lysine degradation	Amino acid metabolism	Metabolism
scaffold1.t1128	K00128 ALDH; aldehyde dehydrogenase (NAD+)	00280 Valine, leucine and isoleucine degradation	Amino acid metabolism	Metabolism
scaffold1.t1128	K00128 ALDH; aldehyde dehydrogenase (NAD+)	00410 beta-Alanine metabolism	Metabolism of other amino acids	Metabolism
scaffold1.t1128	K00128 ALDH; aldehyde dehydrogenase (NAD+)	00010 Glycolysis / Gluconeogenesis	Carbohydrate metabolism	Metabolism
scaffold1.t1128	K00128 ALDH; aldehyde dehydrogenase (NAD+)	00071 Fatty acid degradation	Lipid metabolism	Metabolism
scaffold1.t1128	K00128 ALDH; aldehyde dehydrogenase (NAD+)	00625 Chloroalkane and chloroalkene degradation	Xenobiotics biodegradation and metabolism	Metabolism
scaffold1.t1128	K00128 ALDH; aldehyde dehydrogenase (NAD+)	00340 Histidine metabolism	Amino acid metabolism	Metabolism
scaffold1.t1128	K00128 ALDH; aldehyde dehydrogenase (NAD+)	00380 Tryptophan metabolism	Amino acid metabolism	Metabolism
scaffold1.t1128	K00128 ALDH; aldehyde dehydrogenase (NAD+)	00903 Limonene and pinene degradation	Metabolism of terpenoids and polyketides	Metabolism
scaffold1.t1128	K00128 ALDH; aldehyde dehydrogenase (NAD+)	00620 Pyruvate metabolism	Carbohydrate metabolism	Metabolism
scaffold1.t1128	K00128 ALDH; aldehyde dehydrogenase (NAD+)	00981 Insect hormone biosynthesis	Metabolism of terpenoids and polyketides	Metabolism
scaffold1.t1128	K00128 ALDH; aldehyde dehydrogenase (NAD+)	00561 Glycerolipid metabolism	Lipid metabolism	Metabolism
scaffold1.t1128	K00128 ALDH; aldehyde dehydrogenase (NAD+)	00053 Ascorbate and aldarate metabolism	Carbohydrate metabolism	Metabolism
scaffold1.t1128	K00128 ALDH; aldehyde dehydrogenase (NAD+)	00330 Arginine and proline metabolism	Amino acid metabolism	Metabolism
scaffold1.t1132	K04043 dnaK, HSPA9; molecular chaperone DnaK	03018 RNA degradation	Folding, sorting and degradation	Genetic Information Processing
scaffold1.t1132	K04043 dnaK, HSPA9; molecular chaperone DnaK	04212 Longevity regulating pathway - worm	Aging	Organismal Systems
scaffold1.t1132	K04043 dnaK, HSPA9; molecular chaperone DnaK	05152 Tuberculosis	Infectious disease: bacterial	Human Diseases
scaffold1.t1132	K04043 dnaK, HSPA9; molecular chaperone DnaK	04147 Exosome	Protein families: signaling and cellular processes	Brite Hierarchies
scaffold1.t1132	K04043 dnaK, HSPA9; molecular chaperone DnaK	03110 Chaperones and folding catalysts	Protein families: genetic information processing	Brite Hierarchies
scaffold1.t1132	K04043 dnaK, HSPA9; molecular chaperone DnaK	03029 Mitochondrial biogenesis	Protein families: genetic information processing	Brite Hierarchies
scaffold1.t1132	K04043 dnaK, HSPA9; molecular chaperone DnaK	03019 Messenger RNA biogenesis	Protein families: genetic information processing	Brite Hierarchies
scaffold1.t1134	K01760 metC; cysteine-S-conjugate beta-lyase	00270 Cysteine and methionine metabolism	Amino acid metabolism	Metabolism
scaffold1.t1134	K01760 metC; cysteine-S-conjugate beta-lyase	00450 Selenocompound metabolism	Metabolism of other amino acids	Metabolism
scaffold1.t1135	K11885 DDI1; DNA damage-inducible protein 1	03051 Proteasome	Protein families: genetic information processing	Brite Hierarchies
scaffold1.t1138	K14850 RRP8; ribosomal RNA-processing protein 8	03009 Ribosome biogenesis	Protein families: genetic information processing	Brite Hierarchies
scaffold1.t1146	K01522 FHIT; bis(5'-adenosyl)-triphosphatase	00230 Purine metabolism	Nucleotide metabolism	Metabolism
scaffold1.t1146	K01522 FHIT; bis(5'-adenosyl)-triphosphatase	05222 Small cell lung cancer	Cancer: specific types	Human Diseases
scaffold1.t1146	K01522 FHIT; bis(5'-adenosyl)-triphosphatase	05223 Non-small cell lung cancer	Cancer: specific types	Human Diseases
scaffold1.t1155	K00560 thyA, TYMS; thymidylate synthase	00670 One carbon pool by folate	Metabolism of cofactors and vitamins	Metabolism
scaffold1.t1155	K00560 thyA, TYMS; thymidylate synthase	00240 Pyrimidine metabolism	Nucleotide metabolism	Metabolism
scaffold1.t1155	K00560 thyA, TYMS; thymidylate synthase	01523 Antifolate resistance	Drug resistance: antineoplastic	Human Diseases
scaffold1.t1166	K13421 UMPS; uridine monophosphate synthetase	00240 Pyrimidine metabolism	Nucleotide metabolism	Metabolism
scaffold1.t1166	K13421 UMPS; uridine monophosphate synthetase	00983 Drug metabolism - other enzymes	Xenobiotics biodegradation and metabolism	Metabolism
scaffold1.t1168	K07243 FTR, FTH1, efeU; high-affinity iron transporter	02000 Transporters	Protein families: signaling and cellular processes	Brite Hierarchies
scaffold1.t1169	K19791 FET3_5; iron transport multicopper oxidase	02000 Transporters	Protein families: signaling and cellular processes	Brite Hierarchies
scaffold1.t1176	K12626 LSM7; U6 snRNA-associated Sm-like protein LSm7	03018 RNA degradation	Folding, sorting and degradation	Genetic Information Processing
scaffold1.t1176	K12626 LSM7; U6 snRNA-associated Sm-like protein LSm7	03040 Spliceosome	Transcription	Genetic Information Processing
scaffold1.t1176	K12626 LSM7; U6 snRNA-associated Sm-like protein LSm7	03041 Spliceosome	Protein families: genetic information processing	Brite Hierarchies
scaffold1.t1176	K12626 LSM7; U6 snRNA-associated Sm-like protein LSm7	03019 Messenger RNA biogenesis	Protein families: genetic information processing	Brite Hierarchies
scaffold1.t1181	K20521 BBC1, MTI1; myosin tail region-interacting protein MTI1	04131 Membrane trafficking	Protein families: genetic information processing	Brite Hierarchies
scaffold1.t1182	K20827 RPAP2; RNA polymerase II-associated protein 2	01009 Protein phosphatases and associated proteins	Protein families: metabolism	Brite Hierarchies
scaffold1.t1182	K20827 RPAP2; RNA polymerase II-associated protein 2	03021 Transcription machinery	Protein families: genetic information processing	Brite Hierarchies
scaffold1.t1198	K00423 E1.10.3.3; L-ascorbate oxidase	00053 Ascorbate and aldarate metabolism	Carbohydrate metabolism	Metabolism
scaffold1.t1221	K17656 MSS51; mitochondrial splicing suppressor protein 51	03029 Mitochondrial biogenesis	Protein families: genetic information processing	Brite Hierarchies
scaffold1.t1226	K01501 E3.5.5.1; nitrilase	00643 Styrene degradation	Xenobiotics biodegradation and metabolism	Metabolism
scaffold1.t1226	K01501 E3.5.5.1; nitrilase	00460 Cyanoamino acid metabolism	Metabolism of other amino acids	Metabolism
scaffold1.t1226	K01501 E3.5.5.1; nitrilase	00627 Aminobenzoate degradation	Xenobiotics biodegradation and metabolism	Metabolism
scaffold1.t1226	K01501 E3.5.5.1; nitrilase	00380 Tryptophan metabolism	Amino acid metabolism	Metabolism
scaffold1.t1226	K01501 E3.5.5.1; nitrilase	00910 Nitrogen metabolism	Energy metabolism	Metabolism
scaffold1.t1231	K00009 mtlD; mannitol-1-phosphate 5-dehydrogenase	00051 Fructose and mannose metabolism	Carbohydrate metabolism	Metabolism
scaffold1.t1246	K09022 ridA, tdcF, RIDA; 2-iminobutanoate/2-iminopropanoate deaminase	99980 Enzymes with EC numbers	Unclassified: metabolism	Not Included in Pathway or Brite
scaffold1.t1257	K00059 fabG, OAR1; 3-oxoacyl-[acyl-carrier protein] reductase	00061 Fatty acid biosynthesis	Lipid metabolism	Metabolism
scaffold1.t1257	K00059 fabG, OAR1; 3-oxoacyl-[acyl-carrier protein] reductase	00333 Prodigiosin biosynthesis	Biosynthesis of other secondary metabolites	Metabolism
scaffold1.t1257	K00059 fabG, OAR1; 3-oxoacyl-[acyl-carrier protein] reductase	00780 Biotin metabolism	Metabolism of cofactors and vitamins	Metabolism
scaffold1.t1257	K00059 fabG, OAR1; 3-oxoacyl-[acyl-carrier protein] reductase	01004 Lipid biosynthesis proteins	Protein families: metabolism	Brite Hierarchies
scaffold1.t1267	K04713 SUR2; sphinganine C4-monooxygenase	00600 Sphingolipid metabolism	Lipid metabolism	Metabolism
scaffold1.t1272	K10877 RAD54B; DNA repair and recombination protein RAD54B	03440 Homologous recombination	Replication and repair	Genetic Information Processing
scaffold1.t1272	K10877 RAD54B; DNA repair and recombination protein RAD54B	03400 DNA repair and recombination proteins	Protein families: genetic information processing	Brite Hierarchies
scaffold1.t1273	K10773 NTH; endonuclease III	03410 Base excision repair	Replication and repair	Genetic Information Processing
scaffold1.t1273	K10773 NTH; endonuclease III	03400 DNA repair and recombination proteins	Protein families: genetic information processing	Brite Hierarchies
scaffold1.t1276	K14563 NOP1, FBL; rRNA 2'-O-methyltransferase fibrillarin	03008 Ribosome biogenesis in eukaryotes	Translation	Genetic Information Processing
scaffold1.t1276	K14563 NOP1, FBL; rRNA 2'-O-methyltransferase fibrillarin	03009 Ribosome biogenesis	Protein families: genetic information processing	Brite Hierarchies
scaffold1.t1277	K02880 RP-L17e, RPL17; large subunit ribosomal protein L17e	03010 Ribosome	Translation	Genetic Information Processing
scaffold1.t1277	K02880 RP-L17e, RPL17; large subunit ribosomal protein L17e	03011 Ribosome	Protein families: genetic information processing	Brite Hierarchies
scaffold1.t1286	K06943 NOG1; nucleolar GTP-binding protein	03008 Ribosome biogenesis in eukaryotes	Translation	Genetic Information Processing
scaffold1.t1286	K06943 NOG1; nucleolar GTP-binding protein	03009 Ribosome biogenesis	Protein families: genetic information processing	Brite Hierarchies
scaffold1.t1288	K17794 TIM23; mitochondrial import inner membrane translocase subunit TIM23	04212 Longevity regulating pathway - worm	Aging	Organismal Systems
scaffold1.t1288	K17794 TIM23; mitochondrial import inner membrane translocase subunit TIM23	02000 Transporters	Protein families: signaling and cellular processes	Brite Hierarchies
scaffold1.t1288	K17794 TIM23; mitochondrial import inner membrane translocase subunit TIM23	03029 Mitochondrial biogenesis	Protein families: genetic information processing	Brite Hierarchies
scaffold1.t1289	K00762 pyrE; orotate phosphoribosyltransferase	00240 Pyrimidine metabolism	Nucleotide metabolism	Metabolism
scaffold1.t1295	K08994 yneE, BEST; ion channel-forming bestrophin family protein	02000 Transporters	Protein families: signaling and cellular processes	Brite Hierarchies
scaffold1.t1303	K21641 RGT1; glucose transport transcription regulator RGT1	03000 Transcription factors	Protein families: genetic information processing	Brite Hierarchies
scaffold1.t1305	K14816 REI1; pre-60S factor REI1	03009 Ribosome biogenesis	Protein families: genetic information processing	Brite Hierarchies
scaffold1.t1306	K10587 UBE3A, E6AP; ubiquitin-protein ligase E3 A	04120 Ubiquitin mediated proteolysis	Folding, sorting and degradation	Genetic Information Processing
scaffold1.t1306	K10587 UBE3A, E6AP; ubiquitin-protein ligase E3 A	05203 Viral carcinogenesis	Cancer: overview	Human Diseases
scaffold1.t1306	K10587 UBE3A, E6AP; ubiquitin-protein ligase E3 A	05165 Human papillomavirus infection	Infectious disease: viral	Human Diseases
scaffold1.t1306	K10587 UBE3A, E6AP; ubiquitin-protein ligase E3 A	04121 Ubiquitin system	Protein families: genetic information processing	Brite Hierarchies
scaffold1.t1316	K01551 arsA, ASNA1, GET3; arsenite/tail-anchored protein-transporting ATPase	04131 Membrane trafficking	Protein families: genetic information processing	Brite Hierarchies
scaffold1.t1316	K01551 arsA, ASNA1, GET3; arsenite/tail-anchored protein-transporting ATPase	02000 Transporters	Protein families: signaling and cellular processes	Brite Hierarchies
scaffold1.t1317	K11654 SMARCA5, SNF2H, ISWI; SWI/SNF-related matrix-associated actin-dependent regulator of chromatin subfamily A member 5	03036 Chromosome and associated proteins	Protein families: genetic information processing	Brite Hierarchies
scaffold1.t1317	K11654 SMARCA5, SNF2H, ISWI; SWI/SNF-related matrix-associated actin-dependent regulator of chromatin subfamily A member 5	03021 Transcription machinery	Protein families: genetic information processing	Brite Hierarchies
scaffold1.t1327	K12663 ECH1; Delta3,5-Delta2,4-dienoyl-CoA isomerase	04146 Peroxisome	Transport and catabolism	Cellular Processes
scaffold1.t1328	K11095 SNRPC; U1 small nuclear ribonucleoprotein C	03040 Spliceosome	Transcription	Genetic Information Processing
scaffold1.t1328	K11095 SNRPC; U1 small nuclear ribonucleoprotein C	03041 Spliceosome	Protein families: genetic information processing	Brite Hierarchies
scaffold1.t1330	K14753 RACK1; guanine nucleotide-binding protein subunit beta-2-like 1 protein	05162 Measles	Infectious disease: viral	Human Diseases
scaffold1.t1330	K14753 RACK1; guanine nucleotide-binding protein subunit beta-2-like 1 protein	04147 Exosome	Protein families: signaling and cellular processes	Brite Hierarchies
scaffold1.t1330	K14753 RACK1; guanine nucleotide-binding protein subunit beta-2-like 1 protein	03019 Messenger RNA biogenesis	Protein families: genetic information processing	Brite Hierarchies
scaffold1.t1331	K20526 TAGLN; transgelin	04131 Membrane trafficking	Protein families: genetic information processing	Brite Hierarchies
scaffold1.t1332	K18160 NDUFAF2; NADH dehydrogenase [ubiquinone] 1 alpha subcomplex assembly factor 2	04714 Thermogenesis	Environmental adaptation	Organismal Systems
scaffold1.t1332	K18160 NDUFAF2; NADH dehydrogenase [ubiquinone] 1 alpha subcomplex assembly factor 2	03029 Mitochondrial biogenesis	Protein families: genetic information processing	Brite Hierarchies
scaffold1.t1338	K04063 osmC, ohr; lipoyl-dependent peroxidase	99975 Protein processing	Unclassified: genetic information processing	Not Included in Pathway or Brite
scaffold1.t1345	K01915 glnA, GLUL; glutamine synthetase	00250 Alanine, aspartate and glutamate metabolism	Amino acid metabolism	Metabolism
scaffold1.t1345	K01915 glnA, GLUL; glutamine synthetase	00630 Glyoxylate and dicarboxylate metabolism	Carbohydrate metabolism	Metabolism
scaffold1.t1345	K01915 glnA, GLUL; glutamine synthetase	00910 Nitrogen metabolism	Energy metabolism	Metabolism
scaffold1.t1345	K01915 glnA, GLUL; glutamine synthetase	00220 Arginine biosynthesis	Amino acid metabolism	Metabolism
scaffold1.t1345	K01915 glnA, GLUL; glutamine synthetase	02020 Two-component system	Signal transduction	Environmental Information Processing
scaffold1.t1345	K01915 glnA, GLUL; glutamine synthetase	04217 Necroptosis	Cell growth and death	Cellular Processes
scaffold1.t1345	K01915 glnA, GLUL; glutamine synthetase	04727 GABAergic synapse	Nervous system	Organismal Systems
scaffold1.t1345	K01915 glnA, GLUL; glutamine synthetase	04724 Glutamatergic synapse	Nervous system	Organismal Systems
scaffold1.t1345	K01915 glnA, GLUL; glutamine synthetase	04147 Exosome	Protein families: signaling and cellular processes	Brite Hierarchies
scaffold1.t1349	K17989 SDS, SDH, CHA1; L-serine/L-threonine ammonia-lyase	00290 Valine, leucine and isoleucine biosynthesis	Amino acid metabolism	Metabolism
scaffold1.t1349	K17989 SDS, SDH, CHA1; L-serine/L-threonine ammonia-lyase	00260 Glycine, serine and threonine metabolism	Amino acid metabolism	Metabolism
scaffold1.t1349	K17989 SDS, SDH, CHA1; L-serine/L-threonine ammonia-lyase	00270 Cysteine and methionine metabolism	Amino acid metabolism	Metabolism
scaffold1.t1350	K08793 STK32, YANK; serine/threonine kinase 32	01001 Protein kinases	Protein families: metabolism	Brite Hierarchies
scaffold1.t1354	K01792 E5.1.3.15; glucose-6-phosphate 1-epimerase	00010 Glycolysis / Gluconeogenesis	Carbohydrate metabolism	Metabolism
scaffold1.t1358	K06656 PCL1; G1/S-specific cyclin PLC1	04111 Cell cycle - yeast	Cell growth and death	Cellular Processes
scaffold1.t1360	K19199 SETD3; protein-histidine N-methyltransferase	04812 Cytoskeleton proteins	Protein families: signaling and cellular processes	Brite Hierarchies
scaffold1.t1366	K11778 DHDDS, RER2, SRT1; ditrans,polycis-polyprenyl diphosphate synthase	00900 Terpenoid backbone biosynthesis	Metabolism of terpenoids and polyketides	Metabolism
scaffold1.t1366	K11778 DHDDS, RER2, SRT1; ditrans,polycis-polyprenyl diphosphate synthase	01006 Prenyltransferases	Protein families: metabolism	Brite Hierarchies
scaffold1.t1368	K10734 GINS3; GINS complex subunit 3	03032 DNA replication proteins	Protein families: genetic information processing	Brite Hierarchies
scaffold1.t1369	K06699 PSME4; proteasome activator subunit 4	03050 Proteasome	Folding, sorting and degradation	Genetic Information Processing
scaffold1.t1369	K06699 PSME4; proteasome activator subunit 4	03051 Proteasome	Protein families: genetic information processing	Brite Hierarchies
scaffold1.t1371	K02936 RP-L7Ae, RPL7A; large subunit ribosomal protein L7Ae	03010 Ribosome	Translation	Genetic Information Processing
scaffold1.t1371	K02936 RP-L7Ae, RPL7A; large subunit ribosomal protein L7Ae	03011 Ribosome	Protein families: genetic information processing	Brite Hierarchies
scaffold1.t1371	K02936 RP-L7Ae, RPL7A; large subunit ribosomal protein L7Ae	03009 Ribosome biogenesis	Protein families: genetic information processing	Brite Hierarchies
scaffold1.t1372	K07542 PIGV; GPI mannosyltransferase 2	00563 Glycosylphosphatidylinositol (GPI)-anchor biosynthesis	Glycan biosynthesis and metabolism	Metabolism
scaffold1.t1372	K07542 PIGV; GPI mannosyltransferase 2	01003 Glycosyltransferases	Protein families: metabolism	Brite Hierarchies
scaffold1.t1375	K10632 BRAP; BRCA1-associated protein	04014 Ras signaling pathway	Signal transduction	Environmental Information Processing
scaffold1.t1375	K10632 BRAP; BRCA1-associated protein	04121 Ubiquitin system	Protein families: genetic information processing	Brite Hierarchies
scaffold1.t1376	K03361 CDC4; F-box and WD-40 domain protein CDC4	04120 Ubiquitin mediated proteolysis	Folding, sorting and degradation	Genetic Information Processing
scaffold1.t1376	K03361 CDC4; F-box and WD-40 domain protein CDC4	04111 Cell cycle - yeast	Cell growth and death	Cellular Processes
scaffold1.t1376	K03361 CDC4; F-box and WD-40 domain protein CDC4	04121 Ubiquitin system	Protein families: genetic information processing	Brite Hierarchies
scaffold1.t1377	K12778 HOP1; meiosis-specific protein HOP1	04113 Meiosis - yeast	Cell growth and death	Cellular Processes
scaffold1.t1383	K09827 ERG27; 3-keto steroid reductase	00100 Steroid biosynthesis	Lipid metabolism	Metabolism
scaffold1.t1384	K00864 glpK, GK; glycerol kinase	00561 Glycerolipid metabolism	Lipid metabolism	Metabolism
scaffold1.t1384	K00864 glpK, GK; glycerol kinase	03320 PPAR signaling pathway	Endocrine system	Organismal Systems
scaffold1.t1384	K00864 glpK, GK; glycerol kinase	04626 Plant-pathogen interaction	Environmental adaptation	Organismal Systems
scaffold1.t1384	K00864 glpK, GK; glycerol kinase	04147 Exosome	Protein families: signaling and cellular processes	Brite Hierarchies
scaffold1.t1386	K03283 HSPA1s; heat shock 70kDa protein 1/2/6/8	03040 Spliceosome	Transcription	Genetic Information Processing
scaffold1.t1386	K03283 HSPA1s; heat shock 70kDa protein 1/2/6/8	04141 Protein processing in endoplasmic reticulum	Folding, sorting and degradation	Genetic Information Processing
scaffold1.t1386	K03283 HSPA1s; heat shock 70kDa protein 1/2/6/8	04010 MAPK signaling pathway	Signal transduction	Environmental Information Processing
scaffold1.t1386	K03283 HSPA1s; heat shock 70kDa protein 1/2/6/8	04144 Endocytosis	Transport and catabolism	Cellular Processes
scaffold1.t1386	K03283 HSPA1s; heat shock 70kDa protein 1/2/6/8	04915 Estrogen signaling pathway	Endocrine system	Organismal Systems
scaffold1.t1386	K03283 HSPA1s; heat shock 70kDa protein 1/2/6/8	04612 Antigen processing and presentation	Immune system	Organismal Systems
scaffold1.t1386	K03283 HSPA1s; heat shock 70kDa protein 1/2/6/8	04213 Longevity regulating pathway - multiple species	Aging	Organismal Systems
scaffold1.t1386	K03283 HSPA1s; heat shock 70kDa protein 1/2/6/8	05134 Legionellosis	Infectious disease: bacterial	Human Diseases
scaffold1.t1386	K03283 HSPA1s; heat shock 70kDa protein 1/2/6/8	05162 Measles	Infectious disease: viral	Human Diseases
scaffold1.t1386	K03283 HSPA1s; heat shock 70kDa protein 1/2/6/8	05145 Toxoplasmosis	Infectious disease: parasitic	Human Diseases
scaffold1.t1386	K03283 HSPA1s; heat shock 70kDa protein 1/2/6/8	04131 Membrane trafficking	Protein families: genetic information processing	Brite Hierarchies
scaffold1.t1386	K03283 HSPA1s; heat shock 70kDa protein 1/2/6/8	03051 Proteasome	Protein families: genetic information processing	Brite Hierarchies
scaffold1.t1386	K03283 HSPA1s; heat shock 70kDa protein 1/2/6/8	01009 Protein phosphatases and associated proteins	Protein families: metabolism	Brite Hierarchies
scaffold1.t1386	K03283 HSPA1s; heat shock 70kDa protein 1/2/6/8	03041 Spliceosome	Protein families: genetic information processing	Brite Hierarchies
scaffold1.t1386	K03283 HSPA1s; heat shock 70kDa protein 1/2/6/8	03110 Chaperones and folding catalysts	Protein families: genetic information processing	Brite Hierarchies
scaffold1.t1386	K03283 HSPA1s; heat shock 70kDa protein 1/2/6/8	04147 Exosome	Protein families: signaling and cellular processes	Brite Hierarchies
scaffold1.t1386	K03283 HSPA1s; heat shock 70kDa protein 1/2/6/8	03009 Ribosome biogenesis	Protein families: genetic information processing	Brite Hierarchies
scaffold1.t1386	K03283 HSPA1s; heat shock 70kDa protein 1/2/6/8	03029 Mitochondrial biogenesis	Protein families: genetic information processing	Brite Hierarchies
scaffold1.t1388	K19525 VPS13A_C; vacuolar protein sorting-associated protein 13A/C	99992 Structural proteins	Unclassified: signaling and cellular processes	Not Included in Pathway or Brite
scaffold1.t1391	K07140 K07140; uncharacterized protein	99997 Function unknown	Poorly characterized	Not Included in Pathway or Brite
scaffold1.t1393	K11272 MRC1; mediator of replication checkpoint protein 1	04111 Cell cycle - yeast	Cell growth and death	Cellular Processes
scaffold1.t1393	K11272 MRC1; mediator of replication checkpoint protein 1	03036 Chromosome and associated proteins	Protein families: genetic information processing	Brite Hierarchies
scaffold1.t1394	K06134 COQ7; 3-demethoxyubiquinol 3-hydroxylase	00130 Ubiquinone and other terpenoid-quinone biosynthesis	Metabolism of cofactors and vitamins	Metabolism
scaffold1.t1395	K15178 RTF1; RNA polymerase-associated protein RTF1	03021 Transcription machinery	Protein families: genetic information processing	Brite Hierarchies
scaffold1.t1396	K20463 OSBPL3_6_7, ORP3_6_7; oxysterol-binding protein-related protein 3/6/7	04131 Membrane trafficking	Protein families: genetic information processing	Brite Hierarchies
scaffold1.t1405	K03936 NDUFS3; NADH dehydrogenase (ubiquinone) Fe-S protein 3	00190 Oxidative phosphorylation	Energy metabolism	Metabolism
scaffold1.t1405	K03936 NDUFS3; NADH dehydrogenase (ubiquinone) Fe-S protein 3	04714 Thermogenesis	Environmental adaptation	Organismal Systems
scaffold1.t1405	K03936 NDUFS3; NADH dehydrogenase (ubiquinone) Fe-S protein 3	04723 Retrograde endocannabinoid signaling	Nervous system	Organismal Systems
scaffold1.t1405	K03936 NDUFS3; NADH dehydrogenase (ubiquinone) Fe-S protein 3	04932 Non-alcoholic fatty liver disease (NAFLD)	Endocrine and metabolic disease	Human Diseases
scaffold1.t1405	K03936 NDUFS3; NADH dehydrogenase (ubiquinone) Fe-S protein 3	05012 Parkinson disease	Neurodegenerative disease	Human Diseases
scaffold1.t1405	K03936 NDUFS3; NADH dehydrogenase (ubiquinone) Fe-S protein 3	05016 Huntington disease	Neurodegenerative disease	Human Diseases
scaffold1.t1405	K03936 NDUFS3; NADH dehydrogenase (ubiquinone) Fe-S protein 3	05010 Alzheimer disease	Neurodegenerative disease	Human Diseases
scaffold1.t1406	K10643 CNOT4, NOT4, MOT2; CCR4-NOT transcription complex subunit 4	03018 RNA degradation	Folding, sorting and degradation	Genetic Information Processing
scaffold1.t1406	K10643 CNOT4, NOT4, MOT2; CCR4-NOT transcription complex subunit 4	03019 Messenger RNA biogenesis	Protein families: genetic information processing	Brite Hierarchies
scaffold1.t1406	K10643 CNOT4, NOT4, MOT2; CCR4-NOT transcription complex subunit 4	04121 Ubiquitin system	Protein families: genetic information processing	Brite Hierarchies
scaffold1.t1410	K00966 GMPP; mannose-1-phosphate guanylyltransferase	00520 Amino sugar and nucleotide sugar metabolism	Carbohydrate metabolism	Metabolism
scaffold1.t1410	K00966 GMPP; mannose-1-phosphate guanylyltransferase	00051 Fructose and mannose metabolism	Carbohydrate metabolism	Metabolism
scaffold1.t1411	K06127 COQ5; 2-methoxy-6-polyprenyl-1,4-benzoquinol methylase	00130 Ubiquinone and other terpenoid-quinone biosynthesis	Metabolism of cofactors and vitamins	Metabolism
scaffold1.t1412	K00166 BCKDHA, bkdA1; 2-oxoisovalerate dehydrogenase E1 component alpha subunit	00280 Valine, leucine and isoleucine degradation	Amino acid metabolism	Metabolism
scaffold1.t1412	K00166 BCKDHA, bkdA1; 2-oxoisovalerate dehydrogenase E1 component alpha subunit	00640 Propanoate metabolism	Carbohydrate metabolism	Metabolism
scaffold1.t1414	K10838 XPC; xeroderma pigmentosum group C-complementing protein	03420 Nucleotide excision repair	Replication and repair	Genetic Information Processing
scaffold1.t1414	K10838 XPC; xeroderma pigmentosum group C-complementing protein	03400 DNA repair and recombination proteins	Protein families: genetic information processing	Brite Hierarchies
scaffold1.t1416	K11763 RSC9; chromatin structure-remodeling complex subunit RSC9	03021 Transcription machinery	Protein families: genetic information processing	Brite Hierarchies
scaffold1.t1416	K11763 RSC9; chromatin structure-remodeling complex subunit RSC9	03036 Chromosome and associated proteins	Protein families: genetic information processing	Brite Hierarchies
scaffold1.t1418	K17866 DPH2; diphthamide biosynthesis protein 2	03012 Translation factors	Protein families: genetic information processing	Brite Hierarchies
scaffold1.t1422	K08331 ATG13; autophagy-related protein 13	04136 Autophagy - other	Transport and catabolism	Cellular Processes
scaffold1.t1422	K08331 ATG13; autophagy-related protein 13	04138 Autophagy - yeast	Transport and catabolism	Cellular Processes
scaffold1.t1422	K08331 ATG13; autophagy-related protein 13	04140 Autophagy - animal	Transport and catabolism	Cellular Processes
scaffold1.t1422	K08331 ATG13; autophagy-related protein 13	04211 Longevity regulating pathway	Aging	Organismal Systems
scaffold1.t1422	K08331 ATG13; autophagy-related protein 13	03029 Mitochondrial biogenesis	Protein families: genetic information processing	Brite Hierarchies
scaffold1.t1422	K08331 ATG13; autophagy-related protein 13	04131 Membrane trafficking	Protein families: genetic information processing	Brite Hierarchies
scaffold1.t1424	K13333 PLB; lysophospholipase	00564 Glycerophospholipid metabolism	Lipid metabolism	Metabolism
scaffold1.t1427	K15507 MRM1, PET56; 21S rRNA (GM2251-2'-O)-methyltransferase	03009 Ribosome biogenesis	Protein families: genetic information processing	Brite Hierarchies
scaffold1.t1440	K01610 E4.1.1.49, pckA; phosphoenolpyruvate carboxykinase (ATP)	00620 Pyruvate metabolism	Carbohydrate metabolism	Metabolism
scaffold1.t1440	K01610 E4.1.1.49, pckA; phosphoenolpyruvate carboxykinase (ATP)	00710 Carbon fixation in photosynthetic organisms	Energy metabolism	Metabolism
scaffold1.t1440	K01610 E4.1.1.49, pckA; phosphoenolpyruvate carboxykinase (ATP)	00010 Glycolysis / Gluconeogenesis	Carbohydrate metabolism	Metabolism
scaffold1.t1440	K01610 E4.1.1.49, pckA; phosphoenolpyruvate carboxykinase (ATP)	00020 Citrate cycle (TCA cycle)	Carbohydrate metabolism	Metabolism
scaffold1.t1443	K01082 cysQ, MET22, BPNT1; 3'(2'), 5'-bisphosphate nucleotidase	00920 Sulfur metabolism	Energy metabolism	Metabolism
scaffold1.t1443	K01082 cysQ, MET22, BPNT1; 3'(2'), 5'-bisphosphate nucleotidase	03016 Transfer RNA biogenesis	Protein families: genetic information processing	Brite Hierarchies
scaffold1.t1447	K10576 UBE2H, UBC8; ubiquitin-conjugating enzyme E2 H	04120 Ubiquitin mediated proteolysis	Folding, sorting and degradation	Genetic Information Processing
scaffold1.t1447	K10576 UBE2H, UBC8; ubiquitin-conjugating enzyme E2 H	04121 Ubiquitin system	Protein families: genetic information processing	Brite Hierarchies
scaffold1.t1448	K00606 panB; 3-methyl-2-oxobutanoate hydroxymethyltransferase	00770 Pantothenate and CoA biosynthesis	Metabolism of cofactors and vitamins	Metabolism
scaffold1.t1449	K02309 DBF4; regulatory subunit for Cdc7p protein kinase	04113 Meiosis - yeast	Cell growth and death	Cellular Processes
scaffold1.t1449	K02309 DBF4; regulatory subunit for Cdc7p protein kinase	04111 Cell cycle - yeast	Cell growth and death	Cellular Processes
scaffold1.t1449	K02309 DBF4; regulatory subunit for Cdc7p protein kinase	03032 DNA replication proteins	Protein families: genetic information processing	Brite Hierarchies
scaffold1.t1457	K02933 RP-L6, MRPL6, rplF; large subunit ribosomal protein L6	03010 Ribosome	Translation	Genetic Information Processing
scaffold1.t1457	K02933 RP-L6, MRPL6, rplF; large subunit ribosomal protein L6	03011 Ribosome	Protein families: genetic information processing	Brite Hierarchies
scaffold1.t1458	K05929 E2.1.1.103, NMT; phosphoethanolamine N-methyltransferase	00564 Glycerophospholipid metabolism	Lipid metabolism	Metabolism
scaffold1.t1460	K20242 EVI5; ecotropic viral integration site 5 protein	04131 Membrane trafficking	Protein families: genetic information processing	Brite Hierarchies
scaffold1.t1463	K16904 DCTPP1; dCTP diphosphatase	00240 Pyrimidine metabolism	Nucleotide metabolism	Metabolism
scaffold1.t1466	K07513 ACAA1; acetyl-CoA acyltransferase 1	00592 alpha-Linolenic acid metabolism	Lipid metabolism	Metabolism
scaffold1.t1466	K07513 ACAA1; acetyl-CoA acyltransferase 1	00280 Valine, leucine and isoleucine degradation	Amino acid metabolism	Metabolism
scaffold1.t1466	K07513 ACAA1; acetyl-CoA acyltransferase 1	00071 Fatty acid degradation	Lipid metabolism	Metabolism
scaffold1.t1466	K07513 ACAA1; acetyl-CoA acyltransferase 1	01040 Biosynthesis of unsaturated fatty acids	Lipid metabolism	Metabolism
scaffold1.t1466	K07513 ACAA1; acetyl-CoA acyltransferase 1	04146 Peroxisome	Transport and catabolism	Cellular Processes
scaffold1.t1466	K07513 ACAA1; acetyl-CoA acyltransferase 1	03320 PPAR signaling pathway	Endocrine system	Organismal Systems
scaffold1.t1471	K22419 VEP1; Delta4-3-oxosteroid 5beta-reductase	99980 Enzymes with EC numbers	Unclassified: metabolism	Not Included in Pathway or Brite
scaffold1.t1473	K15334 NCL1, TRM4; multisite-specific tRNA:(cytosine-C5)-methyltransferase	03016 Transfer RNA biogenesis	Protein families: genetic information processing	Brite Hierarchies
scaffold1.t1474	K02937 RP-L7e, RPL7; large subunit ribosomal protein L7e	03010 Ribosome	Translation	Genetic Information Processing
scaffold1.t1474	K02937 RP-L7e, RPL7; large subunit ribosomal protein L7e	03011 Ribosome	Protein families: genetic information processing	Brite Hierarchies
scaffold1.t1476	K01950 E6.3.5.1, NADSYN1, QNS1, nadE; NAD+ synthase (glutamine-hydrolysing)	00760 Nicotinate and nicotinamide metabolism	Metabolism of cofactors and vitamins	Metabolism
scaffold1.t1478	K17679 MSS116; ATP-dependent RNA helicase MSS116, mitochondrial	03029 Mitochondrial biogenesis	Protein families: genetic information processing	Brite Hierarchies
scaffold1.t1480	K12376 ARSK; arylsulfatase K	99980 Enzymes with EC numbers	Unclassified: metabolism	Not Included in Pathway or Brite
scaffold1.t1481	K10573 UBE2A, UBC2, RAD6A; ubiquitin-conjugating enzyme E2 A	04120 Ubiquitin mediated proteolysis	Folding, sorting and degradation	Genetic Information Processing
scaffold1.t1481	K10573 UBE2A, UBC2, RAD6A; ubiquitin-conjugating enzyme E2 A	04121 Ubiquitin system	Protein families: genetic information processing	Brite Hierarchies
scaffold1.t1481	K10573 UBE2A, UBC2, RAD6A; ubiquitin-conjugating enzyme E2 A	03400 DNA repair and recombination proteins	Protein families: genetic information processing	Brite Hierarchies
scaffold1.t1482	K10396 KIF5; kinesin family member 5	04144 Endocytosis	Transport and catabolism	Cellular Processes
scaffold1.t1482	K10396 KIF5; kinesin family member 5	04728 Dopaminergic synapse	Nervous system	Organismal Systems
scaffold1.t1482	K10396 KIF5; kinesin family member 5	04131 Membrane trafficking	Protein families: genetic information processing	Brite Hierarchies
scaffold1.t1482	K10396 KIF5; kinesin family member 5	04147 Exosome	Protein families: signaling and cellular processes	Brite Hierarchies
scaffold1.t1482	K10396 KIF5; kinesin family member 5	04812 Cytoskeleton proteins	Protein families: signaling and cellular processes	Brite Hierarchies
scaffold1.t1488	K00817 hisC; histidinol-phosphate aminotransferase	00400 Phenylalanine, tyrosine and tryptophan biosynthesis	Amino acid metabolism	Metabolism
scaffold1.t1488	K00817 hisC; histidinol-phosphate aminotransferase	00960 Tropane, piperidine and pyridine alkaloid biosynthesis	Biosynthesis of other secondary metabolites	Metabolism
scaffold1.t1488	K00817 hisC; histidinol-phosphate aminotransferase	00350 Tyrosine metabolism	Amino acid metabolism	Metabolism
scaffold1.t1488	K00817 hisC; histidinol-phosphate aminotransferase	00360 Phenylalanine metabolism	Amino acid metabolism	Metabolism
scaffold1.t1488	K00817 hisC; histidinol-phosphate aminotransferase	00401 Novobiocin biosynthesis	Biosynthesis of other secondary metabolites	Metabolism
scaffold1.t1488	K00817 hisC; histidinol-phosphate aminotransferase	00340 Histidine metabolism	Amino acid metabolism	Metabolism
scaffold1.t1488	K00817 hisC; histidinol-phosphate aminotransferase	01007 Amino acid related enzymes	Protein families: metabolism	Brite Hierarchies
scaffold1.t1490	K03979 obgE, cgtA, MTG2; GTPase	03009 Ribosome biogenesis	Protein families: genetic information processing	Brite Hierarchies
scaffold1.t1494	K17619 MDP1; magnesium-dependent phosphatase 1	01009 Protein phosphatases and associated proteins	Protein families: metabolism	Brite Hierarchies
scaffold1.t1497	K14168 CTU1, NCS6; cytoplasmic tRNA 2-thiolation protein 1	04122 Sulfur relay system	Folding, sorting and degradation	Genetic Information Processing
scaffold1.t1497	K14168 CTU1, NCS6; cytoplasmic tRNA 2-thiolation protein 1	03016 Transfer RNA biogenesis	Protein families: genetic information processing	Brite Hierarchies
scaffold1.t1504	K17413 MRPS35; small subunit ribosomal protein S35	03011 Ribosome	Protein families: genetic information processing	Brite Hierarchies
scaffold1.t1505	K07432 ALG13; beta-1,4-N-acetylglucosaminyltransferase	00510 N-Glycan biosynthesis	Glycan biosynthesis and metabolism	Metabolism
scaffold1.t1505	K07432 ALG13; beta-1,4-N-acetylglucosaminyltransferase	00513 Various types of N-glycan biosynthesis	Glycan biosynthesis and metabolism	Metabolism
scaffold1.t1505	K07432 ALG13; beta-1,4-N-acetylglucosaminyltransferase	01003 Glycosyltransferases	Protein families: metabolism	Brite Hierarchies
scaffold1.t1516	K13066 E2.1.1.68, COMT; caffeic acid 3-O-methyltransferase	00940 Phenylpropanoid biosynthesis	Biosynthesis of other secondary metabolites	Metabolism
scaffold1.t1517	K10589 UBE3C; ubiquitin-protein ligase E3 C	04120 Ubiquitin mediated proteolysis	Folding, sorting and degradation	Genetic Information Processing
scaffold1.t1517	K10589 UBE3C; ubiquitin-protein ligase E3 C	04121 Ubiquitin system	Protein families: genetic information processing	Brite Hierarchies
scaffold1.t1521	K03119 tauD; taurine dioxygenase	00920 Sulfur metabolism	Energy metabolism	Metabolism
scaffold1.t1521	K03119 tauD; taurine dioxygenase	00430 Taurine and hypotaurine metabolism	Metabolism of other amino acids	Metabolism
scaffold1.t1523	K00001 E1.1.1.1, adh; alcohol dehydrogenase	00830 Retinol metabolism	Metabolism of cofactors and vitamins	Metabolism
scaffold1.t1523	K00001 E1.1.1.1, adh; alcohol dehydrogenase	00350 Tyrosine metabolism	Amino acid metabolism	Metabolism
scaffold1.t1523	K00001 E1.1.1.1, adh; alcohol dehydrogenase	00626 Naphthalene degradation	Xenobiotics biodegradation and metabolism	Metabolism
scaffold1.t1523	K00001 E1.1.1.1, adh; alcohol dehydrogenase	00010 Glycolysis / Gluconeogenesis	Carbohydrate metabolism	Metabolism
scaffold1.t1523	K00001 E1.1.1.1, adh; alcohol dehydrogenase	00980 Metabolism of xenobiotics by cytochrome P450	Xenobiotics biodegradation and metabolism	Metabolism
scaffold1.t1523	K00001 E1.1.1.1, adh; alcohol dehydrogenase	00982 Drug metabolism - cytochrome P450	Xenobiotics biodegradation and metabolism	Metabolism
scaffold1.t1523	K00001 E1.1.1.1, adh; alcohol dehydrogenase	00625 Chloroalkane and chloroalkene degradation	Xenobiotics biodegradation and metabolism	Metabolism
scaffold1.t1523	K00001 E1.1.1.1, adh; alcohol dehydrogenase	00071 Fatty acid degradation	Lipid metabolism	Metabolism
scaffold1.t1531	K15501 PPP6R3, SAPS3; serine/threonine-protein phosphatase 6 regulatory subunit 3	01009 Protein phosphatases and associated proteins	Protein families: metabolism	Brite Hierarchies
scaffold1.t1531	K15501 PPP6R3, SAPS3; serine/threonine-protein phosphatase 6 regulatory subunit 3	03400 DNA repair and recombination proteins	Protein families: genetic information processing	Brite Hierarchies
scaffold1.t1532	K12198 CHMP5, VPS60; charged multivesicular body protein 5	04144 Endocytosis	Transport and catabolism	Cellular Processes
scaffold1.t1532	K12198 CHMP5, VPS60; charged multivesicular body protein 5	04217 Necroptosis	Cell growth and death	Cellular Processes
scaffold1.t1532	K12198 CHMP5, VPS60; charged multivesicular body protein 5	04131 Membrane trafficking	Protein families: genetic information processing	Brite Hierarchies
scaffold1.t1539	K08081 TR1; tropinone reductase I	00960 Tropane, piperidine and pyridine alkaloid biosynthesis	Biosynthesis of other secondary metabolites	Metabolism
scaffold1.t1541	K20352 TMED10, ERV25; p24 family protein delta-1	05130 Pathogenic Escherichia coli infection	Infectious disease: bacterial	Human Diseases
scaffold1.t1541	K20352 TMED10, ERV25; p24 family protein delta-1	04131 Membrane trafficking	Protein families: genetic information processing	Brite Hierarchies
scaffold1.t1541	K20352 TMED10, ERV25; p24 family protein delta-1	02000 Transporters	Protein families: signaling and cellular processes	Brite Hierarchies
scaffold1.t1549	K10277 KDM8, JMJD5; lysine-specific demethylase 8	03036 Chromosome and associated proteins	Protein families: genetic information processing	Brite Hierarchies
scaffold1.t1564	K15403 ACE, HTH; fatty acid omega-hydroxy dehydrogenase	00073 Cutin, suberine and wax biosynthesis	Lipid metabolism	Metabolism
scaffold1.t1570	K00698 CHS1; chitin synthase	00520 Amino sugar and nucleotide sugar metabolism	Carbohydrate metabolism	Metabolism
scaffold1.t1570	K00698 CHS1; chitin synthase	01003 Glycosyltransferases	Protein families: metabolism	Brite Hierarchies
scaffold1.t1572	K14654 RIB7, arfC; 2,5-diamino-6-(ribosylamino)-4(3H)-pyrimidinone 5'-phosphate reductase	00740 Riboflavin metabolism	Metabolism of cofactors and vitamins	Metabolism
scaffold1.t1573	K10579 UBE2M, UBC12; ubiquitin-conjugating enzyme E2 M	04120 Ubiquitin mediated proteolysis	Folding, sorting and degradation	Genetic Information Processing
scaffold1.t1573	K10579 UBE2M, UBC12; ubiquitin-conjugating enzyme E2 M	04121 Ubiquitin system	Protein families: genetic information processing	Brite Hierarchies
scaffold1.t1574	K00053 ilvC; ketol-acid reductoisomerase	00290 Valine, leucine and isoleucine biosynthesis	Amino acid metabolism	Metabolism
scaffold1.t1574	K00053 ilvC; ketol-acid reductoisomerase	00770 Pantothenate and CoA biosynthesis	Metabolism of cofactors and vitamins	Metabolism
scaffold1.t1577	K15921 xynD; arabinoxylan arabinofuranohydrolase	00520 Amino sugar and nucleotide sugar metabolism	Carbohydrate metabolism	Metabolism
scaffold1.t1584	K10428 DCTN6; dynactin 6	04962 Vasopressin-regulated water reabsorption	Excretory system	Organismal Systems
scaffold1.t1584	K10428 DCTN6; dynactin 6	03036 Chromosome and associated proteins	Protein families: genetic information processing	Brite Hierarchies
scaffold1.t1584	K10428 DCTN6; dynactin 6	04812 Cytoskeleton proteins	Protein families: signaling and cellular processes	Brite Hierarchies
scaffold1.t1594	K12619 XRN2, RAT1; 5'-3' exoribonuclease 2	03018 RNA degradation	Folding, sorting and degradation	Genetic Information Processing
scaffold1.t1594	K12619 XRN2, RAT1; 5'-3' exoribonuclease 2	03008 Ribosome biogenesis in eukaryotes	Translation	Genetic Information Processing
scaffold1.t1594	K12619 XRN2, RAT1; 5'-3' exoribonuclease 2	03019 Messenger RNA biogenesis	Protein families: genetic information processing	Brite Hierarchies
scaffold1.t1594	K12619 XRN2, RAT1; 5'-3' exoribonuclease 2	03016 Transfer RNA biogenesis	Protein families: genetic information processing	Brite Hierarchies
scaffold1.t1594	K12619 XRN2, RAT1; 5'-3' exoribonuclease 2	03021 Transcription machinery	Protein families: genetic information processing	Brite Hierarchies
scaffold1.t1594	K12619 XRN2, RAT1; 5'-3' exoribonuclease 2	03009 Ribosome biogenesis	Protein families: genetic information processing	Brite Hierarchies
scaffold1.t1595	K20361 USO1; intracellular protein transport protein USO1	04131 Membrane trafficking	Protein families: genetic information processing	Brite Hierarchies
scaffold1.t1602	K01293 E3.4.17.4; Gly-Xaa carboxypeptidase	01002 Peptidases and inhibitors	Protein families: metabolism	Brite Hierarchies
scaffold1.t1603	K03274 gmhD, rfaD; ADP-L-glycero-D-manno-heptose 6-epimerase	00540 Lipopolysaccharide biosynthesis	Glycan biosynthesis and metabolism	Metabolism
scaffold1.t1603	K03274 gmhD, rfaD; ADP-L-glycero-D-manno-heptose 6-epimerase	01005 Lipopolysaccharide biosynthesis proteins	Protein families: metabolism	Brite Hierarchies
scaffold1.t1612	K00666 K00666; fatty-acyl-CoA synthase	01004 Lipid biosynthesis proteins	Protein families: metabolism	Brite Hierarchies
scaffold1.t1615	K12536 hasD, prtD, aprD; ATP-binding cassette, subfamily C, bacterial exporter for protease/lipase	02010 ABC transporters	Membrane transport	Environmental Information Processing
scaffold1.t1615	K12536 hasD, prtD, aprD; ATP-binding cassette, subfamily C, bacterial exporter for protease/lipase	02044 Secretion system	Protein families: signaling and cellular processes	Brite Hierarchies
scaffold1.t1615	K12536 hasD, prtD, aprD; ATP-binding cassette, subfamily C, bacterial exporter for protease/lipase	02000 Transporters	Protein families: signaling and cellular processes	Brite Hierarchies
scaffold1.t1620	K00988 APA1_2; sulfate adenylyltransferase (ADP) / ATP adenylyltransferase	00920 Sulfur metabolism	Energy metabolism	Metabolism
scaffold1.t1620	K00988 APA1_2; sulfate adenylyltransferase (ADP) / ATP adenylyltransferase	00230 Purine metabolism	Nucleotide metabolism	Metabolism
scaffold1.t1626	K02835 prfA, MTRF1, MRF1; peptide chain release factor 1	03012 Translation factors	Protein families: genetic information processing	Brite Hierarchies
scaffold1.t1627	K00681 ggt; gamma-glutamyltranspeptidase / glutathione hydrolase	00430 Taurine and hypotaurine metabolism	Metabolism of other amino acids	Metabolism
scaffold1.t1627	K00681 ggt; gamma-glutamyltranspeptidase / glutathione hydrolase	00480 Glutathione metabolism	Metabolism of other amino acids	Metabolism
scaffold1.t1627	K00681 ggt; gamma-glutamyltranspeptidase / glutathione hydrolase	00460 Cyanoamino acid metabolism	Metabolism of other amino acids	Metabolism
scaffold1.t1627	K00681 ggt; gamma-glutamyltranspeptidase / glutathione hydrolase	01002 Peptidases and inhibitors	Protein families: metabolism	Brite Hierarchies
scaffold1.t1636	K14209 SLC36A, PAT; solute carrier family 36 (proton-coupled amino acid transporter)	04138 Autophagy - yeast	Transport and catabolism	Cellular Processes
scaffold1.t1636	K14209 SLC36A, PAT; solute carrier family 36 (proton-coupled amino acid transporter)	04974 Protein digestion and absorption	Digestive system	Organismal Systems
scaffold1.t1636	K14209 SLC36A, PAT; solute carrier family 36 (proton-coupled amino acid transporter)	02000 Transporters	Protein families: signaling and cellular processes	Brite Hierarchies
scaffold1.t1636	K14209 SLC36A, PAT; solute carrier family 36 (proton-coupled amino acid transporter)	04131 Membrane trafficking	Protein families: genetic information processing	Brite Hierarchies
scaffold1.t1639	K20522 LSB1_2; LAS seventeen-binding protein 1/2	04131 Membrane trafficking	Protein families: genetic information processing	Brite Hierarchies
scaffold1.t1640	K14189 dltE; uncharacterized oxidoreductase	99980 Enzymes with EC numbers	Unclassified: metabolism	Not Included in Pathway or Brite
scaffold1.t1643	K12571 PAN2; PAB-dependent poly(A)-specific ribonuclease subunit 2	03018 RNA degradation	Folding, sorting and degradation	Genetic Information Processing
scaffold1.t1643	K12571 PAN2; PAB-dependent poly(A)-specific ribonuclease subunit 2	03019 Messenger RNA biogenesis	Protein families: genetic information processing	Brite Hierarchies
scaffold1.t1644	K18573 ICP55; intermediate cleaving peptidase 55	01002 Peptidases and inhibitors	Protein families: metabolism	Brite Hierarchies
scaffold1.t1645	K11415 SIRT5, SIR2L5; NAD+-dependent protein deacetylase sirtuin 5	00760 Nicotinate and nicotinamide metabolism	Metabolism of cofactors and vitamins	Metabolism
scaffold1.t1645	K11415 SIRT5, SIR2L5; NAD+-dependent protein deacetylase sirtuin 5	03036 Chromosome and associated proteins	Protein families: genetic information processing	Brite Hierarchies
scaffold1.t1646	K09043 YAP; AP-1-like transcription factor	03000 Transcription factors	Protein families: genetic information processing	Brite Hierarchies
scaffold1.t1647	K12839 SMNDC1, SPF30; survival of motor neuron-related-splicing factor 30	03040 Spliceosome	Transcription	Genetic Information Processing
scaffold1.t1647	K12839 SMNDC1, SPF30; survival of motor neuron-related-splicing factor 30	03041 Spliceosome	Protein families: genetic information processing	Brite Hierarchies
scaffold1.t1656	K05954 FNTB; protein farnesyltransferase subunit beta	00900 Terpenoid backbone biosynthesis	Metabolism of terpenoids and polyketides	Metabolism
scaffold1.t1656	K05954 FNTB; protein farnesyltransferase subunit beta	01006 Prenyltransferases	Protein families: metabolism	Brite Hierarchies
scaffold1.t1662	K08770 UBC; ubiquitin C	03320 PPAR signaling pathway	Endocrine system	Organismal Systems
scaffold1.t1662	K08770 UBC; ubiquitin C	04121 Ubiquitin system	Protein families: genetic information processing	Brite Hierarchies
scaffold1.t1664	K00966 GMPP; mannose-1-phosphate guanylyltransferase	00520 Amino sugar and nucleotide sugar metabolism	Carbohydrate metabolism	Metabolism
scaffold1.t1664	K00966 GMPP; mannose-1-phosphate guanylyltransferase	00051 Fructose and mannose metabolism	Carbohydrate metabolism	Metabolism
scaffold1.t1670	K01673 cynT, can; carbonic anhydrase	00910 Nitrogen metabolism	Energy metabolism	Metabolism
scaffold1.t1675	K08711 ABCG2.PDR, CDR1; ATP-binding cassette, subfamily G (WHITE), member 2, PDR	02010 ABC transporters	Membrane transport	Environmental Information Processing
scaffold1.t1675	K08711 ABCG2.PDR, CDR1; ATP-binding cassette, subfamily G (WHITE), member 2, PDR	02000 Transporters	Protein families: signaling and cellular processes	Brite Hierarchies
scaffold1.t1676	K03362 FBXW1_11, BTRC, beta-TRCP; F-box and WD-40 domain protein 1/11	04120 Ubiquitin mediated proteolysis	Folding, sorting and degradation	Genetic Information Processing
scaffold1.t1676	K03362 FBXW1_11, BTRC, beta-TRCP; F-box and WD-40 domain protein 1/11	04390 Hippo signaling pathway	Signal transduction	Environmental Information Processing
scaffold1.t1676	K03362 FBXW1_11, BTRC, beta-TRCP; F-box and WD-40 domain protein 1/11	04340 Hedgehog signaling pathway	Signal transduction	Environmental Information Processing
scaffold1.t1676	K03362 FBXW1_11, BTRC, beta-TRCP; F-box and WD-40 domain protein 1/11	04310 Wnt signaling pathway	Signal transduction	Environmental Information Processing
scaffold1.t1676	K03362 FBXW1_11, BTRC, beta-TRCP; F-box and WD-40 domain protein 1/11	04341 Hedgehog signaling pathway - fly	Signal transduction	Environmental Information Processing
scaffold1.t1676	K03362 FBXW1_11, BTRC, beta-TRCP; F-box and WD-40 domain protein 1/11	04114 Oocyte meiosis	Cell growth and death	Cellular Processes
scaffold1.t1676	K03362 FBXW1_11, BTRC, beta-TRCP; F-box and WD-40 domain protein 1/11	04218 Cellular senescence	Cell growth and death	Cellular Processes
scaffold1.t1676	K03362 FBXW1_11, BTRC, beta-TRCP; F-box and WD-40 domain protein 1/11	04710 Circadian rhythm	Environmental adaptation	Organismal Systems
scaffold1.t1676	K03362 FBXW1_11, BTRC, beta-TRCP; F-box and WD-40 domain protein 1/11	04624 Toll and Imd signaling pathway	Immune system	Organismal Systems
scaffold1.t1676	K03362 FBXW1_11, BTRC, beta-TRCP; F-box and WD-40 domain protein 1/11	05131 Shigellosis	Infectious disease: bacterial	Human Diseases
scaffold1.t1676	K03362 FBXW1_11, BTRC, beta-TRCP; F-box and WD-40 domain protein 1/11	05170 Human immunodeficiency virus 1 infection	Infectious disease: viral	Human Diseases
scaffold1.t1676	K03362 FBXW1_11, BTRC, beta-TRCP; F-box and WD-40 domain protein 1/11	04121 Ubiquitin system	Protein families: genetic information processing	Brite Hierarchies
scaffold1.t1676	K03362 FBXW1_11, BTRC, beta-TRCP; F-box and WD-40 domain protein 1/11	03036 Chromosome and associated proteins	Protein families: genetic information processing	Brite Hierarchies
scaffold1.t1678	K11236 CDC24; cell division control protein 24	04011 MAPK signaling pathway - yeast	Signal transduction	Environmental Information Processing
scaffold1.t1679	K12346 SMF; metal iron transporter	02000 Transporters	Protein families: signaling and cellular processes	Brite Hierarchies
scaffold1.t1686	K00423 E1.10.3.3; L-ascorbate oxidase	00053 Ascorbate and aldarate metabolism	Carbohydrate metabolism	Metabolism
scaffold1.t1687	K13050 PCSK9; proprotein convertase subtilisin/kexin type 9	04979 Cholesterol metabolism	Digestive system	Organismal Systems
scaffold1.t1687	K13050 PCSK9; proprotein convertase subtilisin/kexin type 9	01002 Peptidases and inhibitors	Protein families: metabolism	Brite Hierarchies
scaffold1.t1687	K13050 PCSK9; proprotein convertase subtilisin/kexin type 9	03110 Chaperones and folding catalysts	Protein families: genetic information processing	Brite Hierarchies
scaffold1.t1696	K03141 TFIIH1, GTF2H1, TFB1; transcription initiation factor TFIIH subunit 1	03420 Nucleotide excision repair	Replication and repair	Genetic Information Processing
scaffold1.t1696	K03141 TFIIH1, GTF2H1, TFB1; transcription initiation factor TFIIH subunit 1	03022 Basal transcription factors	Transcription	Genetic Information Processing
scaffold1.t1696	K03141 TFIIH1, GTF2H1, TFB1; transcription initiation factor TFIIH subunit 1	05203 Viral carcinogenesis	Cancer: overview	Human Diseases
scaffold1.t1696	K03141 TFIIH1, GTF2H1, TFB1; transcription initiation factor TFIIH subunit 1	03021 Transcription machinery	Protein families: genetic information processing	Brite Hierarchies
scaffold1.t1696	K03141 TFIIH1, GTF2H1, TFB1; transcription initiation factor TFIIH subunit 1	03400 DNA repair and recombination proteins	Protein families: genetic information processing	Brite Hierarchies
scaffold1.t1697	K16794 PAFAH1B1, LIS1; platelet-activating factor acetylhydrolase IB subunit alpha	00565 Ether lipid metabolism	Lipid metabolism	Metabolism
scaffold1.t1697	K16794 PAFAH1B1, LIS1; platelet-activating factor acetylhydrolase IB subunit alpha	03036 Chromosome and associated proteins	Protein families: genetic information processing	Brite Hierarchies
scaffold1.t1697	K16794 PAFAH1B1, LIS1; platelet-activating factor acetylhydrolase IB subunit alpha	04147 Exosome	Protein families: signaling and cellular processes	Brite Hierarchies
scaffold1.t1701	K00164 OGDH, sucA; 2-oxoglutarate dehydrogenase E1 component	00020 Citrate cycle (TCA cycle)	Carbohydrate metabolism	Metabolism
scaffold1.t1702	K03841 FBP, fbp; fructose-1,6-bisphosphatase I	00030 Pentose phosphate pathway	Carbohydrate metabolism	Metabolism
scaffold1.t1702	K03841 FBP, fbp; fructose-1,6-bisphosphatase I	00010 Glycolysis / Gluconeogenesis	Carbohydrate metabolism	Metabolism
scaffold1.t1702	K03841 FBP, fbp; fructose-1,6-bisphosphatase I	00051 Fructose and mannose metabolism	Carbohydrate metabolism	Metabolism
scaffold1.t1702	K03841 FBP, fbp; fructose-1,6-bisphosphatase I	00680 Methane metabolism	Energy metabolism	Metabolism
scaffold1.t1702	K03841 FBP, fbp; fructose-1,6-bisphosphatase I	00710 Carbon fixation in photosynthetic organisms	Energy metabolism	Metabolism
scaffold1.t1702	K03841 FBP, fbp; fructose-1,6-bisphosphatase I	04152 AMPK signaling pathway	Signal transduction	Environmental Information Processing
scaffold1.t1702	K03841 FBP, fbp; fructose-1,6-bisphosphatase I	04910 Insulin signaling pathway	Endocrine system	Organismal Systems
scaffold1.t1702	K03841 FBP, fbp; fructose-1,6-bisphosphatase I	04922 Glucagon signaling pathway	Endocrine system	Organismal Systems
scaffold1.t1702	K03841 FBP, fbp; fructose-1,6-bisphosphatase I	04147 Exosome	Protein families: signaling and cellular processes	Brite Hierarchies
scaffold1.t1705	K13126 PABPC; polyadenylate-binding protein	03015 mRNA surveillance pathway	Translation	Genetic Information Processing
scaffold1.t1705	K13126 PABPC; polyadenylate-binding protein	03013 RNA transport	Translation	Genetic Information Processing
scaffold1.t1705	K13126 PABPC; polyadenylate-binding protein	03018 RNA degradation	Folding, sorting and degradation	Genetic Information Processing
scaffold1.t1705	K13126 PABPC; polyadenylate-binding protein	03019 Messenger RNA biogenesis	Protein families: genetic information processing	Brite Hierarchies
scaffold1.t1705	K13126 PABPC; polyadenylate-binding protein	03041 Spliceosome	Protein families: genetic information processing	Brite Hierarchies
scaffold1.t1707	K06901 pbuG; putative MFS transporter, AGZA family, xanthine/uracil permease	02000 Transporters	Protein families: signaling and cellular processes	Brite Hierarchies
scaffold1.t1708	K02858 ribB, RIB3; 3,4-dihydroxy 2-butanone 4-phosphate synthase	00740 Riboflavin metabolism	Metabolism of cofactors and vitamins	Metabolism
scaffold1.t1711	K20858 MCU; calcium uniporter protein, mitochondrial	04020 Calcium signaling pathway	Signal transduction	Environmental Information Processing
scaffold1.t1711	K20858 MCU; calcium uniporter protein, mitochondrial	04218 Cellular senescence	Cell growth and death	Cellular Processes
scaffold1.t1711	K20858 MCU; calcium uniporter protein, mitochondrial	04621 NOD-like receptor signaling pathway	Immune system	Organismal Systems
scaffold1.t1711	K20858 MCU; calcium uniporter protein, mitochondrial	02000 Transporters	Protein families: signaling and cellular processes	Brite Hierarchies
scaffold1.t1711	K20858 MCU; calcium uniporter protein, mitochondrial	03029 Mitochondrial biogenesis	Protein families: genetic information processing	Brite Hierarchies
scaffold1.t1715	K06978 K06978; uncharacterized protein	99997 Function unknown	Poorly characterized	Not Included in Pathway or Brite
scaffold1.t1718	K00423 E1.10.3.3; L-ascorbate oxidase	00053 Ascorbate and aldarate metabolism	Carbohydrate metabolism	Metabolism
scaffold1.t1720	K03334 IL4I1; L-amino-acid oxidase	00360 Phenylalanine metabolism	Amino acid metabolism	Metabolism
scaffold1.t1720	K03334 IL4I1; L-amino-acid oxidase	00380 Tryptophan metabolism	Amino acid metabolism	Metabolism
scaffold1.t1720	K03334 IL4I1; L-amino-acid oxidase	00400 Phenylalanine, tyrosine and tryptophan biosynthesis	Amino acid metabolism	Metabolism
scaffold1.t1720	K03334 IL4I1; L-amino-acid oxidase	00270 Cysteine and methionine metabolism	Amino acid metabolism	Metabolism
scaffold1.t1720	K03334 IL4I1; L-amino-acid oxidase	00250 Alanine, aspartate and glutamate metabolism	Amino acid metabolism	Metabolism
scaffold1.t1720	K03334 IL4I1; L-amino-acid oxidase	00350 Tyrosine metabolism	Amino acid metabolism	Metabolism
scaffold1.t1720	K03334 IL4I1; L-amino-acid oxidase	00280 Valine, leucine and isoleucine degradation	Amino acid metabolism	Metabolism
scaffold1.t1720	K03334 IL4I1; L-amino-acid oxidase	00950 Isoquinoline alkaloid biosynthesis	Biosynthesis of other secondary metabolites	Metabolism
scaffold1.t1723	K12299 garP; MFS transporter, ACS family, probable galactarate transporter	02000 Transporters	Protein families: signaling and cellular processes	Brite Hierarchies
scaffold1.t1727	K18622 ADD; adducin	04812 Cytoskeleton proteins	Protein families: signaling and cellular processes	Brite Hierarchies
scaffold1.t1730	K06978 K06978; uncharacterized protein	99997 Function unknown	Poorly characterized	Not Included in Pathway or Brite
scaffold1.t1736	K00070 HSD3B; 3beta-hydroxy-Delta5-steroid dehydrogenase / steroid Delta-isomerase	00140 Steroid hormone biosynthesis	Lipid metabolism	Metabolism
scaffold1.t1736	K00070 HSD3B; 3beta-hydroxy-Delta5-steroid dehydrogenase / steroid Delta-isomerase	04913 Ovarian steroidogenesis	Endocrine system	Organismal Systems
scaffold1.t1736	K00070 HSD3B; 3beta-hydroxy-Delta5-steroid dehydrogenase / steroid Delta-isomerase	04927 Cortisol synthesis and secretion	Endocrine system	Organismal Systems
scaffold1.t1736	K00070 HSD3B; 3beta-hydroxy-Delta5-steroid dehydrogenase / steroid Delta-isomerase	04925 Aldosterone synthesis and secretion	Endocrine system	Organismal Systems
scaffold1.t1736	K00070 HSD3B; 3beta-hydroxy-Delta5-steroid dehydrogenase / steroid Delta-isomerase	04934 Cushing syndrome	Endocrine and metabolic disease	Human Diseases
scaffold1.t1743	K07418 CYP2J; cytochrome P450 family 2 subfamily J	00591 Linoleic acid metabolism	Lipid metabolism	Metabolism
scaffold1.t1743	K07418 CYP2J; cytochrome P450 family 2 subfamily J	00590 Arachidonic acid metabolism	Lipid metabolism	Metabolism
scaffold1.t1743	K07418 CYP2J; cytochrome P450 family 2 subfamily J	04913 Ovarian steroidogenesis	Endocrine system	Organismal Systems
scaffold1.t1743	K07418 CYP2J; cytochrome P450 family 2 subfamily J	04750 Inflammatory mediator regulation of TRP channels	Sensory system	Organismal Systems
scaffold1.t1743	K07418 CYP2J; cytochrome P450 family 2 subfamily J	04726 Serotonergic synapse	Nervous system	Organismal Systems
scaffold1.t1743	K07418 CYP2J; cytochrome P450 family 2 subfamily J	00199 Cytochrome P450	Protein families: metabolism	Brite Hierarchies
scaffold1.t1746	K00059 fabG, OAR1; 3-oxoacyl-[acyl-carrier protein] reductase	00061 Fatty acid biosynthesis	Lipid metabolism	Metabolism
scaffold1.t1746	K00059 fabG, OAR1; 3-oxoacyl-[acyl-carrier protein] reductase	00333 Prodigiosin biosynthesis	Biosynthesis of other secondary metabolites	Metabolism
scaffold1.t1746	K00059 fabG, OAR1; 3-oxoacyl-[acyl-carrier protein] reductase	00780 Biotin metabolism	Metabolism of cofactors and vitamins	Metabolism
scaffold1.t1746	K00059 fabG, OAR1; 3-oxoacyl-[acyl-carrier protein] reductase	01004 Lipid biosynthesis proteins	Protein families: metabolism	Brite Hierarchies
scaffold2.t5	K01452 E3.5.1.41; chitin deacetylase	00520 Amino sugar and nucleotide sugar metabolism	Carbohydrate metabolism	Metabolism
scaffold2.t12	K01845 hemL; glutamate-1-semialdehyde 2,1-aminomutase	00860 Porphyrin and chlorophyll metabolism	Metabolism of cofactors and vitamins	Metabolism
scaffold2.t12	K01845 hemL; glutamate-1-semialdehyde 2,1-aminomutase	01007 Amino acid related enzymes	Protein families: metabolism	Brite Hierarchies
scaffold2.t21	K01754 E4.3.1.19, ilvA, tdcB; threonine dehydratase	00260 Glycine, serine and threonine metabolism	Amino acid metabolism	Metabolism
scaffold2.t21	K01754 E4.3.1.19, ilvA, tdcB; threonine dehydratase	00290 Valine, leucine and isoleucine biosynthesis	Amino acid metabolism	Metabolism
scaffold2.t25	K05349 bglX; beta-glucosidase	00940 Phenylpropanoid biosynthesis	Biosynthesis of other secondary metabolites	Metabolism
scaffold2.t25	K05349 bglX; beta-glucosidase	00460 Cyanoamino acid metabolism	Metabolism of other amino acids	Metabolism
scaffold2.t25	K05349 bglX; beta-glucosidase	00500 Starch and sucrose metabolism	Carbohydrate metabolism	Metabolism
scaffold2.t31	K14537 NUG2, GNL2; nuclear GTP-binding protein	03008 Ribosome biogenesis in eukaryotes	Translation	Genetic Information Processing
scaffold2.t31	K14537 NUG2, GNL2; nuclear GTP-binding protein	03009 Ribosome biogenesis	Protein families: genetic information processing	Brite Hierarchies
scaffold2.t33	K23516 XAN1; xanthine dioxygenase	99980 Enzymes with EC numbers	Unclassified: metabolism	Not Included in Pathway or Brite
scaffold2.t34	K03457 TC.NCS1; nucleobase:cation symporter-1, NCS1 family	99977 Transport	Unclassified: signaling and cellular processes	Not Included in Pathway or Brite
scaffold2.t36	K09835 crtISO, crtH; prolycopene isomerase	00906 Carotenoid biosynthesis	Metabolism of terpenoids and polyketides	Metabolism
scaffold2.t37	K08187 SLC16A10; MFS transporter, MCT family, solute carrier family 16 (monocarboxylic acid transporters), member 10	04974 Protein digestion and absorption	Digestive system	Organismal Systems
scaffold2.t37	K08187 SLC16A10; MFS transporter, MCT family, solute carrier family 16 (monocarboxylic acid transporters), member 10	04919 Thyroid hormone signaling pathway	Endocrine system	Organismal Systems
scaffold2.t37	K08187 SLC16A10; MFS transporter, MCT family, solute carrier family 16 (monocarboxylic acid transporters), member 10	02000 Transporters	Protein families: signaling and cellular processes	Brite Hierarchies
scaffold2.t49	K15105 SLC25A12_13, AGC; solute carrier family 25 (mitochondrial aspartate/glutamate transporter), member 12/13	02000 Transporters	Protein families: signaling and cellular processes	Brite Hierarchies
scaffold2.t52	K22531 ATAD2; ATPase family AAA domain-containing protein 2	99980 Enzymes with EC numbers	Unclassified: metabolism	Not Included in Pathway or Brite
scaffold2.t56	K02981 RP-S2e, RPS2; small subunit ribosomal protein S2e	03010 Ribosome	Translation	Genetic Information Processing
scaffold2.t56	K02981 RP-S2e, RPS2; small subunit ribosomal protein S2e	03011 Ribosome	Protein families: genetic information processing	Brite Hierarchies
scaffold2.t58	K17918 SNX3_12; sorting nexin-3/12	04144 Endocytosis	Transport and catabolism	Cellular Processes
scaffold2.t61	K03644 lipA, LIAS, LIP1, LIP5; lipoyl synthase	00785 Lipoic acid metabolism	Metabolism of cofactors and vitamins	Metabolism
scaffold2.t62	K17267 COPG; coatomer subunit gamma	04131 Membrane trafficking	Protein families: genetic information processing	Brite Hierarchies
scaffold2.t62	K17267 COPG; coatomer subunit gamma	04147 Exosome	Protein families: signaling and cellular processes	Brite Hierarchies
scaffold2.t63	K01198 xynB; xylan 1,4-beta-xylosidase	00520 Amino sugar and nucleotide sugar metabolism	Carbohydrate metabolism	Metabolism
scaffold2.t65	K09142 K09142; uncharacterized protein	99997 Function unknown	Poorly characterized	Not Included in Pathway or Brite
scaffold2.t67	K07243 FTR, FTH1, efeU; high-affinity iron transporter	02000 Transporters	Protein families: signaling and cellular processes	Brite Hierarchies
scaffold2.t68	K19791 FET3_5; iron transport multicopper oxidase	02000 Transporters	Protein families: signaling and cellular processes	Brite Hierarchies
scaffold2.t70	K11977 RNF217, IBRDC1; E3 ubiquitin-protein ligase RNF217	04121 Ubiquitin system	Protein families: genetic information processing	Brite Hierarchies
scaffold2.t76	K15523 FN3KRP; protein-ribulosamine 3-kinase	99980 Enzymes with EC numbers	Unclassified: metabolism	Not Included in Pathway or Brite
scaffold2.t82	K01078 PHO; acid phosphatase	00740 Riboflavin metabolism	Metabolism of cofactors and vitamins	Metabolism
scaffold2.t82	K01078 PHO; acid phosphatase	00730 Thiamine metabolism	Metabolism of cofactors and vitamins	Metabolism
scaffold2.t92	K15004 CYP12; cytochrome P450 family 12	00199 Cytochrome P450	Protein families: metabolism	Brite Hierarchies
scaffold2.t98	K11811 arsH; arsenical resistance protein ArsH	99996 General function prediction only	Poorly characterized	Not Included in Pathway or Brite
scaffold2.t109	K10751 CHAF1B; chromatin assembly factor 1 subunit B	03036 Chromosome and associated proteins	Protein families: genetic information processing	Brite Hierarchies
scaffold2.t116	K11816 YUCCA; indole-3-pyruvate monooxygenase	00380 Tryptophan metabolism	Amino acid metabolism	Metabolism
scaffold2.t117	K00993 EPT1; ethanolaminephosphotransferase	00565 Ether lipid metabolism	Lipid metabolism	Metabolism
scaffold2.t117	K00993 EPT1; ethanolaminephosphotransferase	00564 Glycerophospholipid metabolism	Lipid metabolism	Metabolism
scaffold2.t117	K00993 EPT1; ethanolaminephosphotransferase	00440 Phosphonate and phosphinate metabolism	Metabolism of other amino acids	Metabolism
scaffold2.t125	K10846 ERCC5, XPG, RAD2; DNA excision repair protein ERCC-5	03420 Nucleotide excision repair	Replication and repair	Genetic Information Processing
scaffold2.t125	K10846 ERCC5, XPG, RAD2; DNA excision repair protein ERCC-5	03400 DNA repair and recombination proteins	Protein families: genetic information processing	Brite Hierarchies
scaffold2.t129	K09043 YAP; AP-1-like transcription factor	03000 Transcription factors	Protein families: genetic information processing	Brite Hierarchies
scaffold2.t136	K03386 PRDX2_4, ahpC; peroxiredoxin (alkyl hydroperoxide reductase subunit C)	04214 Apoptosis - fly	Cell growth and death	Cellular Processes
scaffold2.t136	K03386 PRDX2_4, ahpC; peroxiredoxin (alkyl hydroperoxide reductase subunit C)	04147 Exosome	Protein families: signaling and cellular processes	Brite Hierarchies
scaffold2.t137	K03372 ACATN, SLC33A1; MFS transporter, PAT family, solute carrier family 33 (acetyl-CoA transportor), member 1	00604 Glycosphingolipid biosynthesis - ganglio series	Glycan biosynthesis and metabolism	Metabolism
scaffold2.t137	K03372 ACATN, SLC33A1; MFS transporter, PAT family, solute carrier family 33 (acetyl-CoA transportor), member 1	02000 Transporters	Protein families: signaling and cellular processes	Brite Hierarchies
scaffold2.t144	K01061 E3.1.1.45; carboxymethylenebutenolidase	00364 Fluorobenzoate degradation	Xenobiotics biodegradation and metabolism	Metabolism
scaffold2.t144	K01061 E3.1.1.45; carboxymethylenebutenolidase	00361 Chlorocyclohexane and chlorobenzene degradation	Xenobiotics biodegradation and metabolism	Metabolism
scaffold2.t144	K01061 E3.1.1.45; carboxymethylenebutenolidase	00623 Toluene degradation	Xenobiotics biodegradation and metabolism	Metabolism
scaffold2.t145	K11841 USP10, UBP3; ubiquitin carboxyl-terminal hydrolase 10	04139 Mitophagy - yeast	Transport and catabolism	Cellular Processes
scaffold2.t145	K11841 USP10, UBP3; ubiquitin carboxyl-terminal hydrolase 10	04121 Ubiquitin system	Protein families: genetic information processing	Brite Hierarchies
scaffold2.t145	K11841 USP10, UBP3; ubiquitin carboxyl-terminal hydrolase 10	01002 Peptidases and inhibitors	Protein families: metabolism	Brite Hierarchies
scaffold2.t158	K07204 RAPTOR; regulatory associated protein of mTOR	04152 AMPK signaling pathway	Signal transduction	Environmental Information Processing
scaffold2.t158	K07204 RAPTOR; regulatory associated protein of mTOR	04151 PI3K-Akt signaling pathway	Signal transduction	Environmental Information Processing
scaffold2.t158	K07204 RAPTOR; regulatory associated protein of mTOR	04150 mTOR signaling pathway	Signal transduction	Environmental Information Processing
scaffold2.t158	K07204 RAPTOR; regulatory associated protein of mTOR	04140 Autophagy - animal	Transport and catabolism	Cellular Processes
scaffold2.t158	K07204 RAPTOR; regulatory associated protein of mTOR	04138 Autophagy - yeast	Transport and catabolism	Cellular Processes
scaffold2.t158	K07204 RAPTOR; regulatory associated protein of mTOR	04136 Autophagy - other	Transport and catabolism	Cellular Processes
scaffold2.t158	K07204 RAPTOR; regulatory associated protein of mTOR	04910 Insulin signaling pathway	Endocrine system	Organismal Systems
scaffold2.t158	K07204 RAPTOR; regulatory associated protein of mTOR	04211 Longevity regulating pathway	Aging	Organismal Systems
scaffold2.t158	K07204 RAPTOR; regulatory associated protein of mTOR	04213 Longevity regulating pathway - multiple species	Aging	Organismal Systems
scaffold2.t158	K07204 RAPTOR; regulatory associated protein of mTOR	04714 Thermogenesis	Environmental adaptation	Organismal Systems
scaffold2.t158	K07204 RAPTOR; regulatory associated protein of mTOR	05206 MicroRNAs in cancer	Cancer: overview	Human Diseases
scaffold2.t158	K07204 RAPTOR; regulatory associated protein of mTOR	05131 Shigellosis	Infectious disease: bacterial	Human Diseases
scaffold2.t158	K07204 RAPTOR; regulatory associated protein of mTOR	04131 Membrane trafficking	Protein families: genetic information processing	Brite Hierarchies
scaffold2.t159	K14638 SLC15A3_4, PHT; solute carrier family 15 (peptide/histidine transporter), member 3/4	02000 Transporters	Protein families: signaling and cellular processes	Brite Hierarchies
scaffold2.t162	K03681 RRP40, EXOSC3; exosome complex component RRP40	03018 RNA degradation	Folding, sorting and degradation	Genetic Information Processing
scaffold2.t162	K03681 RRP40, EXOSC3; exosome complex component RRP40	03019 Messenger RNA biogenesis	Protein families: genetic information processing	Brite Hierarchies
scaffold2.t163	K22503 DARS; aspartyl-tRNA synthetase	00970 Aminoacyl-tRNA biosynthesis	Translation	Genetic Information Processing
scaffold2.t163	K22503 DARS; aspartyl-tRNA synthetase	01007 Amino acid related enzymes	Protein families: metabolism	Brite Hierarchies
scaffold2.t163	K22503 DARS; aspartyl-tRNA synthetase	03016 Transfer RNA biogenesis	Protein families: genetic information processing	Brite Hierarchies
scaffold2.t165	K07404 pgl; 6-phosphogluconolactonase	00030 Pentose phosphate pathway	Carbohydrate metabolism	Metabolism
scaffold2.t172	K16675 ZDHHC9_14_18; palmitoyltransferase ZDHHC9/14/18	04391 Hippo signaling pathway - fly	Signal transduction	Environmental Information Processing
scaffold2.t173	K06101 ASH1L; [histone H3]-lysine4 N-trimethyltransferase ASH1L	00310 Lysine degradation	Amino acid metabolism	Metabolism
scaffold2.t173	K06101 ASH1L; [histone H3]-lysine4 N-trimethyltransferase ASH1L	03036 Chromosome and associated proteins	Protein families: genetic information processing	Brite Hierarchies
scaffold2.t174	K01100 E3.1.3.37; sedoheptulose-bisphosphatase	00710 Carbon fixation in photosynthetic organisms	Energy metabolism	Metabolism
scaffold2.t185	K07152 SCO1; protein SCO1	03029 Mitochondrial biogenesis	Protein families: genetic information processing	Brite Hierarchies
scaffold2.t187	K00486 KMO; kynurenine 3-monooxygenase	00380 Tryptophan metabolism	Amino acid metabolism	Metabolism
scaffold2.t188	K01265 map; methionyl aminopeptidase	01002 Peptidases and inhibitors	Protein families: metabolism	Brite Hierarchies
scaffold2.t190	K14758 HRR25; casein kinase I homolog HRR25	03008 Ribosome biogenesis in eukaryotes	Translation	Genetic Information Processing
scaffold2.t190	K14758 HRR25; casein kinase I homolog HRR25	01001 Protein kinases	Protein families: metabolism	Brite Hierarchies
scaffold2.t190	K14758 HRR25; casein kinase I homolog HRR25	03016 Transfer RNA biogenesis	Protein families: genetic information processing	Brite Hierarchies
scaffold2.t190	K14758 HRR25; casein kinase I homolog HRR25	03009 Ribosome biogenesis	Protein families: genetic information processing	Brite Hierarchies
scaffold2.t191	K11572 SPC19; DASH complex subunit SPC19	03036 Chromosome and associated proteins	Protein families: genetic information processing	Brite Hierarchies
scaffold2.t196	K17900 ATG15, AUT5; lipase ATG15	00561 Glycerolipid metabolism	Lipid metabolism	Metabolism
scaffold2.t196	K17900 ATG15, AUT5; lipase ATG15	04138 Autophagy - yeast	Transport and catabolism	Cellular Processes
scaffold2.t196	K17900 ATG15, AUT5; lipase ATG15	03029 Mitochondrial biogenesis	Protein families: genetic information processing	Brite Hierarchies
scaffold2.t196	K17900 ATG15, AUT5; lipase ATG15	04131 Membrane trafficking	Protein families: genetic information processing	Brite Hierarchies
scaffold2.t197	K05658 ABCB1, CD243; ATP-binding cassette, subfamily B (MDR/TAP), member 1	02010 ABC transporters	Membrane transport	Environmental Information Processing
scaffold2.t197	K05658 ABCB1, CD243; ATP-binding cassette, subfamily B (MDR/TAP), member 1	04976 Bile secretion	Digestive system	Organismal Systems
scaffold2.t197	K05658 ABCB1, CD243; ATP-binding cassette, subfamily B (MDR/TAP), member 1	05206 MicroRNAs in cancer	Cancer: overview	Human Diseases
scaffold2.t197	K05658 ABCB1, CD243; ATP-binding cassette, subfamily B (MDR/TAP), member 1	05226 Gastric cancer	Cancer: specific types	Human Diseases
scaffold2.t197	K05658 ABCB1, CD243; ATP-binding cassette, subfamily B (MDR/TAP), member 1	04147 Exosome	Protein families: signaling and cellular processes	Brite Hierarchies
scaffold2.t197	K05658 ABCB1, CD243; ATP-binding cassette, subfamily B (MDR/TAP), member 1	02000 Transporters	Protein families: signaling and cellular processes	Brite Hierarchies
scaffold2.t197	K05658 ABCB1, CD243; ATP-binding cassette, subfamily B (MDR/TAP), member 1	04090 CD molecules	Protein families: signaling and cellular processes	Brite Hierarchies
scaffold2.t201	K01426 E3.5.1.4, amiE; amidase	00330 Arginine and proline metabolism	Amino acid metabolism	Metabolism
scaffold2.t201	K01426 E3.5.1.4, amiE; amidase	00627 Aminobenzoate degradation	Xenobiotics biodegradation and metabolism	Metabolism
scaffold2.t201	K01426 E3.5.1.4, amiE; amidase	00380 Tryptophan metabolism	Amino acid metabolism	Metabolism
scaffold2.t201	K01426 E3.5.1.4, amiE; amidase	00360 Phenylalanine metabolism	Amino acid metabolism	Metabolism
scaffold2.t201	K01426 E3.5.1.4, amiE; amidase	00643 Styrene degradation	Xenobiotics biodegradation and metabolism	Metabolism
scaffold2.t202	K08081 TR1; tropinone reductase I	00960 Tropane, piperidine and pyridine alkaloid biosynthesis	Biosynthesis of other secondary metabolites	Metabolism
scaffold2.t203	K00846 KHK; ketohexokinase	00051 Fructose and mannose metabolism	Carbohydrate metabolism	Metabolism
scaffold2.t203	K00846 KHK; ketohexokinase	04147 Exosome	Protein families: signaling and cellular processes	Brite Hierarchies
scaffold2.t205	K23164 RTN4IP1; reticulon-4-interacting protein 1, mitochondrial	03029 Mitochondrial biogenesis	Protein families: genetic information processing	Brite Hierarchies
scaffold2.t207	K21989 TMEM63; calcium permeable stress-gated cation channel	02000 Transporters	Protein families: signaling and cellular processes	Brite Hierarchies
scaffold2.t210	K06269 PPP1C; serine/threonine-protein phosphatase PP1 catalytic subunit	03015 mRNA surveillance pathway	Translation	Genetic Information Processing
scaffold2.t210	K06269 PPP1C; serine/threonine-protein phosphatase PP1 catalytic subunit	04024 cAMP signaling pathway	Signal transduction	Environmental Information Processing
scaffold2.t210	K06269 PPP1C; serine/threonine-protein phosphatase PP1 catalytic subunit	04022 cGMP-PKG signaling pathway	Signal transduction	Environmental Information Processing
scaffold2.t210	K06269 PPP1C; serine/threonine-protein phosphatase PP1 catalytic subunit	04390 Hippo signaling pathway	Signal transduction	Environmental Information Processing
scaffold2.t210	K06269 PPP1C; serine/threonine-protein phosphatase PP1 catalytic subunit	04218 Cellular senescence	Cell growth and death	Cellular Processes
scaffold2.t210	K06269 PPP1C; serine/threonine-protein phosphatase PP1 catalytic subunit	04114 Oocyte meiosis	Cell growth and death	Cellular Processes
scaffold2.t210	K06269 PPP1C; serine/threonine-protein phosphatase PP1 catalytic subunit	04810 Regulation of actin cytoskeleton	Cell motility	Cellular Processes
scaffold2.t210	K06269 PPP1C; serine/threonine-protein phosphatase PP1 catalytic subunit	04113 Meiosis - yeast	Cell growth and death	Cellular Processes
scaffold2.t210	K06269 PPP1C; serine/threonine-protein phosphatase PP1 catalytic subunit	04510 Focal adhesion	Cellular community - eukaryotes	Cellular Processes
scaffold2.t210	K06269 PPP1C; serine/threonine-protein phosphatase PP1 catalytic subunit	04261 Adrenergic signaling in cardiomyocytes	Circulatory system	Organismal Systems
scaffold2.t210	K06269 PPP1C; serine/threonine-protein phosphatase PP1 catalytic subunit	04611 Platelet activation	Immune system	Organismal Systems
scaffold2.t210	K06269 PPP1C; serine/threonine-protein phosphatase PP1 catalytic subunit	04270 Vascular smooth muscle contraction	Circulatory system	Organismal Systems
scaffold2.t210	K06269 PPP1C; serine/threonine-protein phosphatase PP1 catalytic subunit	04921 Oxytocin signaling pathway	Endocrine system	Organismal Systems
scaffold2.t210	K06269 PPP1C; serine/threonine-protein phosphatase PP1 catalytic subunit	04728 Dopaminergic synapse	Nervous system	Organismal Systems
scaffold2.t210	K06269 PPP1C; serine/threonine-protein phosphatase PP1 catalytic subunit	04720 Long-term potentiation	Nervous system	Organismal Systems
scaffold2.t210	K06269 PPP1C; serine/threonine-protein phosphatase PP1 catalytic subunit	04910 Insulin signaling pathway	Endocrine system	Organismal Systems
scaffold2.t210	K06269 PPP1C; serine/threonine-protein phosphatase PP1 catalytic subunit	04750 Inflammatory mediator regulation of TRP channels	Sensory system	Organismal Systems
scaffold2.t210	K06269 PPP1C; serine/threonine-protein phosphatase PP1 catalytic subunit	05168 Herpes simplex virus 1 infection	Infectious disease: viral	Human Diseases
scaffold2.t210	K06269 PPP1C; serine/threonine-protein phosphatase PP1 catalytic subunit	05205 Proteoglycans in cancer	Cancer: overview	Human Diseases
scaffold2.t210	K06269 PPP1C; serine/threonine-protein phosphatase PP1 catalytic subunit	04931 Insulin resistance	Endocrine and metabolic disease	Human Diseases
scaffold2.t210	K06269 PPP1C; serine/threonine-protein phosphatase PP1 catalytic subunit	05031 Amphetamine addiction	Substance dependence	Human Diseases
scaffold2.t210	K06269 PPP1C; serine/threonine-protein phosphatase PP1 catalytic subunit	05034 Alcoholism	Substance dependence	Human Diseases
scaffold2.t210	K06269 PPP1C; serine/threonine-protein phosphatase PP1 catalytic subunit	03021 Transcription machinery	Protein families: genetic information processing	Brite Hierarchies
scaffold2.t210	K06269 PPP1C; serine/threonine-protein phosphatase PP1 catalytic subunit	03041 Spliceosome	Protein families: genetic information processing	Brite Hierarchies
scaffold2.t210	K06269 PPP1C; serine/threonine-protein phosphatase PP1 catalytic subunit	01009 Protein phosphatases and associated proteins	Protein families: metabolism	Brite Hierarchies
scaffold2.t210	K06269 PPP1C; serine/threonine-protein phosphatase PP1 catalytic subunit	03019 Messenger RNA biogenesis	Protein families: genetic information processing	Brite Hierarchies
scaffold2.t216	K01626 E2.5.1.54, aroF, aroG, aroH; 3-deoxy-7-phosphoheptulonate synthase	00400 Phenylalanine, tyrosine and tryptophan biosynthesis	Amino acid metabolism	Metabolism
scaffold2.t216	K01626 E2.5.1.54, aroF, aroG, aroH; 3-deoxy-7-phosphoheptulonate synthase	02024 Quorum sensing	Cellular community - prokaryotes	Cellular Processes
scaffold2.t222	K11563 SPC7, SPC105; kinetochore protein Spc7/SPC105	03036 Chromosome and associated proteins	Protein families: genetic information processing	Brite Hierarchies
scaffold2.t223	K01078 PHO; acid phosphatase	00740 Riboflavin metabolism	Metabolism of cofactors and vitamins	Metabolism
scaffold2.t223	K01078 PHO; acid phosphatase	00730 Thiamine metabolism	Metabolism of cofactors and vitamins	Metabolism
scaffold2.t231	K01054 MGLL; acylglycerol lipase	00561 Glycerolipid metabolism	Lipid metabolism	Metabolism
scaffold2.t231	K01054 MGLL; acylglycerol lipase	04723 Retrograde endocannabinoid signaling	Nervous system	Organismal Systems
scaffold2.t231	K01054 MGLL; acylglycerol lipase	04923 Regulation of lipolysis in adipocytes	Endocrine system	Organismal Systems
scaffold2.t231	K01054 MGLL; acylglycerol lipase	04714 Thermogenesis	Environmental adaptation	Organismal Systems
scaffold2.t231	K01054 MGLL; acylglycerol lipase	01002 Peptidases and inhibitors	Protein families: metabolism	Brite Hierarchies
scaffold2.t233	K00854 xylB, XYLB; xylulokinase	00040 Pentose and glucuronate interconversions	Carbohydrate metabolism	Metabolism
scaffold2.t234	K00044 HSD17B1; 17beta-estradiol 17-dehydrogenase	00140 Steroid hormone biosynthesis	Lipid metabolism	Metabolism
scaffold2.t234	K00044 HSD17B1; 17beta-estradiol 17-dehydrogenase	04913 Ovarian steroidogenesis	Endocrine system	Organismal Systems
scaffold2.t235	K08299 caiD; crotonobetainyl-CoA hydratase	99980 Enzymes with EC numbers	Unclassified: metabolism	Not Included in Pathway or Brite
scaffold2.t238	K03254 EIF3A; translation initiation factor 3 subunit A	03013 RNA transport	Translation	Genetic Information Processing
scaffold2.t238	K03254 EIF3A; translation initiation factor 3 subunit A	03012 Translation factors	Protein families: genetic information processing	Brite Hierarchies
scaffold2.t239	K06113 abnA; arabinan endo-1,5-alpha-L-arabinosidase	99980 Enzymes with EC numbers	Unclassified: metabolism	Not Included in Pathway or Brite
scaffold2.t240	K02134 ATPeF1D, ATP5D, ATP16; F-type H+-transporting ATPase subunit delta	00190 Oxidative phosphorylation	Energy metabolism	Metabolism
scaffold2.t240	K02134 ATPeF1D, ATP5D, ATP16; F-type H+-transporting ATPase subunit delta	04714 Thermogenesis	Environmental adaptation	Organismal Systems
scaffold2.t240	K02134 ATPeF1D, ATP5D, ATP16; F-type H+-transporting ATPase subunit delta	05012 Parkinson disease	Neurodegenerative disease	Human Diseases
scaffold2.t240	K02134 ATPeF1D, ATP5D, ATP16; F-type H+-transporting ATPase subunit delta	05016 Huntington disease	Neurodegenerative disease	Human Diseases
scaffold2.t240	K02134 ATPeF1D, ATP5D, ATP16; F-type H+-transporting ATPase subunit delta	05010 Alzheimer disease	Neurodegenerative disease	Human Diseases
scaffold2.t244	K18693 DPP1, DPPL, PLPP4_5; diacylglycerol diphosphate phosphatase / phosphatidate phosphatase	00561 Glycerolipid metabolism	Lipid metabolism	Metabolism
scaffold2.t244	K18693 DPP1, DPPL, PLPP4_5; diacylglycerol diphosphate phosphatase / phosphatidate phosphatase	00564 Glycerophospholipid metabolism	Lipid metabolism	Metabolism
scaffold2.t247	K01456 E3.5.1.52, NGLY1, PNG1; peptide-N4-(N-acetyl-beta-glucosaminyl)asparagine amidase	04141 Protein processing in endoplasmic reticulum	Folding, sorting and degradation	Genetic Information Processing
scaffold2.t248	K14548 UTP4, CIRH1A; U3 small nucleolar RNA-associated protein 4	03008 Ribosome biogenesis in eukaryotes	Translation	Genetic Information Processing
scaffold2.t248	K14548 UTP4, CIRH1A; U3 small nucleolar RNA-associated protein 4	03009 Ribosome biogenesis	Protein families: genetic information processing	Brite Hierarchies
scaffold2.t249	K21989 TMEM63; calcium permeable stress-gated cation channel	02000 Transporters	Protein families: signaling and cellular processes	Brite Hierarchies
scaffold2.t260	K16261 YAT; yeast amino acid transporter	02000 Transporters	Protein families: signaling and cellular processes	Brite Hierarchies
scaffold2.t261	K20643 RGD1; Rho GTPase-activating protein RGD1	04131 Membrane trafficking	Protein families: genetic information processing	Brite Hierarchies
scaffold2.t263	K15163 SRB8, MED12; mediator of RNA polymerase II transcription subunit 12, fungi type	03021 Transcription machinery	Protein families: genetic information processing	Brite Hierarchies
scaffold2.t265	K15116 SLC25A33_36, RIM2; solute carrier family 25, member 33/36	02000 Transporters	Protein families: signaling and cellular processes	Brite Hierarchies
scaffold2.t266	K18159 NDUFAF1, CIA30; NADH dehydrogenase [ubiquinone] 1 alpha subcomplex assembly factor 1	04714 Thermogenesis	Environmental adaptation	Organismal Systems
scaffold2.t266	K18159 NDUFAF1, CIA30; NADH dehydrogenase [ubiquinone] 1 alpha subcomplex assembly factor 1	03029 Mitochondrial biogenesis	Protein families: genetic information processing	Brite Hierarchies
scaffold2.t267	K03352 APC5; anaphase-promoting complex subunit 5	04120 Ubiquitin mediated proteolysis	Folding, sorting and degradation	Genetic Information Processing
scaffold2.t267	K03352 APC5; anaphase-promoting complex subunit 5	04110 Cell cycle	Cell growth and death	Cellular Processes
scaffold2.t267	K03352 APC5; anaphase-promoting complex subunit 5	04114 Oocyte meiosis	Cell growth and death	Cellular Processes
scaffold2.t267	K03352 APC5; anaphase-promoting complex subunit 5	04113 Meiosis - yeast	Cell growth and death	Cellular Processes
scaffold2.t267	K03352 APC5; anaphase-promoting complex subunit 5	04111 Cell cycle - yeast	Cell growth and death	Cellular Processes
scaffold2.t267	K03352 APC5; anaphase-promoting complex subunit 5	04657 IL-17 signaling pathway	Immune system	Organismal Systems
scaffold2.t267	K03352 APC5; anaphase-promoting complex subunit 5	04914 Progesterone-mediated oocyte maturation	Endocrine system	Organismal Systems
scaffold2.t267	K03352 APC5; anaphase-promoting complex subunit 5	05166 Human T-cell leukemia virus 1 infection	Infectious disease: viral	Human Diseases
scaffold2.t267	K03352 APC5; anaphase-promoting complex subunit 5	04121 Ubiquitin system	Protein families: genetic information processing	Brite Hierarchies
scaffold2.t267	K03352 APC5; anaphase-promoting complex subunit 5	03036 Chromosome and associated proteins	Protein families: genetic information processing	Brite Hierarchies
scaffold2.t268	K02266 COX6A; cytochrome c oxidase subunit 6a	00190 Oxidative phosphorylation	Energy metabolism	Metabolism
scaffold2.t268	K02266 COX6A; cytochrome c oxidase subunit 6a	04260 Cardiac muscle contraction	Circulatory system	Organismal Systems
scaffold2.t268	K02266 COX6A; cytochrome c oxidase subunit 6a	04714 Thermogenesis	Environmental adaptation	Organismal Systems
scaffold2.t268	K02266 COX6A; cytochrome c oxidase subunit 6a	05012 Parkinson disease	Neurodegenerative disease	Human Diseases
scaffold2.t268	K02266 COX6A; cytochrome c oxidase subunit 6a	04932 Non-alcoholic fatty liver disease (NAFLD)	Endocrine and metabolic disease	Human Diseases
scaffold2.t268	K02266 COX6A; cytochrome c oxidase subunit 6a	05010 Alzheimer disease	Neurodegenerative disease	Human Diseases
scaffold2.t268	K02266 COX6A; cytochrome c oxidase subunit 6a	05016 Huntington disease	Neurodegenerative disease	Human Diseases
scaffold2.t269	K10772 APEX2; AP endonuclease 2	03410 Base excision repair	Replication and repair	Genetic Information Processing
scaffold2.t269	K10772 APEX2; AP endonuclease 2	03400 DNA repair and recombination proteins	Protein families: genetic information processing	Brite Hierarchies
scaffold2.t273	K01923 purC; phosphoribosylaminoimidazole-succinocarboxamide synthase	00230 Purine metabolism	Nucleotide metabolism	Metabolism
scaffold2.t274	K00589 MET1; uroporphyrin-III C-methyltransferase	00860 Porphyrin and chlorophyll metabolism	Metabolism of cofactors and vitamins	Metabolism
scaffold2.t279	K02987 RP-S4e, RPS4; small subunit ribosomal protein S4e	03010 Ribosome	Translation	Genetic Information Processing
scaffold2.t279	K02987 RP-S4e, RPS4; small subunit ribosomal protein S4e	03011 Ribosome	Protein families: genetic information processing	Brite Hierarchies
scaffold2.t280	K00133 asd; aspartate-semialdehyde dehydrogenase	00260 Glycine, serine and threonine metabolism	Amino acid metabolism	Metabolism
scaffold2.t280	K00133 asd; aspartate-semialdehyde dehydrogenase	00261 Monobactam biosynthesis	Biosynthesis of other secondary metabolites	Metabolism
scaffold2.t280	K00133 asd; aspartate-semialdehyde dehydrogenase	00270 Cysteine and methionine metabolism	Amino acid metabolism	Metabolism
scaffold2.t280	K00133 asd; aspartate-semialdehyde dehydrogenase	00300 Lysine biosynthesis	Amino acid metabolism	Metabolism
scaffold2.t281	K00102 LDHD, dld; D-lactate dehydrogenase (cytochrome)	00620 Pyruvate metabolism	Carbohydrate metabolism	Metabolism
scaffold2.t283	K11699 RDR, RDRP; RNA-dependent RNA polymerase	03036 Chromosome and associated proteins	Protein families: genetic information processing	Brite Hierarchies
scaffold2.t290	K02922 RP-L37e, RPL37; large subunit ribosomal protein L37e	03010 Ribosome	Translation	Genetic Information Processing
scaffold2.t290	K02922 RP-L37e, RPL37; large subunit ribosomal protein L37e	03011 Ribosome	Protein families: genetic information processing	Brite Hierarchies
scaffold2.t291	K08176 PHO84; MFS transporter, PHS family, inorganic phosphate transporter	02000 Transporters	Protein families: signaling and cellular processes	Brite Hierarchies
scaffold2.t292	K02350 REV3L, POLZ; DNA polymerase zeta	03460 Fanconi anemia pathway	Replication and repair	Genetic Information Processing
scaffold2.t292	K02350 REV3L, POLZ; DNA polymerase zeta	01524 Platinum drug resistance	Drug resistance: antineoplastic	Human Diseases
scaffold2.t292	K02350 REV3L, POLZ; DNA polymerase zeta	03400 DNA repair and recombination proteins	Protein families: genetic information processing	Brite Hierarchies
scaffold2.t293	K12819 SLU7; pre-mRNA-processing factor SLU7	03040 Spliceosome	Transcription	Genetic Information Processing
scaffold2.t293	K12819 SLU7; pre-mRNA-processing factor SLU7	03041 Spliceosome	Protein families: genetic information processing	Brite Hierarchies
scaffold2.t294	K20040 HIP1R, SLA2; huntingtin-interacting protein 1-related protein	04131 Membrane trafficking	Protein families: genetic information processing	Brite Hierarchies
scaffold2.t295	K05291 PIGS; GPI-anchor transamidase subunit S	00563 Glycosylphosphatidylinositol (GPI)-anchor biosynthesis	Glycan biosynthesis and metabolism	Metabolism
scaffold2.t297	K15532 yteR, yesR; unsaturated rhamnogalacturonyl hydrolase	99980 Enzymes with EC numbers	Unclassified: metabolism	Not Included in Pathway or Brite
scaffold2.t298	K04079 HSP90A, htpG; molecular chaperone HtpG	04141 Protein processing in endoplasmic reticulum	Folding, sorting and degradation	Genetic Information Processing
scaffold2.t298	K04079 HSP90A, htpG; molecular chaperone HtpG	04151 PI3K-Akt signaling pathway	Signal transduction	Environmental Information Processing
scaffold2.t298	K04079 HSP90A, htpG; molecular chaperone HtpG	04217 Necroptosis	Cell growth and death	Cellular Processes
scaffold2.t298	K04079 HSP90A, htpG; molecular chaperone HtpG	04657 IL-17 signaling pathway	Immune system	Organismal Systems
scaffold2.t298	K04079 HSP90A, htpG; molecular chaperone HtpG	04915 Estrogen signaling pathway	Endocrine system	Organismal Systems
scaffold2.t298	K04079 HSP90A, htpG; molecular chaperone HtpG	04659 Th17 cell differentiation	Immune system	Organismal Systems
scaffold2.t298	K04079 HSP90A, htpG; molecular chaperone HtpG	04914 Progesterone-mediated oocyte maturation	Endocrine system	Organismal Systems
scaffold2.t298	K04079 HSP90A, htpG; molecular chaperone HtpG	04626 Plant-pathogen interaction	Environmental adaptation	Organismal Systems
scaffold2.t298	K04079 HSP90A, htpG; molecular chaperone HtpG	04621 NOD-like receptor signaling pathway	Immune system	Organismal Systems
scaffold2.t298	K04079 HSP90A, htpG; molecular chaperone HtpG	04612 Antigen processing and presentation	Immune system	Organismal Systems
scaffold2.t298	K04079 HSP90A, htpG; molecular chaperone HtpG	05418 Fluid shear stress and atherosclerosis	Cardiovascular disease	Human Diseases
scaffold2.t298	K04079 HSP90A, htpG; molecular chaperone HtpG	05215 Prostate cancer	Cancer: specific types	Human Diseases
scaffold2.t298	K04079 HSP90A, htpG; molecular chaperone HtpG	05200 Pathways in cancer	Cancer: overview	Human Diseases
scaffold2.t298	K04079 HSP90A, htpG; molecular chaperone HtpG	04131 Membrane trafficking	Protein families: genetic information processing	Brite Hierarchies
scaffold2.t298	K04079 HSP90A, htpG; molecular chaperone HtpG	04147 Exosome	Protein families: signaling and cellular processes	Brite Hierarchies
scaffold2.t298	K04079 HSP90A, htpG; molecular chaperone HtpG	03110 Chaperones and folding catalysts	Protein families: genetic information processing	Brite Hierarchies
scaffold2.t298	K04079 HSP90A, htpG; molecular chaperone HtpG	03029 Mitochondrial biogenesis	Protein families: genetic information processing	Brite Hierarchies
scaffold2.t298	K04079 HSP90A, htpG; molecular chaperone HtpG	01009 Protein phosphatases and associated proteins	Protein families: metabolism	Brite Hierarchies
scaffold2.t298	K04079 HSP90A, htpG; molecular chaperone HtpG	03051 Proteasome	Protein families: genetic information processing	Brite Hierarchies
scaffold2.t302	K11801 DCAF11; DDB1- and CUL4-associated factor 11	04121 Ubiquitin system	Protein families: genetic information processing	Brite Hierarchies
scaffold2.t303	K07342 SEC61G, SSS1, secE; protein transport protein SEC61 subunit gamma and related proteins	04141 Protein processing in endoplasmic reticulum	Folding, sorting and degradation	Genetic Information Processing
scaffold2.t303	K07342 SEC61G, SSS1, secE; protein transport protein SEC61 subunit gamma and related proteins	03060 Protein export	Folding, sorting and degradation	Genetic Information Processing
scaffold2.t303	K07342 SEC61G, SSS1, secE; protein transport protein SEC61 subunit gamma and related proteins	04145 Phagosome	Transport and catabolism	Cellular Processes
scaffold2.t303	K07342 SEC61G, SSS1, secE; protein transport protein SEC61 subunit gamma and related proteins	05110 Vibrio cholerae infection	Infectious disease: bacterial	Human Diseases
scaffold2.t303	K07342 SEC61G, SSS1, secE; protein transport protein SEC61 subunit gamma and related proteins	02044 Secretion system	Protein families: signaling and cellular processes	Brite Hierarchies
scaffold2.t310	K12897 TRA2; transformer-2 protein	03040 Spliceosome	Transcription	Genetic Information Processing
scaffold2.t310	K12897 TRA2; transformer-2 protein	03041 Spliceosome	Protein families: genetic information processing	Brite Hierarchies
scaffold2.t310	K12897 TRA2; transformer-2 protein	01009 Protein phosphatases and associated proteins	Protein families: metabolism	Brite Hierarchies
scaffold2.t311	K11348 BRPF1; bromodomain and PHD finger-containing protein 1	03036 Chromosome and associated proteins	Protein families: genetic information processing	Brite Hierarchies
scaffold2.t313	K00728 POMT, pmt; dolichyl-phosphate-mannose-protein mannosyltransferase	00515 Mannose type O-glycan biosynthesis	Glycan biosynthesis and metabolism	Metabolism
scaffold2.t313	K00728 POMT, pmt; dolichyl-phosphate-mannose-protein mannosyltransferase	00514 Other types of O-glycan biosynthesis	Glycan biosynthesis and metabolism	Metabolism
scaffold2.t313	K00728 POMT, pmt; dolichyl-phosphate-mannose-protein mannosyltransferase	01003 Glycosyltransferases	Protein families: metabolism	Brite Hierarchies
scaffold2.t314	K12825 SF3A1, SAP114; splicing factor 3A subunit 1	03040 Spliceosome	Transcription	Genetic Information Processing
scaffold2.t314	K12825 SF3A1, SAP114; splicing factor 3A subunit 1	03041 Spliceosome	Protein families: genetic information processing	Brite Hierarchies
scaffold2.t316	K01624 FBA, fbaA; fructose-bisphosphate aldolase, class II	00680 Methane metabolism	Energy metabolism	Metabolism
scaffold2.t316	K01624 FBA, fbaA; fructose-bisphosphate aldolase, class II	00010 Glycolysis / Gluconeogenesis	Carbohydrate metabolism	Metabolism
scaffold2.t316	K01624 FBA, fbaA; fructose-bisphosphate aldolase, class II	00030 Pentose phosphate pathway	Carbohydrate metabolism	Metabolism
scaffold2.t316	K01624 FBA, fbaA; fructose-bisphosphate aldolase, class II	00710 Carbon fixation in photosynthetic organisms	Energy metabolism	Metabolism
scaffold2.t316	K01624 FBA, fbaA; fructose-bisphosphate aldolase, class II	00051 Fructose and mannose metabolism	Carbohydrate metabolism	Metabolism
scaffold2.t317	K08737 MSH6; DNA mismatch repair protein MSH6	03430 Mismatch repair	Replication and repair	Genetic Information Processing
scaffold2.t317	K08737 MSH6; DNA mismatch repair protein MSH6	01524 Platinum drug resistance	Drug resistance: antineoplastic	Human Diseases
scaffold2.t317	K08737 MSH6; DNA mismatch repair protein MSH6	05210 Colorectal cancer	Cancer: specific types	Human Diseases
scaffold2.t317	K08737 MSH6; DNA mismatch repair protein MSH6	05200 Pathways in cancer	Cancer: overview	Human Diseases
scaffold2.t317	K08737 MSH6; DNA mismatch repair protein MSH6	03400 DNA repair and recombination proteins	Protein families: genetic information processing	Brite Hierarchies
scaffold2.t319	K05293 PIGU; GPI-anchor transamidase subunit U	00563 Glycosylphosphatidylinositol (GPI)-anchor biosynthesis	Glycan biosynthesis and metabolism	Metabolism
scaffold2.t320	K14843 PES1, NOP7; pescadillo	03009 Ribosome biogenesis	Protein families: genetic information processing	Brite Hierarchies
scaffold2.t322	K00661 maa; maltose O-acetyltransferase	99980 Enzymes with EC numbers	Unclassified: metabolism	Not Included in Pathway or Brite
scaffold2.t327	K08180 SLC16A3; MFS transporter, MCT family, solute carrier family 16 (monocarboxylic acid transporters), member 3	05230 Central carbon metabolism in cancer	Cancer: overview	Human Diseases
scaffold2.t327	K08180 SLC16A3; MFS transporter, MCT family, solute carrier family 16 (monocarboxylic acid transporters), member 3	02000 Transporters	Protein families: signaling and cellular processes	Brite Hierarchies
scaffold2.t329	K05349 bglX; beta-glucosidase	00940 Phenylpropanoid biosynthesis	Biosynthesis of other secondary metabolites	Metabolism
scaffold2.t329	K05349 bglX; beta-glucosidase	00460 Cyanoamino acid metabolism	Metabolism of other amino acids	Metabolism
scaffold2.t329	K05349 bglX; beta-glucosidase	00500 Starch and sucrose metabolism	Carbohydrate metabolism	Metabolism
scaffold2.t330	K11414 SIRT4, SIR2L4; NAD+-dependent protein deacetylase sirtuin 4	00760 Nicotinate and nicotinamide metabolism	Metabolism of cofactors and vitamins	Metabolism
scaffold2.t330	K11414 SIRT4, SIR2L4; NAD+-dependent protein deacetylase sirtuin 4	03036 Chromosome and associated proteins	Protein families: genetic information processing	Brite Hierarchies
scaffold2.t333	K01120 cpdP; 3',5'-cyclic-nucleotide phosphodiesterase	00230 Purine metabolism	Nucleotide metabolism	Metabolism
scaffold2.t334	K14288 XPOT; exportin-T	03013 RNA transport	Translation	Genetic Information Processing
scaffold2.t334	K14288 XPOT; exportin-T	03016 Transfer RNA biogenesis	Protein families: genetic information processing	Brite Hierarchies
scaffold2.t335	K01070 frmB, ESD, fghA; S-formylglutathione hydrolase	00680 Methane metabolism	Energy metabolism	Metabolism
scaffold2.t336	K03014 RPB6, POLR2F; DNA-directed RNA polymerases I, II, and III subunit RPABC2	03020 RNA polymerase	Transcription	Genetic Information Processing
scaffold2.t336	K03014 RPB6, POLR2F; DNA-directed RNA polymerases I, II, and III subunit RPABC2	04623 Cytosolic DNA-sensing pathway	Immune system	Organismal Systems
scaffold2.t336	K03014 RPB6, POLR2F; DNA-directed RNA polymerases I, II, and III subunit RPABC2	05016 Huntington disease	Neurodegenerative disease	Human Diseases
scaffold2.t336	K03014 RPB6, POLR2F; DNA-directed RNA polymerases I, II, and III subunit RPABC2	03400 DNA repair and recombination proteins	Protein families: genetic information processing	Brite Hierarchies
scaffold2.t336	K03014 RPB6, POLR2F; DNA-directed RNA polymerases I, II, and III subunit RPABC2	03021 Transcription machinery	Protein families: genetic information processing	Brite Hierarchies
scaffold2.t337	K09191 GTF3A; general transcription factor IIIA	03000 Transcription factors	Protein families: genetic information processing	Brite Hierarchies
scaffold2.t337	K09191 GTF3A; general transcription factor IIIA	03021 Transcription machinery	Protein families: genetic information processing	Brite Hierarchies
scaffold2.t339	K01409 KAE1, tsaD, QRI7; N6-L-threonylcarbamoyladenine synthase	03016 Transfer RNA biogenesis	Protein families: genetic information processing	Brite Hierarchies
scaffold2.t341	K09967 K09967; uncharacterized protein	99997 Function unknown	Poorly characterized	Not Included in Pathway or Brite
scaffold2.t343	K08166 mmr; MFS transporter, DHA2 family, methylenomycin A resistance protein	02000 Transporters	Protein families: signaling and cellular processes	Brite Hierarchies
scaffold2.t347	K14674 TGL4; TAG lipase / steryl ester hydrolase / phospholipase A2 / LPA acyltransferase	00100 Steroid biosynthesis	Lipid metabolism	Metabolism
scaffold2.t347	K14674 TGL4; TAG lipase / steryl ester hydrolase / phospholipase A2 / LPA acyltransferase	00591 Linoleic acid metabolism	Lipid metabolism	Metabolism
scaffold2.t347	K14674 TGL4; TAG lipase / steryl ester hydrolase / phospholipase A2 / LPA acyltransferase	00561 Glycerolipid metabolism	Lipid metabolism	Metabolism
scaffold2.t347	K14674 TGL4; TAG lipase / steryl ester hydrolase / phospholipase A2 / LPA acyltransferase	00564 Glycerophospholipid metabolism	Lipid metabolism	Metabolism
scaffold2.t347	K14674 TGL4; TAG lipase / steryl ester hydrolase / phospholipase A2 / LPA acyltransferase	00590 Arachidonic acid metabolism	Lipid metabolism	Metabolism
scaffold2.t347	K14674 TGL4; TAG lipase / steryl ester hydrolase / phospholipase A2 / LPA acyltransferase	00592 alpha-Linolenic acid metabolism	Lipid metabolism	Metabolism
scaffold2.t347	K14674 TGL4; TAG lipase / steryl ester hydrolase / phospholipase A2 / LPA acyltransferase	00565 Ether lipid metabolism	Lipid metabolism	Metabolism
scaffold2.t349	K00921 PIKFYVE, FAB1; 1-phosphatidylinositol-3-phosphate 5-kinase	00562 Inositol phosphate metabolism	Carbohydrate metabolism	Metabolism
scaffold2.t349	K00921 PIKFYVE, FAB1; 1-phosphatidylinositol-3-phosphate 5-kinase	04070 Phosphatidylinositol signaling system	Signal transduction	Environmental Information Processing
scaffold2.t349	K00921 PIKFYVE, FAB1; 1-phosphatidylinositol-3-phosphate 5-kinase	04145 Phagosome	Transport and catabolism	Cellular Processes
scaffold2.t349	K00921 PIKFYVE, FAB1; 1-phosphatidylinositol-3-phosphate 5-kinase	04810 Regulation of actin cytoskeleton	Cell motility	Cellular Processes
scaffold2.t349	K00921 PIKFYVE, FAB1; 1-phosphatidylinositol-3-phosphate 5-kinase	04131 Membrane trafficking	Protein families: genetic information processing	Brite Hierarchies
scaffold2.t350	K08319 ltnD; L-threonate 2-dehydrogenase	99980 Enzymes with EC numbers	Unclassified: metabolism	Not Included in Pathway or Brite
scaffold2.t352	K17776 MTX; metaxin	03029 Mitochondrial biogenesis	Protein families: genetic information processing	Brite Hierarchies
scaffold2.t353	K01053 E3.1.1.17, gnl, RGN; gluconolactonase	00930 Caprolactam degradation	Xenobiotics biodegradation and metabolism	Metabolism
scaffold2.t353	K01053 E3.1.1.17, gnl, RGN; gluconolactonase	00030 Pentose phosphate pathway	Carbohydrate metabolism	Metabolism
scaffold2.t353	K01053 E3.1.1.17, gnl, RGN; gluconolactonase	00053 Ascorbate and aldarate metabolism	Carbohydrate metabolism	Metabolism
scaffold2.t353	K01053 E3.1.1.17, gnl, RGN; gluconolactonase	04147 Exosome	Protein families: signaling and cellular processes	Brite Hierarchies
scaffold2.t355	K01876 aspS; aspartyl-tRNA synthetase	00970 Aminoacyl-tRNA biosynthesis	Translation	Genetic Information Processing
scaffold2.t355	K01876 aspS; aspartyl-tRNA synthetase	01007 Amino acid related enzymes	Protein families: metabolism	Brite Hierarchies
scaffold2.t355	K01876 aspS; aspartyl-tRNA synthetase	03029 Mitochondrial biogenesis	Protein families: genetic information processing	Brite Hierarchies
scaffold2.t355	K01876 aspS; aspartyl-tRNA synthetase	03016 Transfer RNA biogenesis	Protein families: genetic information processing	Brite Hierarchies
scaffold2.t356	K01866 YARS, tyrS; tyrosyl-tRNA synthetase	00970 Aminoacyl-tRNA biosynthesis	Translation	Genetic Information Processing
scaffold2.t356	K01866 YARS, tyrS; tyrosyl-tRNA synthetase	03029 Mitochondrial biogenesis	Protein families: genetic information processing	Brite Hierarchies
scaffold2.t356	K01866 YARS, tyrS; tyrosyl-tRNA synthetase	01007 Amino acid related enzymes	Protein families: metabolism	Brite Hierarchies
scaffold2.t356	K01866 YARS, tyrS; tyrosyl-tRNA synthetase	03016 Transfer RNA biogenesis	Protein families: genetic information processing	Brite Hierarchies
scaffold2.t357	K06617 E2.4.1.82; raffinose synthase	00052 Galactose metabolism	Carbohydrate metabolism	Metabolism
scaffold2.t363	K00622 nat; arylamine N-acetyltransferase	00633 Nitrotoluene degradation	Xenobiotics biodegradation and metabolism	Metabolism
scaffold2.t363	K00622 nat; arylamine N-acetyltransferase	00983 Drug metabolism - other enzymes	Xenobiotics biodegradation and metabolism	Metabolism
scaffold2.t363	K00622 nat; arylamine N-acetyltransferase	00232 Caffeine metabolism	Biosynthesis of other secondary metabolites	Metabolism
scaffold2.t363	K00622 nat; arylamine N-acetyltransferase	05204 Chemical carcinogenesis	Cancer: overview	Human Diseases
scaffold2.t366	K01953 asnB, ASNS; asparagine synthase (glutamine-hydrolysing)	00250 Alanine, aspartate and glutamate metabolism	Amino acid metabolism	Metabolism
scaffold2.t366	K01953 asnB, ASNS; asparagine synthase (glutamine-hydrolysing)	01002 Peptidases and inhibitors	Protein families: metabolism	Brite Hierarchies
scaffold2.t374	K09001 anmK; anhydro-N-acetylmuramic acid kinase	99980 Enzymes with EC numbers	Unclassified: metabolism	Not Included in Pathway or Brite
scaffold2.t377	K23735 LIPT2, LIP2; lipoyl(octanoyl) transferase 2	00785 Lipoic acid metabolism	Metabolism of cofactors and vitamins	Metabolism
scaffold2.t383	K02355 fusA, GFM, EFG; elongation factor G	03012 Translation factors	Protein families: genetic information processing	Brite Hierarchies
scaffold2.t383	K02355 fusA, GFM, EFG; elongation factor G	03029 Mitochondrial biogenesis	Protein families: genetic information processing	Brite Hierarchies
scaffold2.t384	K15692 RNF13, RZF; E3 ubiquitin-protein ligase RNF13	04121 Ubiquitin system	Protein families: genetic information processing	Brite Hierarchies
scaffold2.t385	K09873 TIP; aquaporin TIP	02000 Transporters	Protein families: signaling and cellular processes	Brite Hierarchies
scaffold2.t389	K14829 IPI3; pre-rRNA-processing protein IPI3	03009 Ribosome biogenesis	Protein families: genetic information processing	Brite Hierarchies
scaffold2.t390	K09602 OTUB1; ubiquitin thioesterase protein OTUB1	04121 Ubiquitin system	Protein families: genetic information processing	Brite Hierarchies
scaffold2.t390	K09602 OTUB1; ubiquitin thioesterase protein OTUB1	01002 Peptidases and inhibitors	Protein families: metabolism	Brite Hierarchies
scaffold2.t391	K12176 COPS2, CSN2, TRIP15; COP9 signalosome complex subunit 2	04121 Ubiquitin system	Protein families: genetic information processing	Brite Hierarchies
scaffold2.t392	K07975 K07975; Rho family, other	04031 GTP-binding proteins	Protein families: signaling and cellular processes	Brite Hierarchies
scaffold2.t393	K01619 deoC, DERA; deoxyribose-phosphate aldolase	00030 Pentose phosphate pathway	Carbohydrate metabolism	Metabolism
scaffold2.t394	K02978 RP-S27e, RPS27; small subunit ribosomal protein S27e	03010 Ribosome	Translation	Genetic Information Processing
scaffold2.t394	K02978 RP-S27e, RPS27; small subunit ribosomal protein S27e	03011 Ribosome	Protein families: genetic information processing	Brite Hierarchies
scaffold2.t395	K02997 RP-S9e, RPS9; small subunit ribosomal protein S9e	03010 Ribosome	Translation	Genetic Information Processing
scaffold2.t395	K02997 RP-S9e, RPS9; small subunit ribosomal protein S9e	03011 Ribosome	Protein families: genetic information processing	Brite Hierarchies
scaffold2.t396	K02889 RP-L21e, RPL21; large subunit ribosomal protein L21e	03010 Ribosome	Translation	Genetic Information Processing
scaffold2.t396	K02889 RP-L21e, RPL21; large subunit ribosomal protein L21e	03011 Ribosome	Protein families: genetic information processing	Brite Hierarchies
scaffold2.t400	K00135 gabD; succinate-semialdehyde dehydrogenase / glutarate-semialdehyde dehydrogenase	00250 Alanine, aspartate and glutamate metabolism	Amino acid metabolism	Metabolism
scaffold2.t400	K00135 gabD; succinate-semialdehyde dehydrogenase / glutarate-semialdehyde dehydrogenase	00760 Nicotinate and nicotinamide metabolism	Metabolism of cofactors and vitamins	Metabolism
scaffold2.t400	K00135 gabD; succinate-semialdehyde dehydrogenase / glutarate-semialdehyde dehydrogenase	00350 Tyrosine metabolism	Amino acid metabolism	Metabolism
scaffold2.t400	K00135 gabD; succinate-semialdehyde dehydrogenase / glutarate-semialdehyde dehydrogenase	00650 Butanoate metabolism	Carbohydrate metabolism	Metabolism
scaffold2.t400	K00135 gabD; succinate-semialdehyde dehydrogenase / glutarate-semialdehyde dehydrogenase	00310 Lysine degradation	Amino acid metabolism	Metabolism
scaffold2.t401	K10398 KIF11, EG5; kinesin family member 11	03036 Chromosome and associated proteins	Protein families: genetic information processing	Brite Hierarchies
scaffold2.t401	K10398 KIF11, EG5; kinesin family member 11	04812 Cytoskeleton proteins	Protein families: signaling and cellular processes	Brite Hierarchies
scaffold2.t403	K01870 IARS, ileS; isoleucyl-tRNA synthetase	00970 Aminoacyl-tRNA biosynthesis	Translation	Genetic Information Processing
scaffold2.t403	K01870 IARS, ileS; isoleucyl-tRNA synthetase	01007 Amino acid related enzymes	Protein families: metabolism	Brite Hierarchies
scaffold2.t403	K01870 IARS, ileS; isoleucyl-tRNA synthetase	03016 Transfer RNA biogenesis	Protein families: genetic information processing	Brite Hierarchies
scaffold2.t413	K09660 MPDU1; mannose-P-dolichol utilization defect 1	01003 Glycosyltransferases	Protein families: metabolism	Brite Hierarchies
scaffold2.t416	K13959 KLHL38; kelch-like protein 38	04121 Ubiquitin system	Protein families: genetic information processing	Brite Hierarchies
scaffold2.t419	K00671 NMT; glycylpeptide N-tetradecanoyltransferase	99980 Enzymes with EC numbers	Unclassified: metabolism	Not Included in Pathway or Brite
scaffold2.t421	K14708 SLC26A11; solute carrier family 26 (sodium-independent sulfate anion transporter), member 11	02000 Transporters	Protein families: signaling and cellular processes	Brite Hierarchies
scaffold2.t440	K17861 CYP13; cytochrome P450 family 13	00199 Cytochrome P450	Protein families: metabolism	Brite Hierarchies
scaffold2.t442	K14685 SLC40A1, FPN1; solute carrier family 40 (iron-regulated transporter), member 1	04216 Ferroptosis	Cell growth and death	Cellular Processes
scaffold2.t442	K14685 SLC40A1, FPN1; solute carrier family 40 (iron-regulated transporter), member 1	04978 Mineral absorption	Digestive system	Organismal Systems
scaffold2.t442	K14685 SLC40A1, FPN1; solute carrier family 40 (iron-regulated transporter), member 1	02000 Transporters	Protein families: signaling and cellular processes	Brite Hierarchies
scaffold2.t443	K13373 HSD17B7; 17beta-estradiol 17-dehydrogenase / 3beta-hydroxysteroid 3-dehydrogenase	00140 Steroid hormone biosynthesis	Lipid metabolism	Metabolism
scaffold2.t443	K13373 HSD17B7; 17beta-estradiol 17-dehydrogenase / 3beta-hydroxysteroid 3-dehydrogenase	00100 Steroid biosynthesis	Lipid metabolism	Metabolism
scaffold2.t443	K13373 HSD17B7; 17beta-estradiol 17-dehydrogenase / 3beta-hydroxysteroid 3-dehydrogenase	04913 Ovarian steroidogenesis	Endocrine system	Organismal Systems
scaffold2.t444	K19487 SFP1; transcription factor SFP1	03000 Transcription factors	Protein families: genetic information processing	Brite Hierarchies
scaffold2.t450	K12864 CTNNBL1; beta-catenin-like protein 1	03040 Spliceosome	Transcription	Genetic Information Processing
scaffold2.t450	K12864 CTNNBL1; beta-catenin-like protein 1	03041 Spliceosome	Protein families: genetic information processing	Brite Hierarchies
scaffold2.t453	K05544 DUS3; tRNA-dihydrouridine synthase 3	03016 Transfer RNA biogenesis	Protein families: genetic information processing	Brite Hierarchies
scaffold2.t454	K14009 BCAP31, BAP31; B-cell receptor-associated protein 31	04141 Protein processing in endoplasmic reticulum	Folding, sorting and degradation	Genetic Information Processing
scaffold2.t454	K14009 BCAP31, BAP31; B-cell receptor-associated protein 31	05165 Human papillomavirus infection	Infectious disease: viral	Human Diseases
scaffold2.t458	K14026 SEL1, SEL1L; SEL1 protein	04141 Protein processing in endoplasmic reticulum	Folding, sorting and degradation	Genetic Information Processing
scaffold2.t462	K15713 UHRF2, NIRF; E3 ubiquitin-protein ligase UHRF2	04121 Ubiquitin system	Protein families: genetic information processing	Brite Hierarchies
scaffold2.t463	K01062 PLA2G7, PAFAH; platelet-activating factor acetylhydrolase	00565 Ether lipid metabolism	Lipid metabolism	Metabolism
scaffold2.t464	K07880 RAB4B; Ras-related protein Rab-4B	04031 GTP-binding proteins	Protein families: signaling and cellular processes	Brite Hierarchies
scaffold2.t464	K07880 RAB4B; Ras-related protein Rab-4B	04131 Membrane trafficking	Protein families: genetic information processing	Brite Hierarchies
scaffold2.t464	K07880 RAB4B; Ras-related protein Rab-4B	04147 Exosome	Protein families: signaling and cellular processes	Brite Hierarchies
scaffold2.t466	K17686 copA, ctpA, ATP7; P-type Cu+ transporter	04016 MAPK signaling pathway - plant	Signal transduction	Environmental Information Processing
scaffold2.t466	K17686 copA, ctpA, ATP7; P-type Cu+ transporter	01524 Platinum drug resistance	Drug resistance: antineoplastic	Human Diseases
scaffold2.t467	K12180 COPS7, CSN7; COP9 signalosome complex subunit 7	04121 Ubiquitin system	Protein families: genetic information processing	Brite Hierarchies
scaffold2.t469	K10887 DCLRE1C, ARTEMIS, SCIDA; DNA cross-link repair 1C protein	03450 Non-homologous end-joining	Replication and repair	Genetic Information Processing
scaffold2.t469	K10887 DCLRE1C, ARTEMIS, SCIDA; DNA cross-link repair 1C protein	05340 Primary immunodeficiency	Immune disease	Human Diseases
scaffold2.t469	K10887 DCLRE1C, ARTEMIS, SCIDA; DNA cross-link repair 1C protein	03400 DNA repair and recombination proteins	Protein families: genetic information processing	Brite Hierarchies
scaffold2.t471	K14152 HIS4; phosphoribosyl-ATP pyrophosphohydrolase / phosphoribosyl-AMP cyclohydrolase / histidinol dehydrogenase	00340 Histidine metabolism	Amino acid metabolism	Metabolism
scaffold2.t473	K11315 TADA3, ADA3, NGG1; transcriptional adapter 3	05165 Human papillomavirus infection	Infectious disease: viral	Human Diseases
scaffold2.t473	K11315 TADA3, ADA3, NGG1; transcriptional adapter 3	03021 Transcription machinery	Protein families: genetic information processing	Brite Hierarchies
scaffold2.t473	K11315 TADA3, ADA3, NGG1; transcriptional adapter 3	03036 Chromosome and associated proteins	Protein families: genetic information processing	Brite Hierarchies
scaffold2.t475	K00008 SORD, gutB; L-iditol 2-dehydrogenase	00040 Pentose and glucuronate interconversions	Carbohydrate metabolism	Metabolism
scaffold2.t475	K00008 SORD, gutB; L-iditol 2-dehydrogenase	00051 Fructose and mannose metabolism	Carbohydrate metabolism	Metabolism
scaffold2.t485	K18097 GCY1; glycerol 2-dehydrogenase (NADP+)	00561 Glycerolipid metabolism	Lipid metabolism	Metabolism
scaffold2.t486	K18123 HOGA1; 4-hydroxy-2-oxoglutarate aldolase	00630 Glyoxylate and dicarboxylate metabolism	Carbohydrate metabolism	Metabolism
scaffold2.t486	K18123 HOGA1; 4-hydroxy-2-oxoglutarate aldolase	00330 Arginine and proline metabolism	Amino acid metabolism	Metabolism
scaffold2.t487	K22438 TMT1; trans-aconitate 3-methyltransferase	99980 Enzymes with EC numbers	Unclassified: metabolism	Not Included in Pathway or Brite
scaffold2.t490	K15789 TDH; threonine 3-dehydrogenase	00260 Glycine, serine and threonine metabolism	Amino acid metabolism	Metabolism
scaffold2.t493	K18803 HPM1; protein-histidine N-methyltransferase	03009 Ribosome biogenesis	Protein families: genetic information processing	Brite Hierarchies
scaffold2.t495	K01868 TARS, thrS; threonyl-tRNA synthetase	00970 Aminoacyl-tRNA biosynthesis	Translation	Genetic Information Processing
scaffold2.t495	K01868 TARS, thrS; threonyl-tRNA synthetase	01007 Amino acid related enzymes	Protein families: metabolism	Brite Hierarchies
scaffold2.t495	K01868 TARS, thrS; threonyl-tRNA synthetase	03016 Transfer RNA biogenesis	Protein families: genetic information processing	Brite Hierarchies
scaffold2.t498	K07669 mprA; two-component system, OmpR family, response regulator MprA	02020 Two-component system	Signal transduction	Environmental Information Processing
scaffold2.t498	K07669 mprA; two-component system, OmpR family, response regulator MprA	02022 Two-component system	Protein families: signaling and cellular processes	Brite Hierarchies
scaffold2.t501	K20813 TDG; thymine-DNA glycosylase	03410 Base excision repair	Replication and repair	Genetic Information Processing
scaffold2.t501	K20813 TDG; thymine-DNA glycosylase	03400 DNA repair and recombination proteins	Protein families: genetic information processing	Brite Hierarchies
scaffold2.t502	K09885 AQPF; aquaporin rerated protein, other eukaryote	02000 Transporters	Protein families: signaling and cellular processes	Brite Hierarchies
scaffold2.t503	K04567 KARS, lysS; lysyl-tRNA synthetase, class II	00970 Aminoacyl-tRNA biosynthesis	Translation	Genetic Information Processing
scaffold2.t503	K04567 KARS, lysS; lysyl-tRNA synthetase, class II	01007 Amino acid related enzymes	Protein families: metabolism	Brite Hierarchies
scaffold2.t503	K04567 KARS, lysS; lysyl-tRNA synthetase, class II	03016 Transfer RNA biogenesis	Protein families: genetic information processing	Brite Hierarchies
scaffold2.t509	K14779 DDX52, ROK1; ATP-dependent RNA helicase DDX52/ROK1	03009 Ribosome biogenesis	Protein families: genetic information processing	Brite Hierarchies
scaffold2.t510	K02140 ATPeFG, ATP5L, ATP20; F-type H+-transporting ATPase subunit g	00190 Oxidative phosphorylation	Energy metabolism	Metabolism
scaffold2.t510	K02140 ATPeFG, ATP5L, ATP20; F-type H+-transporting ATPase subunit g	04714 Thermogenesis	Environmental adaptation	Organismal Systems
scaffold2.t515	K04523 UBQLN, DSK2; ubiquilin	04141 Protein processing in endoplasmic reticulum	Folding, sorting and degradation	Genetic Information Processing
scaffold2.t515	K04523 UBQLN, DSK2; ubiquilin	04131 Membrane trafficking	Protein families: genetic information processing	Brite Hierarchies
scaffold2.t515	K04523 UBQLN, DSK2; ubiquilin	03051 Proteasome	Protein families: genetic information processing	Brite Hierarchies
scaffold2.t516	K00344 qor, CRYZ; NADPH:quinone reductase	99980 Enzymes with EC numbers	Unclassified: metabolism	Not Included in Pathway or Brite
scaffold2.t517	K23334 RANBP9_10, RANBPM; Ran-binding protein 9/10	04121 Ubiquitin system	Protein families: genetic information processing	Brite Hierarchies
scaffold2.t522	K12735 PPIL4; peptidyl-prolyl cis-trans isomerase-like 4	03041 Spliceosome	Protein families: genetic information processing	Brite Hierarchies
scaffold2.t522	K12735 PPIL4; peptidyl-prolyl cis-trans isomerase-like 4	03110 Chaperones and folding catalysts	Protein families: genetic information processing	Brite Hierarchies
scaffold2.t524	K03010 RPB2, POLR2B; DNA-directed RNA polymerase II subunit RPB2	03020 RNA polymerase	Transcription	Genetic Information Processing
scaffold2.t524	K03010 RPB2, POLR2B; DNA-directed RNA polymerase II subunit RPB2	05016 Huntington disease	Neurodegenerative disease	Human Diseases
scaffold2.t524	K03010 RPB2, POLR2B; DNA-directed RNA polymerase II subunit RPB2	03021 Transcription machinery	Protein families: genetic information processing	Brite Hierarchies
scaffold2.t524	K03010 RPB2, POLR2B; DNA-directed RNA polymerase II subunit RPB2	03400 DNA repair and recombination proteins	Protein families: genetic information processing	Brite Hierarchies
scaffold2.t527	K11996 MOCS3, UBA4; adenylyltransferase and sulfurtransferase	04122 Sulfur relay system	Folding, sorting and degradation	Genetic Information Processing
scaffold2.t527	K11996 MOCS3, UBA4; adenylyltransferase and sulfurtransferase	04121 Ubiquitin system	Protein families: genetic information processing	Brite Hierarchies
scaffold2.t527	K11996 MOCS3, UBA4; adenylyltransferase and sulfurtransferase	03016 Transfer RNA biogenesis	Protein families: genetic information processing	Brite Hierarchies
scaffold2.t529	K17732 PMPCB, MAS1; mitochondrial-processing peptidase subunit beta	01002 Peptidases and inhibitors	Protein families: metabolism	Brite Hierarchies
scaffold2.t529	K17732 PMPCB, MAS1; mitochondrial-processing peptidase subunit beta	03029 Mitochondrial biogenesis	Protein families: genetic information processing	Brite Hierarchies
scaffold2.t530	K00237 SDHD, SDH4; succinate dehydrogenase (ubiquinone) membrane anchor subunit	00190 Oxidative phosphorylation	Energy metabolism	Metabolism
scaffold2.t530	K00237 SDHD, SDH4; succinate dehydrogenase (ubiquinone) membrane anchor subunit	00020 Citrate cycle (TCA cycle)	Carbohydrate metabolism	Metabolism
scaffold2.t530	K00237 SDHD, SDH4; succinate dehydrogenase (ubiquinone) membrane anchor subunit	04714 Thermogenesis	Environmental adaptation	Organismal Systems
scaffold2.t530	K00237 SDHD, SDH4; succinate dehydrogenase (ubiquinone) membrane anchor subunit	04932 Non-alcoholic fatty liver disease (NAFLD)	Endocrine and metabolic disease	Human Diseases
scaffold2.t530	K00237 SDHD, SDH4; succinate dehydrogenase (ubiquinone) membrane anchor subunit	05016 Huntington disease	Neurodegenerative disease	Human Diseases
scaffold2.t530	K00237 SDHD, SDH4; succinate dehydrogenase (ubiquinone) membrane anchor subunit	05012 Parkinson disease	Neurodegenerative disease	Human Diseases
scaffold2.t530	K00237 SDHD, SDH4; succinate dehydrogenase (ubiquinone) membrane anchor subunit	05010 Alzheimer disease	Neurodegenerative disease	Human Diseases
scaffold2.t537	K01062 PLA2G7, PAFAH; platelet-activating factor acetylhydrolase	00565 Ether lipid metabolism	Lipid metabolism	Metabolism
scaffold2.t539	K03122 TFIIA1, GTF2A1, TOA1; transcription initiation factor TFIIA large subunit	03022 Basal transcription factors	Transcription	Genetic Information Processing
scaffold2.t539	K03122 TFIIA1, GTF2A1, TOA1; transcription initiation factor TFIIA large subunit	05203 Viral carcinogenesis	Cancer: overview	Human Diseases
scaffold2.t539	K03122 TFIIA1, GTF2A1, TOA1; transcription initiation factor TFIIA large subunit	03021 Transcription machinery	Protein families: genetic information processing	Brite Hierarchies
scaffold2.t540	K02830 HRAD1, RAD17; cell cycle checkpoint protein	04113 Meiosis - yeast	Cell growth and death	Cellular Processes
scaffold2.t540	K02830 HRAD1, RAD17; cell cycle checkpoint protein	04218 Cellular senescence	Cell growth and death	Cellular Processes
scaffold2.t540	K02830 HRAD1, RAD17; cell cycle checkpoint protein	04111 Cell cycle - yeast	Cell growth and death	Cellular Processes
scaffold2.t540	K02830 HRAD1, RAD17; cell cycle checkpoint protein	03400 DNA repair and recombination proteins	Protein families: genetic information processing	Brite Hierarchies
scaffold2.t542	K06062 PCAF, KAT2, GCN5; histone acetyltransferase	04330 Notch signaling pathway	Signal transduction	Environmental Information Processing
scaffold2.t542	K06062 PCAF, KAT2, GCN5; histone acetyltransferase	04919 Thyroid hormone signaling pathway	Endocrine system	Organismal Systems
scaffold2.t542	K06062 PCAF, KAT2, GCN5; histone acetyltransferase	05166 Human T-cell leukemia virus 1 infection	Infectious disease: viral	Human Diseases
scaffold2.t542	K06062 PCAF, KAT2, GCN5; histone acetyltransferase	05203 Viral carcinogenesis	Cancer: overview	Human Diseases
scaffold2.t542	K06062 PCAF, KAT2, GCN5; histone acetyltransferase	03036 Chromosome and associated proteins	Protein families: genetic information processing	Brite Hierarchies
scaffold2.t542	K06062 PCAF, KAT2, GCN5; histone acetyltransferase	03021 Transcription machinery	Protein families: genetic information processing	Brite Hierarchies
scaffold2.t545	K23333 RMND5; E3 ubiquitin-protein transferase RMND5	04121 Ubiquitin system	Protein families: genetic information processing	Brite Hierarchies
scaffold2.t547	K03317 TC.CNT; concentrative nucleoside transporter, CNT family	99977 Transport	Unclassified: signaling and cellular processes	Not Included in Pathway or Brite
scaffold2.t548	K20989 DUR3; urea-proton symporter	02000 Transporters	Protein families: signaling and cellular processes	Brite Hierarchies
scaffold2.t554	K00102 LDHD, dld; D-lactate dehydrogenase (cytochrome)	00620 Pyruvate metabolism	Carbohydrate metabolism	Metabolism
scaffold2.t566	K10703 HACD, PHS1, PAS2; very-long-chain (3R)-3-hydroxyacyl-CoA dehydratase	00062 Fatty acid elongation	Lipid metabolism	Metabolism
scaffold2.t566	K10703 HACD, PHS1, PAS2; very-long-chain (3R)-3-hydroxyacyl-CoA dehydratase	01040 Biosynthesis of unsaturated fatty acids	Lipid metabolism	Metabolism
scaffold2.t566	K10703 HACD, PHS1, PAS2; very-long-chain (3R)-3-hydroxyacyl-CoA dehydratase	01004 Lipid biosynthesis proteins	Protein families: metabolism	Brite Hierarchies
scaffold2.t575	K14833 NOC2; nucleolar complex protein 2	03009 Ribosome biogenesis	Protein families: genetic information processing	Brite Hierarchies
scaffold2.t576	K12184 VPS28; ESCRT-I complex subunit VPS28	04144 Endocytosis	Transport and catabolism	Cellular Processes
scaffold2.t576	K12184 VPS28; ESCRT-I complex subunit VPS28	04131 Membrane trafficking	Protein families: genetic information processing	Brite Hierarchies
scaffold2.t576	K12184 VPS28; ESCRT-I complex subunit VPS28	04147 Exosome	Protein families: signaling and cellular processes	Brite Hierarchies
scaffold2.t578	K00008 SORD, gutB; L-iditol 2-dehydrogenase	00040 Pentose and glucuronate interconversions	Carbohydrate metabolism	Metabolism
scaffold2.t578	K00008 SORD, gutB; L-iditol 2-dehydrogenase	00051 Fructose and mannose metabolism	Carbohydrate metabolism	Metabolism
scaffold2.t579	K13821 putA; RHH-type transcriptional regulator, proline utilization regulon repressor / proline dehydrogenase / delta 1-pyrroline-5-carboxylate dehydrogenase	00250 Alanine, aspartate and glutamate metabolism	Amino acid metabolism	Metabolism
scaffold2.t579	K13821 putA; RHH-type transcriptional regulator, proline utilization regulon repressor / proline dehydrogenase / delta 1-pyrroline-5-carboxylate dehydrogenase	00330 Arginine and proline metabolism	Amino acid metabolism	Metabolism
scaffold2.t579	K13821 putA; RHH-type transcriptional regulator, proline utilization regulon repressor / proline dehydrogenase / delta 1-pyrroline-5-carboxylate dehydrogenase	03000 Transcription factors	Protein families: genetic information processing	Brite Hierarchies
scaffold2.t581	K15628 PXA; ATP-binding cassette, subfamily D (ALD), peroxisomal long-chain fatty acid import protein	02010 ABC transporters	Membrane transport	Environmental Information Processing
scaffold2.t581	K15628 PXA; ATP-binding cassette, subfamily D (ALD), peroxisomal long-chain fatty acid import protein	04146 Peroxisome	Transport and catabolism	Cellular Processes
scaffold2.t581	K15628 PXA; ATP-binding cassette, subfamily D (ALD), peroxisomal long-chain fatty acid import protein	02000 Transporters	Protein families: signaling and cellular processes	Brite Hierarchies
scaffold2.t585	K01444 AGA, aspG; N4-(beta-N-acetylglucosaminyl)-L-asparaginase	00511 Other glycan degradation	Glycan biosynthesis and metabolism	Metabolism
scaffold2.t585	K01444 AGA, aspG; N4-(beta-N-acetylglucosaminyl)-L-asparaginase	04142 Lysosome	Transport and catabolism	Cellular Processes
scaffold2.t586	K05841 E2.4.1.173; sterol 3beta-glucosyltransferase	01003 Glycosyltransferases	Protein families: metabolism	Brite Hierarchies
scaffold2.t589	K08711 ABCG2.PDR, CDR1; ATP-binding cassette, subfamily G (WHITE), member 2, PDR	02010 ABC transporters	Membrane transport	Environmental Information Processing
scaffold2.t589	K08711 ABCG2.PDR, CDR1; ATP-binding cassette, subfamily G (WHITE), member 2, PDR	02000 Transporters	Protein families: signaling and cellular processes	Brite Hierarchies
scaffold2.t591	K01210 E3.2.1.58; glucan 1,3-beta-glucosidase	00500 Starch and sucrose metabolism	Carbohydrate metabolism	Metabolism
scaffold2.t592	K14961 RBBP5, SWD1, CPS50; COMPASS component SWD1	04934 Cushing syndrome	Endocrine and metabolic disease	Human Diseases
scaffold2.t592	K14961 RBBP5, SWD1, CPS50; COMPASS component SWD1	03036 Chromosome and associated proteins	Protein families: genetic information processing	Brite Hierarchies
scaffold2.t593	K03006 RPB1, POLR2A; DNA-directed RNA polymerase II subunit RPB1	03020 RNA polymerase	Transcription	Genetic Information Processing
scaffold2.t593	K03006 RPB1, POLR2A; DNA-directed RNA polymerase II subunit RPB1	05016 Huntington disease	Neurodegenerative disease	Human Diseases
scaffold2.t593	K03006 RPB1, POLR2A; DNA-directed RNA polymerase II subunit RPB1	03400 DNA repair and recombination proteins	Protein families: genetic information processing	Brite Hierarchies
scaffold2.t593	K03006 RPB1, POLR2A; DNA-directed RNA polymerase II subunit RPB1	03021 Transcription machinery	Protein families: genetic information processing	Brite Hierarchies
scaffold2.t594	K01286 E3.4.16.4; D-alanyl-D-alanine carboxypeptidase	99980 Enzymes with EC numbers	Unclassified: metabolism	Not Included in Pathway or Brite
scaffold2.t612	K13239 ECI2, PECI; Delta3-Delta2-enoyl-CoA isomerase	00071 Fatty acid degradation	Lipid metabolism	Metabolism
scaffold2.t612	K13239 ECI2, PECI; Delta3-Delta2-enoyl-CoA isomerase	04146 Peroxisome	Transport and catabolism	Cellular Processes
scaffold2.t614	K17917 SNX1_2; sorting nexin-1/2	04144 Endocytosis	Transport and catabolism	Cellular Processes
scaffold2.t614	K17917 SNX1_2; sorting nexin-1/2	04131 Membrane trafficking	Protein families: genetic information processing	Brite Hierarchies
scaffold2.t615	K01077 E3.1.3.1, phoA, phoB; alkaline phosphatase	00790 Folate biosynthesis	Metabolism of cofactors and vitamins	Metabolism
scaffold2.t615	K01077 E3.1.3.1, phoA, phoB; alkaline phosphatase	00730 Thiamine metabolism	Metabolism of cofactors and vitamins	Metabolism
scaffold2.t615	K01077 E3.1.3.1, phoA, phoB; alkaline phosphatase	02020 Two-component system	Signal transduction	Environmental Information Processing
scaffold2.t615	K01077 E3.1.3.1, phoA, phoB; alkaline phosphatase	04147 Exosome	Protein families: signaling and cellular processes	Brite Hierarchies
scaffold2.t615	K01077 E3.1.3.1, phoA, phoB; alkaline phosphatase	00537 Glycosylphosphatidylinositol (GPI)-anchored proteins	Protein families: signaling and cellular processes	Brite Hierarchies
scaffold2.t616	K12119 CRY2; cryptochrome 2	04712 Circadian rhythm - plant	Environmental adaptation	Organismal Systems
scaffold2.t621	K01832 TBXAS1, CYP5A; thromboxane-A synthase	00590 Arachidonic acid metabolism	Lipid metabolism	Metabolism
scaffold2.t621	K01832 TBXAS1, CYP5A; thromboxane-A synthase	04611 Platelet activation	Immune system	Organismal Systems
scaffold2.t621	K01832 TBXAS1, CYP5A; thromboxane-A synthase	00199 Cytochrome P450	Protein families: metabolism	Brite Hierarchies
scaffold2.t622	K18586 COQ4; ubiquinone biosynthesis protein COQ4	99987 Cofactor metabolism	Unclassified: metabolism	Not Included in Pathway or Brite
scaffold2.t629	K02365 ESP1; separase	04111 Cell cycle - yeast	Cell growth and death	Cellular Processes
scaffold2.t629	K02365 ESP1; separase	04114 Oocyte meiosis	Cell growth and death	Cellular Processes
scaffold2.t629	K02365 ESP1; separase	04113 Meiosis - yeast	Cell growth and death	Cellular Processes
scaffold2.t629	K02365 ESP1; separase	04110 Cell cycle	Cell growth and death	Cellular Processes
scaffold2.t629	K02365 ESP1; separase	05166 Human T-cell leukemia virus 1 infection	Infectious disease: viral	Human Diseases
scaffold2.t629	K02365 ESP1; separase	01002 Peptidases and inhibitors	Protein families: metabolism	Brite Hierarchies
scaffold2.t629	K02365 ESP1; separase	03036 Chromosome and associated proteins	Protein families: genetic information processing	Brite Hierarchies
scaffold2.t631	K00249 ACADM, acd; acyl-CoA dehydrogenase	00071 Fatty acid degradation	Lipid metabolism	Metabolism
scaffold2.t631	K00249 ACADM, acd; acyl-CoA dehydrogenase	00280 Valine, leucine and isoleucine degradation	Amino acid metabolism	Metabolism
scaffold2.t631	K00249 ACADM, acd; acyl-CoA dehydrogenase	03320 PPAR signaling pathway	Endocrine system	Organismal Systems
scaffold2.t636	K03259 EIF4E; translation initiation factor 4E	03013 RNA transport	Translation	Genetic Information Processing
scaffold2.t636	K03259 EIF4E; translation initiation factor 4E	04150 mTOR signaling pathway	Signal transduction	Environmental Information Processing
scaffold2.t636	K03259 EIF4E; translation initiation factor 4E	04066 HIF-1 signaling pathway	Signal transduction	Environmental Information Processing
scaffold2.t636	K03259 EIF4E; translation initiation factor 4E	04151 PI3K-Akt signaling pathway	Signal transduction	Environmental Information Processing
scaffold2.t636	K03259 EIF4E; translation initiation factor 4E	04910 Insulin signaling pathway	Endocrine system	Organismal Systems
scaffold2.t636	K03259 EIF4E; translation initiation factor 4E	04211 Longevity regulating pathway	Aging	Organismal Systems
scaffold2.t636	K03259 EIF4E; translation initiation factor 4E	01521 EGFR tyrosine kinase inhibitor resistance	Drug resistance: antineoplastic	Human Diseases
scaffold2.t636	K03259 EIF4E; translation initiation factor 4E	03012 Translation factors	Protein families: genetic information processing	Brite Hierarchies
scaffold2.t636	K03259 EIF4E; translation initiation factor 4E	03019 Messenger RNA biogenesis	Protein families: genetic information processing	Brite Hierarchies
scaffold2.t637	K00801 FDFT1; farnesyl-diphosphate farnesyltransferase	00100 Steroid biosynthesis	Lipid metabolism	Metabolism
scaffold2.t637	K00801 FDFT1; farnesyl-diphosphate farnesyltransferase	00909 Sesquiterpenoid and triterpenoid biosynthesis	Metabolism of terpenoids and polyketides	Metabolism
scaffold2.t637	K00801 FDFT1; farnesyl-diphosphate farnesyltransferase	01006 Prenyltransferases	Protein families: metabolism	Brite Hierarchies
scaffold2.t639	K05389 KCNKF; potassium channel subfamily K, other eukaryote	04040 Ion channels	Protein families: signaling and cellular processes	Brite Hierarchies
scaffold2.t640	K11594 DDX3X, bel; ATP-dependent RNA helicase DDX3X	04622 RIG-I-like receptor signaling pathway	Immune system	Organismal Systems
scaffold2.t640	K11594 DDX3X, bel; ATP-dependent RNA helicase DDX3X	05203 Viral carcinogenesis	Cancer: overview	Human Diseases
scaffold2.t640	K11594 DDX3X, bel; ATP-dependent RNA helicase DDX3X	05161 Hepatitis B	Infectious disease: viral	Human Diseases
scaffold2.t640	K11594 DDX3X, bel; ATP-dependent RNA helicase DDX3X	03036 Chromosome and associated proteins	Protein families: genetic information processing	Brite Hierarchies
scaffold2.t640	K11594 DDX3X, bel; ATP-dependent RNA helicase DDX3X	03041 Spliceosome	Protein families: genetic information processing	Brite Hierarchies
scaffold2.t640	K11594 DDX3X, bel; ATP-dependent RNA helicase DDX3X	03019 Messenger RNA biogenesis	Protein families: genetic information processing	Brite Hierarchies
scaffold2.t642	K14789 NOP6; nucleolar protein 6	03009 Ribosome biogenesis	Protein families: genetic information processing	Brite Hierarchies
scaffold2.t645	K05681 ABCG2, CD338; ATP-binding cassette, subfamily G (WHITE), member 2	02010 ABC transporters	Membrane transport	Environmental Information Processing
scaffold2.t645	K05681 ABCG2, CD338; ATP-binding cassette, subfamily G (WHITE), member 2	04976 Bile secretion	Digestive system	Organismal Systems
scaffold2.t645	K05681 ABCG2, CD338; ATP-binding cassette, subfamily G (WHITE), member 2	01523 Antifolate resistance	Drug resistance: antineoplastic	Human Diseases
scaffold2.t645	K05681 ABCG2, CD338; ATP-binding cassette, subfamily G (WHITE), member 2	04090 CD molecules	Protein families: signaling and cellular processes	Brite Hierarchies
scaffold2.t645	K05681 ABCG2, CD338; ATP-binding cassette, subfamily G (WHITE), member 2	02000 Transporters	Protein families: signaling and cellular processes	Brite Hierarchies
scaffold2.t645	K05681 ABCG2, CD338; ATP-binding cassette, subfamily G (WHITE), member 2	04147 Exosome	Protein families: signaling and cellular processes	Brite Hierarchies
scaffold2.t647	K23516 XAN1; xanthine dioxygenase	99980 Enzymes with EC numbers	Unclassified: metabolism	Not Included in Pathway or Brite
scaffold2.t655	K03035 PSMD12, RPN5; 26S proteasome regulatory subunit N5	03050 Proteasome	Folding, sorting and degradation	Genetic Information Processing
scaffold2.t655	K03035 PSMD12, RPN5; 26S proteasome regulatory subunit N5	05169 Epstein-Barr virus infection	Infectious disease: viral	Human Diseases
scaffold2.t655	K03035 PSMD12, RPN5; 26S proteasome regulatory subunit N5	03051 Proteasome	Protein families: genetic information processing	Brite Hierarchies
scaffold2.t656	K00287 DHFR, folA; dihydrofolate reductase	00670 One carbon pool by folate	Metabolism of cofactors and vitamins	Metabolism
scaffold2.t656	K00287 DHFR, folA; dihydrofolate reductase	00790 Folate biosynthesis	Metabolism of cofactors and vitamins	Metabolism
scaffold2.t656	K00287 DHFR, folA; dihydrofolate reductase	01523 Antifolate resistance	Drug resistance: antineoplastic	Human Diseases
scaffold2.t658	K00223 ERG4; Delta24(24(1))-sterol reductase	00100 Steroid biosynthesis	Lipid metabolism	Metabolism
scaffold2.t661	K00873 PK, pyk; pyruvate kinase	00010 Glycolysis / Gluconeogenesis	Carbohydrate metabolism	Metabolism
scaffold2.t661	K00873 PK, pyk; pyruvate kinase	00230 Purine metabolism	Nucleotide metabolism	Metabolism
scaffold2.t661	K00873 PK, pyk; pyruvate kinase	00620 Pyruvate metabolism	Carbohydrate metabolism	Metabolism
scaffold2.t661	K00873 PK, pyk; pyruvate kinase	04922 Glucagon signaling pathway	Endocrine system	Organismal Systems
scaffold2.t661	K00873 PK, pyk; pyruvate kinase	05230 Central carbon metabolism in cancer	Cancer: overview	Human Diseases
scaffold2.t661	K00873 PK, pyk; pyruvate kinase	04930 Type II diabetes mellitus	Endocrine and metabolic disease	Human Diseases
scaffold2.t661	K00873 PK, pyk; pyruvate kinase	05165 Human papillomavirus infection	Infectious disease: viral	Human Diseases
scaffold2.t661	K00873 PK, pyk; pyruvate kinase	05203 Viral carcinogenesis	Cancer: overview	Human Diseases
scaffold2.t661	K00873 PK, pyk; pyruvate kinase	04147 Exosome	Protein families: signaling and cellular processes	Brite Hierarchies
scaffold2.t661	K00873 PK, pyk; pyruvate kinase	04131 Membrane trafficking	Protein families: genetic information processing	Brite Hierarchies
scaffold2.t662	K01098 CET1; polynucleotide 5'-triphosphatase	03019 Messenger RNA biogenesis	Protein families: genetic information processing	Brite Hierarchies
scaffold2.t663	K03032 PSMD1, RPN2; 26S proteasome regulatory subunit N2	03050 Proteasome	Folding, sorting and degradation	Genetic Information Processing
scaffold2.t663	K03032 PSMD1, RPN2; 26S proteasome regulatory subunit N2	05169 Epstein-Barr virus infection	Infectious disease: viral	Human Diseases
scaffold2.t663	K03032 PSMD1, RPN2; 26S proteasome regulatory subunit N2	03051 Proteasome	Protein families: genetic information processing	Brite Hierarchies
scaffold2.t664	K02257 COX10, ctaB, cyoE; heme o synthase	00860 Porphyrin and chlorophyll metabolism	Metabolism of cofactors and vitamins	Metabolism
scaffold2.t664	K02257 COX10, ctaB, cyoE; heme o synthase	00190 Oxidative phosphorylation	Energy metabolism	Metabolism
scaffold2.t664	K02257 COX10, ctaB, cyoE; heme o synthase	04714 Thermogenesis	Environmental adaptation	Organismal Systems
scaffold2.t664	K02257 COX10, ctaB, cyoE; heme o synthase	01006 Prenyltransferases	Protein families: metabolism	Brite Hierarchies
scaffold2.t664	K02257 COX10, ctaB, cyoE; heme o synthase	03029 Mitochondrial biogenesis	Protein families: genetic information processing	Brite Hierarchies
scaffold2.t674	K21403 PXYLP1; 2-phosphoxylose phosphatase	99980 Enzymes with EC numbers	Unclassified: metabolism	Not Included in Pathway or Brite
scaffold2.t682	K00326 E1.6.2.2; cytochrome-b5 reductase	00520 Amino sugar and nucleotide sugar metabolism	Carbohydrate metabolism	Metabolism
scaffold2.t687	K00273 DAO, aao; D-amino-acid oxidase	00311 Penicillin and cephalosporin biosynthesis	Biosynthesis of other secondary metabolites	Metabolism
scaffold2.t687	K00273 DAO, aao; D-amino-acid oxidase	00472 D-Arginine and D-ornithine metabolism	Metabolism of other amino acids	Metabolism
scaffold2.t687	K00273 DAO, aao; D-amino-acid oxidase	00260 Glycine, serine and threonine metabolism	Amino acid metabolism	Metabolism
scaffold2.t687	K00273 DAO, aao; D-amino-acid oxidase	00330 Arginine and proline metabolism	Amino acid metabolism	Metabolism
scaffold2.t687	K00273 DAO, aao; D-amino-acid oxidase	04146 Peroxisome	Transport and catabolism	Cellular Processes
scaffold2.t692	K06287 maf; septum formation protein	99978 Cell growth	Unclassified: signaling and cellular processes	Not Included in Pathway or Brite
scaffold2.t699	K11231 SLN1; osomolarity two-component system, sensor histidine kinase SLN1	02020 Two-component system	Signal transduction	Environmental Information Processing
scaffold2.t699	K11231 SLN1; osomolarity two-component system, sensor histidine kinase SLN1	04011 MAPK signaling pathway - yeast	Signal transduction	Environmental Information Processing
scaffold2.t699	K11231 SLN1; osomolarity two-component system, sensor histidine kinase SLN1	04139 Mitophagy - yeast	Transport and catabolism	Cellular Processes
scaffold2.t699	K11231 SLN1; osomolarity two-component system, sensor histidine kinase SLN1	02022 Two-component system	Protein families: signaling and cellular processes	Brite Hierarchies
scaffold2.t699	K11231 SLN1; osomolarity two-component system, sensor histidine kinase SLN1	01001 Protein kinases	Protein families: metabolism	Brite Hierarchies
scaffold2.t700	K17086 TM9SF2_4; transmembrane 9 superfamily member 2/4	04147 Exosome	Protein families: signaling and cellular processes	Brite Hierarchies
scaffold2.t706	K01046 lip, TGL2; triacylglycerol lipase	00561 Glycerolipid metabolism	Lipid metabolism	Metabolism
scaffold2.t707	K02152 ATPeV1G, ATP6G; V-type H+-transporting ATPase subunit G	00190 Oxidative phosphorylation	Energy metabolism	Metabolism
scaffold2.t707	K02152 ATPeV1G, ATP6G; V-type H+-transporting ATPase subunit G	04150 mTOR signaling pathway	Signal transduction	Environmental Information Processing
scaffold2.t707	K02152 ATPeV1G, ATP6G; V-type H+-transporting ATPase subunit G	04145 Phagosome	Transport and catabolism	Cellular Processes
scaffold2.t707	K02152 ATPeV1G, ATP6G; V-type H+-transporting ATPase subunit G	04721 Synaptic vesicle cycle	Nervous system	Organismal Systems
scaffold2.t707	K02152 ATPeV1G, ATP6G; V-type H+-transporting ATPase subunit G	04966 Collecting duct acid secretion	Excretory system	Organismal Systems
scaffold2.t707	K02152 ATPeV1G, ATP6G; V-type H+-transporting ATPase subunit G	05323 Rheumatoid arthritis	Immune disease	Human Diseases
scaffold2.t707	K02152 ATPeV1G, ATP6G; V-type H+-transporting ATPase subunit G	05165 Human papillomavirus infection	Infectious disease: viral	Human Diseases
scaffold2.t707	K02152 ATPeV1G, ATP6G; V-type H+-transporting ATPase subunit G	05110 Vibrio cholerae infection	Infectious disease: bacterial	Human Diseases
scaffold2.t707	K02152 ATPeV1G, ATP6G; V-type H+-transporting ATPase subunit G	05120 Epithelial cell signaling in Helicobacter pylori infection	Infectious disease: bacterial	Human Diseases
scaffold2.t710	K20285 RABEPK; Rab9 effector protein with kelch motifs	04131 Membrane trafficking	Protein families: genetic information processing	Brite Hierarchies
scaffold2.t711	K03363 CDC20; cell division cycle 20, cofactor of APC complex	04120 Ubiquitin mediated proteolysis	Folding, sorting and degradation	Genetic Information Processing
scaffold2.t711	K03363 CDC20; cell division cycle 20, cofactor of APC complex	04111 Cell cycle - yeast	Cell growth and death	Cellular Processes
scaffold2.t711	K03363 CDC20; cell division cycle 20, cofactor of APC complex	04110 Cell cycle	Cell growth and death	Cellular Processes
scaffold2.t711	K03363 CDC20; cell division cycle 20, cofactor of APC complex	04113 Meiosis - yeast	Cell growth and death	Cellular Processes
scaffold2.t711	K03363 CDC20; cell division cycle 20, cofactor of APC complex	04114 Oocyte meiosis	Cell growth and death	Cellular Processes
scaffold2.t711	K03363 CDC20; cell division cycle 20, cofactor of APC complex	05203 Viral carcinogenesis	Cancer: overview	Human Diseases
scaffold2.t711	K03363 CDC20; cell division cycle 20, cofactor of APC complex	05166 Human T-cell leukemia virus 1 infection	Infectious disease: viral	Human Diseases
scaffold2.t711	K03363 CDC20; cell division cycle 20, cofactor of APC complex	04121 Ubiquitin system	Protein families: genetic information processing	Brite Hierarchies
scaffold2.t711	K03363 CDC20; cell division cycle 20, cofactor of APC complex	03036 Chromosome and associated proteins	Protein families: genetic information processing	Brite Hierarchies
scaffold2.t714	K03133 TAF9B, TAF9; transcription initiation factor TFIID subunit 9B	03022 Basal transcription factors	Transcription	Genetic Information Processing
scaffold2.t714	K03133 TAF9B, TAF9; transcription initiation factor TFIID subunit 9B	03036 Chromosome and associated proteins	Protein families: genetic information processing	Brite Hierarchies
scaffold2.t714	K03133 TAF9B, TAF9; transcription initiation factor TFIID subunit 9B	03021 Transcription machinery	Protein families: genetic information processing	Brite Hierarchies
scaffold2.t716	K15728 LPIN; phosphatidate phosphatase LPIN	00564 Glycerophospholipid metabolism	Lipid metabolism	Metabolism
scaffold2.t716	K15728 LPIN; phosphatidate phosphatase LPIN	00561 Glycerolipid metabolism	Lipid metabolism	Metabolism
scaffold2.t716	K15728 LPIN; phosphatidate phosphatase LPIN	01009 Protein phosphatases and associated proteins	Protein families: metabolism	Brite Hierarchies
scaffold2.t718	K01426 E3.5.1.4, amiE; amidase	00330 Arginine and proline metabolism	Amino acid metabolism	Metabolism
scaffold2.t718	K01426 E3.5.1.4, amiE; amidase	00627 Aminobenzoate degradation	Xenobiotics biodegradation and metabolism	Metabolism
scaffold2.t718	K01426 E3.5.1.4, amiE; amidase	00380 Tryptophan metabolism	Amino acid metabolism	Metabolism
scaffold2.t718	K01426 E3.5.1.4, amiE; amidase	00360 Phenylalanine metabolism	Amino acid metabolism	Metabolism
scaffold2.t718	K01426 E3.5.1.4, amiE; amidase	00643 Styrene degradation	Xenobiotics biodegradation and metabolism	Metabolism
scaffold2.t719	K03448 FEN2, LIZ1; MFS transporter, ACS family, pantothenate transporter	02000 Transporters	Protein families: signaling and cellular processes	Brite Hierarchies
scaffold2.t722	K14769 UTP11; U3 small nucleolar RNA-associated protein 11	03009 Ribosome biogenesis	Protein families: genetic information processing	Brite Hierarchies
scaffold2.t723	K08683 HSD17B10; 3-hydroxyacyl-CoA dehydrogenase / 3-hydroxy-2-methylbutyryl-CoA dehydrogenase	00280 Valine, leucine and isoleucine degradation	Amino acid metabolism	Metabolism
scaffold2.t723	K08683 HSD17B10; 3-hydroxyacyl-CoA dehydrogenase / 3-hydroxy-2-methylbutyryl-CoA dehydrogenase	05010 Alzheimer disease	Neurodegenerative disease	Human Diseases
scaffold2.t723	K08683 HSD17B10; 3-hydroxyacyl-CoA dehydrogenase / 3-hydroxy-2-methylbutyryl-CoA dehydrogenase	04147 Exosome	Protein families: signaling and cellular processes	Brite Hierarchies
scaffold2.t723	K08683 HSD17B10; 3-hydroxyacyl-CoA dehydrogenase / 3-hydroxy-2-methylbutyryl-CoA dehydrogenase	03029 Mitochondrial biogenesis	Protein families: genetic information processing	Brite Hierarchies
scaffold2.t725	K10761 THG1; tRNA(His) guanylyltransferase	03016 Transfer RNA biogenesis	Protein families: genetic information processing	Brite Hierarchies
scaffold2.t727	K11681 SWR1; helicase SWR1	03036 Chromosome and associated proteins	Protein families: genetic information processing	Brite Hierarchies
scaffold2.t728	K14545 RRP7; ribosomal RNA-processing protein 7	03008 Ribosome biogenesis in eukaryotes	Translation	Genetic Information Processing
scaffold2.t728	K14545 RRP7; ribosomal RNA-processing protein 7	03009 Ribosome biogenesis	Protein families: genetic information processing	Brite Hierarchies
scaffold2.t731	K12661 LRA3, rhmD; L-rhamnonate dehydratase	00051 Fructose and mannose metabolism	Carbohydrate metabolism	Metabolism
scaffold2.t732	K00972 UAP1; UDP-N-acetylglucosamine/UDP-N-acetylgalactosamine diphosphorylase	00520 Amino sugar and nucleotide sugar metabolism	Carbohydrate metabolism	Metabolism
scaffold2.t733	K09250 CNBP; cellular nucleic acid-binding protein	03000 Transcription factors	Protein families: genetic information processing	Brite Hierarchies
scaffold2.t734	K10872 DMC1; meiotic recombination protein DMC1	04113 Meiosis - yeast	Cell growth and death	Cellular Processes
scaffold2.t734	K10872 DMC1; meiotic recombination protein DMC1	03400 DNA repair and recombination proteins	Protein families: genetic information processing	Brite Hierarchies
scaffold2.t736	K06688 UBE2C, UBC11; ubiquitin-conjugating enzyme E2 C	04120 Ubiquitin mediated proteolysis	Folding, sorting and degradation	Genetic Information Processing
scaffold2.t736	K06688 UBE2C, UBC11; ubiquitin-conjugating enzyme E2 C	04121 Ubiquitin system	Protein families: genetic information processing	Brite Hierarchies
scaffold2.t740	K09478 ACADSB; short/branched chain acyl-CoA dehydrogenase	00071 Fatty acid degradation	Lipid metabolism	Metabolism
scaffold2.t740	K09478 ACADSB; short/branched chain acyl-CoA dehydrogenase	00280 Valine, leucine and isoleucine degradation	Amino acid metabolism	Metabolism
scaffold2.t744	K03325 ACR3, arsB; arsenite transporter	02000 Transporters	Protein families: signaling and cellular processes	Brite Hierarchies
scaffold2.t756	K02882 RP-L18Ae, RPL18A; large subunit ribosomal protein L18Ae	03010 Ribosome	Translation	Genetic Information Processing
scaffold2.t756	K02882 RP-L18Ae, RPL18A; large subunit ribosomal protein L18Ae	03011 Ribosome	Protein families: genetic information processing	Brite Hierarchies
scaffold2.t759	K01187 malZ; alpha-glucosidase	00052 Galactose metabolism	Carbohydrate metabolism	Metabolism
scaffold2.t759	K01187 malZ; alpha-glucosidase	00500 Starch and sucrose metabolism	Carbohydrate metabolism	Metabolism
scaffold2.t760	K22747 AIFM3; apoptosis-inducing factor 3	99995 Signaling proteins	Unclassified: signaling and cellular processes	Not Included in Pathway or Brite
scaffold2.t761	K08286 E2.7.11.-; protein-serine/threonine kinase	99980 Enzymes with EC numbers	Unclassified: metabolism	Not Included in Pathway or Brite
scaffold2.t762	K13348 MPV17; protein Mpv17	04146 Peroxisome	Transport and catabolism	Cellular Processes
scaffold2.t764	K17778 TIM10; mitochondrial import inner membrane translocase subunit TIM10	02000 Transporters	Protein families: signaling and cellular processes	Brite Hierarchies
scaffold2.t764	K17778 TIM10; mitochondrial import inner membrane translocase subunit TIM10	03029 Mitochondrial biogenesis	Protein families: genetic information processing	Brite Hierarchies
scaffold2.t766	K05283 PIGW; glucosaminylphosphatidylinositol acyltransferase	00563 Glycosylphosphatidylinositol (GPI)-anchor biosynthesis	Glycan biosynthesis and metabolism	Metabolism
scaffold2.t782	K08764 SCP2, SCPX; sterol carrier protein 2	00120 Primary bile acid biosynthesis	Lipid metabolism	Metabolism
scaffold2.t782	K08764 SCP2, SCPX; sterol carrier protein 2	01040 Biosynthesis of unsaturated fatty acids	Lipid metabolism	Metabolism
scaffold2.t782	K08764 SCP2, SCPX; sterol carrier protein 2	04146 Peroxisome	Transport and catabolism	Cellular Processes
scaffold2.t782	K08764 SCP2, SCPX; sterol carrier protein 2	03320 PPAR signaling pathway	Endocrine system	Organismal Systems
scaffold2.t785	K10591 NEDD4, RSP5; E3 ubiquitin-protein ligase NEDD4	04120 Ubiquitin mediated proteolysis	Folding, sorting and degradation	Genetic Information Processing
scaffold2.t785	K10591 NEDD4, RSP5; E3 ubiquitin-protein ligase NEDD4	04011 MAPK signaling pathway - yeast	Signal transduction	Environmental Information Processing
scaffold2.t785	K10591 NEDD4, RSP5; E3 ubiquitin-protein ligase NEDD4	04144 Endocytosis	Transport and catabolism	Cellular Processes
scaffold2.t785	K10591 NEDD4, RSP5; E3 ubiquitin-protein ligase NEDD4	04530 Tight junction	Cellular community - eukaryotes	Cellular Processes
scaffold2.t785	K10591 NEDD4, RSP5; E3 ubiquitin-protein ligase NEDD4	05169 Epstein-Barr virus infection	Infectious disease: viral	Human Diseases
scaffold2.t785	K10591 NEDD4, RSP5; E3 ubiquitin-protein ligase NEDD4	03029 Mitochondrial biogenesis	Protein families: genetic information processing	Brite Hierarchies
scaffold2.t785	K10591 NEDD4, RSP5; E3 ubiquitin-protein ligase NEDD4	04131 Membrane trafficking	Protein families: genetic information processing	Brite Hierarchies
scaffold2.t785	K10591 NEDD4, RSP5; E3 ubiquitin-protein ligase NEDD4	04121 Ubiquitin system	Protein families: genetic information processing	Brite Hierarchies
scaffold2.t786	K08869 ADCK, ABC1; aarF domain-containing kinase	01001 Protein kinases	Protein families: metabolism	Brite Hierarchies
scaffold2.t787	K06653 PHO81; CDK inhibitor PHO81	04111 Cell cycle - yeast	Cell growth and death	Cellular Processes
scaffold2.t788	K14290 XPO1, CRM1; exportin-1	03013 RNA transport	Translation	Genetic Information Processing
scaffold2.t788	K14290 XPO1, CRM1; exportin-1	03008 Ribosome biogenesis in eukaryotes	Translation	Genetic Information Processing
scaffold2.t788	K14290 XPO1, CRM1; exportin-1	04013 MAPK signaling pathway - fly	Signal transduction	Environmental Information Processing
scaffold2.t788	K14290 XPO1, CRM1; exportin-1	05166 Human T-cell leukemia virus 1 infection	Infectious disease: viral	Human Diseases
scaffold2.t788	K14290 XPO1, CRM1; exportin-1	05164 Influenza A	Infectious disease: viral	Human Diseases
scaffold2.t788	K14290 XPO1, CRM1; exportin-1	03036 Chromosome and associated proteins	Protein families: genetic information processing	Brite Hierarchies
scaffold2.t788	K14290 XPO1, CRM1; exportin-1	03019 Messenger RNA biogenesis	Protein families: genetic information processing	Brite Hierarchies
scaffold2.t788	K14290 XPO1, CRM1; exportin-1	03009 Ribosome biogenesis	Protein families: genetic information processing	Brite Hierarchies
scaffold2.t788	K14290 XPO1, CRM1; exportin-1	03016 Transfer RNA biogenesis	Protein families: genetic information processing	Brite Hierarchies
scaffold2.t789	K00942 E2.7.4.8, gmk; guanylate kinase	00230 Purine metabolism	Nucleotide metabolism	Metabolism
scaffold2.t790	K14298 RAE1, GLE2; mRNA export factor	03013 RNA transport	Translation	Genetic Information Processing
scaffold2.t790	K14298 RAE1, GLE2; mRNA export factor	05164 Influenza A	Infectious disease: viral	Human Diseases
scaffold2.t790	K14298 RAE1, GLE2; mRNA export factor	03036 Chromosome and associated proteins	Protein families: genetic information processing	Brite Hierarchies
scaffold2.t790	K14298 RAE1, GLE2; mRNA export factor	03019 Messenger RNA biogenesis	Protein families: genetic information processing	Brite Hierarchies
scaffold2.t793	K01288 KEX1; carboxypeptidase D	01002 Peptidases and inhibitors	Protein families: metabolism	Brite Hierarchies
scaffold2.t794	K10873 RAD52; DNA repair and recombination protein RAD52	03440 Homologous recombination	Replication and repair	Genetic Information Processing
scaffold2.t794	K10873 RAD52; DNA repair and recombination protein RAD52	03400 DNA repair and recombination proteins	Protein families: genetic information processing	Brite Hierarchies
scaffold2.t796	K08139 HXT; MFS transporter, SP family, sugar:H+ symporter	04113 Meiosis - yeast	Cell growth and death	Cellular Processes
scaffold2.t796	K08139 HXT; MFS transporter, SP family, sugar:H+ symporter	02000 Transporters	Protein families: signaling and cellular processes	Brite Hierarchies
scaffold2.t813	K00383 GSR, gor; glutathione reductase (NADPH)	00480 Glutathione metabolism	Metabolism of other amino acids	Metabolism
scaffold2.t813	K00383 GSR, gor; glutathione reductase (NADPH)	04918 Thyroid hormone synthesis	Endocrine system	Organismal Systems
scaffold2.t819	K20457 DHFS; dihydrofolate synthase	00790 Folate biosynthesis	Metabolism of cofactors and vitamins	Metabolism
scaffold2.t820	K07155 qodI; quercetin 2,3-dioxygenase	99980 Enzymes with EC numbers	Unclassified: metabolism	Not Included in Pathway or Brite
scaffold2.t823	K11816 YUCCA; indole-3-pyruvate monooxygenase	00380 Tryptophan metabolism	Amino acid metabolism	Metabolism
scaffold2.t824	K03972 pspE; phage shock protein E	99998 Others	Unclassified: genetic information processing	Not Included in Pathway or Brite
scaffold2.t827	K21157 SAK1; SNF1-activating kinase 1	04138 Autophagy - yeast	Transport and catabolism	Cellular Processes
scaffold2.t827	K21157 SAK1; SNF1-activating kinase 1	01001 Protein kinases	Protein families: metabolism	Brite Hierarchies
scaffold2.t828	K05286 PIGB; GPI mannosyltransferase 3	00563 Glycosylphosphatidylinositol (GPI)-anchor biosynthesis	Glycan biosynthesis and metabolism	Metabolism
scaffold2.t828	K05286 PIGB; GPI mannosyltransferase 3	01003 Glycosyltransferases	Protein families: metabolism	Brite Hierarchies
scaffold2.t830	K18045 SIW14, OCA3; tyrosine-protein phosphatase SIW14	01009 Protein phosphatases and associated proteins	Protein families: metabolism	Brite Hierarchies
scaffold2.t835	K14559 MPP10; U3 small nucleolar RNA-associated protein MPP10	03008 Ribosome biogenesis in eukaryotes	Translation	Genetic Information Processing
scaffold2.t835	K14559 MPP10; U3 small nucleolar RNA-associated protein MPP10	03009 Ribosome biogenesis	Protein families: genetic information processing	Brite Hierarchies
scaffold2.t835	K14559 MPP10; U3 small nucleolar RNA-associated protein MPP10	01009 Protein phosphatases and associated proteins	Protein families: metabolism	Brite Hierarchies
scaffold2.t836	K01265 map; methionyl aminopeptidase	01002 Peptidases and inhibitors	Protein families: metabolism	Brite Hierarchies
scaffold2.t837	K09524 DNAJC4; DnaJ homolog subfamily C member 4	03110 Chaperones and folding catalysts	Protein families: genetic information processing	Brite Hierarchies
scaffold2.t838	K15040 VDAC2; voltage-dependent anion channel protein 2	04020 Calcium signaling pathway	Signal transduction	Environmental Information Processing
scaffold2.t838	K15040 VDAC2; voltage-dependent anion channel protein 2	04022 cGMP-PKG signaling pathway	Signal transduction	Environmental Information Processing
scaffold2.t838	K15040 VDAC2; voltage-dependent anion channel protein 2	04217 Necroptosis	Cell growth and death	Cellular Processes
scaffold2.t838	K15040 VDAC2; voltage-dependent anion channel protein 2	04216 Ferroptosis	Cell growth and death	Cellular Processes
scaffold2.t838	K15040 VDAC2; voltage-dependent anion channel protein 2	04218 Cellular senescence	Cell growth and death	Cellular Processes
scaffold2.t838	K15040 VDAC2; voltage-dependent anion channel protein 2	04621 NOD-like receptor signaling pathway	Immune system	Organismal Systems
scaffold2.t838	K15040 VDAC2; voltage-dependent anion channel protein 2	04979 Cholesterol metabolism	Digestive system	Organismal Systems
scaffold2.t838	K15040 VDAC2; voltage-dependent anion channel protein 2	05016 Huntington disease	Neurodegenerative disease	Human Diseases
scaffold2.t838	K15040 VDAC2; voltage-dependent anion channel protein 2	05166 Human T-cell leukemia virus 1 infection	Infectious disease: viral	Human Diseases
scaffold2.t838	K15040 VDAC2; voltage-dependent anion channel protein 2	05012 Parkinson disease	Neurodegenerative disease	Human Diseases
scaffold2.t838	K15040 VDAC2; voltage-dependent anion channel protein 2	04040 Ion channels	Protein families: signaling and cellular processes	Brite Hierarchies
scaffold2.t838	K15040 VDAC2; voltage-dependent anion channel protein 2	03029 Mitochondrial biogenesis	Protein families: genetic information processing	Brite Hierarchies
scaffold2.t839	K00232 E1.3.3.6, ACOX1, ACOX3; acyl-CoA oxidase	00410 beta-Alanine metabolism	Metabolism of other amino acids	Metabolism
scaffold2.t839	K00232 E1.3.3.6, ACOX1, ACOX3; acyl-CoA oxidase	00640 Propanoate metabolism	Carbohydrate metabolism	Metabolism
scaffold2.t839	K00232 E1.3.3.6, ACOX1, ACOX3; acyl-CoA oxidase	00071 Fatty acid degradation	Lipid metabolism	Metabolism
scaffold2.t839	K00232 E1.3.3.6, ACOX1, ACOX3; acyl-CoA oxidase	00592 alpha-Linolenic acid metabolism	Lipid metabolism	Metabolism
scaffold2.t839	K00232 E1.3.3.6, ACOX1, ACOX3; acyl-CoA oxidase	01040 Biosynthesis of unsaturated fatty acids	Lipid metabolism	Metabolism
scaffold2.t839	K00232 E1.3.3.6, ACOX1, ACOX3; acyl-CoA oxidase	04024 cAMP signaling pathway	Signal transduction	Environmental Information Processing
scaffold2.t839	K00232 E1.3.3.6, ACOX1, ACOX3; acyl-CoA oxidase	04146 Peroxisome	Transport and catabolism	Cellular Processes
scaffold2.t839	K00232 E1.3.3.6, ACOX1, ACOX3; acyl-CoA oxidase	03320 PPAR signaling pathway	Endocrine system	Organismal Systems
scaffold2.t840	K14803 PTC2_3; protein phosphatase PTC2/3	03009 Ribosome biogenesis	Protein families: genetic information processing	Brite Hierarchies
scaffold2.t840	K14803 PTC2_3; protein phosphatase PTC2/3	01009 Protein phosphatases and associated proteins	Protein families: metabolism	Brite Hierarchies
scaffold2.t843	K08266 MLST8, GBL; target of rapamycin complex subunit LST8	04150 mTOR signaling pathway	Signal transduction	Environmental Information Processing
scaffold2.t843	K08266 MLST8, GBL; target of rapamycin complex subunit LST8	04151 PI3K-Akt signaling pathway	Signal transduction	Environmental Information Processing
scaffold2.t843	K08266 MLST8, GBL; target of rapamycin complex subunit LST8	04136 Autophagy - other	Transport and catabolism	Cellular Processes
scaffold2.t843	K08266 MLST8, GBL; target of rapamycin complex subunit LST8	04140 Autophagy - animal	Transport and catabolism	Cellular Processes
scaffold2.t843	K08266 MLST8, GBL; target of rapamycin complex subunit LST8	04138 Autophagy - yeast	Transport and catabolism	Cellular Processes
scaffold2.t843	K08266 MLST8, GBL; target of rapamycin complex subunit LST8	04714 Thermogenesis	Environmental adaptation	Organismal Systems
scaffold2.t843	K08266 MLST8, GBL; target of rapamycin complex subunit LST8	04131 Membrane trafficking	Protein families: genetic information processing	Brite Hierarchies
scaffold2.t846	K08150 SLC2A13, ITR; MFS transporter, SP family, solute carrier family 2 (myo-inositol transporter), member 13	02000 Transporters	Protein families: signaling and cellular processes	Brite Hierarchies
scaffold2.t849	K18467 VPS29; vacuolar protein sorting-associated protein 29	04144 Endocytosis	Transport and catabolism	Cellular Processes
scaffold2.t849	K18467 VPS29; vacuolar protein sorting-associated protein 29	04131 Membrane trafficking	Protein families: genetic information processing	Brite Hierarchies
scaffold2.t852	K00830 AGXT; alanine-glyoxylate transaminase / serine-glyoxylate transaminase / serine-pyruvate transaminase	00250 Alanine, aspartate and glutamate metabolism	Amino acid metabolism	Metabolism
scaffold2.t852	K00830 AGXT; alanine-glyoxylate transaminase / serine-glyoxylate transaminase / serine-pyruvate transaminase	00630 Glyoxylate and dicarboxylate metabolism	Carbohydrate metabolism	Metabolism
scaffold2.t852	K00830 AGXT; alanine-glyoxylate transaminase / serine-glyoxylate transaminase / serine-pyruvate transaminase	00680 Methane metabolism	Energy metabolism	Metabolism
scaffold2.t852	K00830 AGXT; alanine-glyoxylate transaminase / serine-glyoxylate transaminase / serine-pyruvate transaminase	00260 Glycine, serine and threonine metabolism	Amino acid metabolism	Metabolism
scaffold2.t852	K00830 AGXT; alanine-glyoxylate transaminase / serine-glyoxylate transaminase / serine-pyruvate transaminase	04146 Peroxisome	Transport and catabolism	Cellular Processes
scaffold2.t852	K00830 AGXT; alanine-glyoxylate transaminase / serine-glyoxylate transaminase / serine-pyruvate transaminase	01007 Amino acid related enzymes	Protein families: metabolism	Brite Hierarchies
scaffold2.t853	K01436 K01436; amidohydrolase	01002 Peptidases and inhibitors	Protein families: metabolism	Brite Hierarchies
scaffold2.t854	K11373 ELP1, IKI3, IKBKAP; elongator complex protein 1	03016 Transfer RNA biogenesis	Protein families: genetic information processing	Brite Hierarchies
scaffold2.t854	K11373 ELP1, IKI3, IKBKAP; elongator complex protein 1	03036 Chromosome and associated proteins	Protein families: genetic information processing	Brite Hierarchies
scaffold2.t856	K12598 MTR4, SKIV2L2; ATP-dependent RNA helicase DOB1	03018 RNA degradation	Folding, sorting and degradation	Genetic Information Processing
scaffold2.t856	K12598 MTR4, SKIV2L2; ATP-dependent RNA helicase DOB1	03019 Messenger RNA biogenesis	Protein families: genetic information processing	Brite Hierarchies
scaffold2.t856	K12598 MTR4, SKIV2L2; ATP-dependent RNA helicase DOB1	03041 Spliceosome	Protein families: genetic information processing	Brite Hierarchies
scaffold2.t856	K12598 MTR4, SKIV2L2; ATP-dependent RNA helicase DOB1	03016 Transfer RNA biogenesis	Protein families: genetic information processing	Brite Hierarchies
scaffold2.t856	K12598 MTR4, SKIV2L2; ATP-dependent RNA helicase DOB1	03009 Ribosome biogenesis	Protein families: genetic information processing	Brite Hierarchies
scaffold2.t857	K11888 CUT8, STS1; protein Cut8	03051 Proteasome	Protein families: genetic information processing	Brite Hierarchies
scaffold2.t859	K22038 LRRC8; volume-regulated anion channel	04040 Ion channels	Protein families: signaling and cellular processes	Brite Hierarchies
scaffold2.t864	K08145 SLC2A8, GLUT8; MFS transporter, SP family, solute carrier family 2 (facilitated glucose transporter), member 8	02000 Transporters	Protein families: signaling and cellular processes	Brite Hierarchies
scaffold2.t865	K00111 glpA, glpD; glycerol-3-phosphate dehydrogenase	00564 Glycerophospholipid metabolism	Lipid metabolism	Metabolism
scaffold2.t867	K01653 E2.2.1.6S, ilvH, ilvN; acetolactate synthase I/III small subunit	00650 Butanoate metabolism	Carbohydrate metabolism	Metabolism
scaffold2.t867	K01653 E2.2.1.6S, ilvH, ilvN; acetolactate synthase I/III small subunit	00770 Pantothenate and CoA biosynthesis	Metabolism of cofactors and vitamins	Metabolism
scaffold2.t867	K01653 E2.2.1.6S, ilvH, ilvN; acetolactate synthase I/III small subunit	00290 Valine, leucine and isoleucine biosynthesis	Amino acid metabolism	Metabolism
scaffold2.t867	K01653 E2.2.1.6S, ilvH, ilvN; acetolactate synthase I/III small subunit	00660 C5-Branched dibasic acid metabolism	Carbohydrate metabolism	Metabolism
scaffold2.t868	K17450 ACO2; homoaconitase	00300 Lysine biosynthesis	Amino acid metabolism	Metabolism
scaffold2.t873	K12343 SRD5A1; 3-oxo-5-alpha-steroid 4-dehydrogenase 1	00140 Steroid hormone biosynthesis	Lipid metabolism	Metabolism
scaffold2.t876	K03034 RPN4; 26S proteasome regulatory subunit N4	03051 Proteasome	Protein families: genetic information processing	Brite Hierarchies
scaffold2.t881	K00967 PCYT2; ethanolamine-phosphate cytidylyltransferase	00564 Glycerophospholipid metabolism	Lipid metabolism	Metabolism
scaffold2.t881	K00967 PCYT2; ethanolamine-phosphate cytidylyltransferase	00440 Phosphonate and phosphinate metabolism	Metabolism of other amino acids	Metabolism
scaffold2.t883	K20791 NAA10_11, ARD1_2; N-alpha-acetyltransferase 10/11	03036 Chromosome and associated proteins	Protein families: genetic information processing	Brite Hierarchies
scaffold2.t886	K21804 METTL21A; protein N-lysine methyltransferase METTL21A	03110 Chaperones and folding catalysts	Protein families: genetic information processing	Brite Hierarchies
scaffold2.t887	K02879 RP-L17, MRPL17, rplQ; large subunit ribosomal protein L17	03010 Ribosome	Translation	Genetic Information Processing
scaffold2.t887	K02879 RP-L17, MRPL17, rplQ; large subunit ribosomal protein L17	03011 Ribosome	Protein families: genetic information processing	Brite Hierarchies
scaffold2.t888	K10807 RRM1; ribonucleoside-diphosphate reductase subunit M1	00240 Pyrimidine metabolism	Nucleotide metabolism	Metabolism
scaffold2.t888	K10807 RRM1; ribonucleoside-diphosphate reductase subunit M1	00480 Glutathione metabolism	Metabolism of other amino acids	Metabolism
[truncated: 9,230 more rows]
