# Supplementary material for: Whole-genome sequencing and functional annotation of pathogenic Paraconiothyrium brasiliense causing human cellulitis
Source: Hum Genomics. 2023 Jul 17;17:65. doi: 10.1186/s40246-023-00512-5 (PMC10351199; doi:10.1186/s40246-023-00512-5)
Supplement: Supplementary file 2 — Additional file 2: Table S2. The secretome of P. brasiliense GGX 413 [file 40246_2023_512_MOESM2_ESM.xlsx]

## Sheet: secretome
scaffold1.t3	gi	169624056	ref	XP_001805434	Putative uncharacterized protein [Phaeosphaeria nodorum (Glume blotch fungus) (Septoria nodorum)]
scaffold1.t4	gi	238496635	ref	XP_002379553	FAD dependent oxidoreductase, putative [Aspergillus flavus (strain ATCC 200026 / FGSC A1120 / NRRL 3357 / JC]
scaffold1.t5	gi	116206080	ref	XP_001228849	Putative uncharacterized protein [Chaetomium globosum (Soil fungus)]
scaffold1.t6	gi	116178810	ref	XP_001219254	Putative uncharacterized protein [Chaetomium globosum (Soil fungus)]
scaffold1.t7	gi	169596771	ref	XP_001791809	Putative uncharacterized protein [Phaeosphaeria nodorum (Glume blotch fungus) (Septoria nodorum)]
scaffold1.t8	gi	145246166	ref	XP_001395332	Contig An12c0070, complete genome. [Aspergillus niger (strain CBS 513.88 / FGSC A1513)]
scaffold1.t9	gi	121712463	ref	XP_001273843	Cytochrome P450 [Aspergillus clavatus]
scaffold1.t10	gi	255950998	ref	XP_002566266	Pc22g23750 protein [Penicillium chrysogenum (strain ATCC 28089 / DSM 1075 / Wisconsi]
scaffold1.t15	gi	189207300	ref	XP_001939984	O-methyltransferase A [Pyrenophora tritici-repentis (strain Pt-1C-BFP) (Wheat tan spo]
scaffold1.t19	gi	149240145	ref	XP_001525948	Putative uncharacterized protein [Lodderomyces elongisporus (Yeast) (Saccharomyces elongisporus)]
scaffold1.t23	gi	39977375	ref	XP_370075	Putative uncharacterized protein [Magnaporthe grisea (Rice blast fungus) (Pyricularia grisea)]
scaffold1.t25	gi	67902940	ref	XP_681726	Putative uncharacterized protein [Emericella nidulans (Aspergillus nidulans)]
scaffold1.t27	gi	119487369	ref	XP_001262477	Putative uncharacterized protein [Neosartorya fischeri (strain ATCC 1020 / DSM 3700 / FGSC A1164 / NRR]
scaffold1.t31	gi	169605443	ref	XP_001796142	Putative uncharacterized protein [Phaeosphaeria nodorum (Glume blotch fungus) (Septoria nodorum)]
scaffold1.t34	gi	189204047	ref	XP_001938359	Predicted protein [Pyrenophora tritici-repentis (strain Pt-1C-BFP) (Wheat tan spo]
scaffold1.t36	gi	156051560	ref	XP_001591741	Putative uncharacterized protein [Sclerotinia sclerotiorum (strain ATCC 18683 / 1980 / Ss-1) (Whit]
scaffold1.t49	gi	171679745	ref	XP_001904819	Predicted CDS Pa_5_9920 [Podospora anserina]
scaffold1.t66	gi	145247514	ref	XP_001396006	Similarity to hypothetical yellow-related protein DR1790 - Deinococcus radiodurans [Aspergillus niger (strain CBS 513.88 / FGSC A1513)]
scaffold1.t70	gi	45200914	ref	NP_986484	Branchpoint-bridging protein [Ashbya gossypii (Yeast) (Eremothecium gossypii)]
scaffold1.t76	gi	169594974	ref	XP_001790911	Putative uncharacterized protein [Phaeosphaeria nodorum (Glume blotch fungus) (Septoria nodorum)]
scaffold1.t80	gi	70995536	ref	XP_752523	Quinate utilisation oxidoreductase QutH [Aspergillus fumigatus (Sartorya fumigata)]
scaffold1.t81	gi	189208153	ref	XP_001940410	Laccase-1 [Pyrenophora tritici-repentis (strain Pt-1C-BFP) (Wheat tan spo]
scaffold1.t82	gi	189208155	ref	XP_001940411	Putative uncharacterized protein [Pyrenophora tritici-repentis (strain Pt-1C-BFP) (Wheat tan spo]
scaffold1.t86	gi	258566091	ref	XP_002583790	Predicted protein [Uncinocarpus reesii (strain UAMH 1704)]
scaffold1.t92	gi	212540212	ref	XP_002150261	Proline utilization protein PrnX-like, putative [Penicillium marneffei (strain ATCC 18224 / CBS 334.59 / QM 7333)]
scaffold1.t99	gi	71018833	ref	XP_759647	Putative uncharacterized protein [Ustilago maydis (Smut fungus)]
scaffold1.t103	gi	238506749	ref	XP_002384576	Putative uncharacterized protein [Aspergillus flavus (strain ATCC 200026 / FGSC A1120 / NRRL 3357 / JC]
scaffold1.t107	gi	238500393	ref	XP_002381431	Arylsulfatase, putative [Aspergillus flavus (strain ATCC 200026 / FGSC A1120 / NRRL 3357 / JC]
scaffold1.t108	gi	242787304	ref	XP_002480979	Hscarg dehydrogenase, putative [Talaromyces stipitatus (strain ATCC 10500 / CBS 375.48 / QM 6759 ]
scaffold1.t109	gi	242787304	ref	XP_002480979	Hscarg dehydrogenase, putative [Talaromyces stipitatus (strain ATCC 10500 / CBS 375.48 / QM 6759 ]
scaffold1.t113	gi	169597323	ref	XP_001792085	Putative uncharacterized protein [Phaeosphaeria nodorum (Glume blotch fungus) (Septoria nodorum)]
scaffold1.t118	gi	212527892	ref	XP_002144103	Putative uncharacterized protein [Penicillium marneffei (strain ATCC 18224 / CBS 334.59 / QM 7333)]
scaffold1.t119	gi	169598764	ref	XP_001792805	Putative uncharacterized protein [Phaeosphaeria nodorum (Glume blotch fungus) (Septoria nodorum)]
scaffold1.t120	gi	171693077	ref	XP_001911463	Predicted CDS Pa_2_6840 [Podospora anserina]
scaffold1.t122	gi	261197457	ref	XP_002625131	Capsule-associated protein CAP1 [Ajellomyces dermatitidis (strain SLH14081) (Blastomyces dermatitidis)]
scaffold1.t125	gi	58259423	ref	XP_567124	Putative uncharacterized protein [Cryptococcus neoformans (Filobasidiella neoformans)]
scaffold1.t128	gi	255933606	ref	XP_002558182	Pc12g13750 protein [Penicillium chrysogenum (strain ATCC 28089 / DSM 1075 / Wisconsi]
scaffold1.t129	gi	189206656	ref	XP_001939662	Ankyrin repeat domain containing protein [Pyrenophora tritici-repentis (strain Pt-1C-BFP) (Wheat tan spo]
scaffold1.t134	gi	145236174	ref	XP_001390735	Contig An05c0050, complete genome. (Fragment) [Aspergillus niger (strain CBS 513.88 / FGSC A1513)]
scaffold1.t135	gi	242804326	ref	XP_002484352	C6 transcription factor, putative [Talaromyces stipitatus (strain ATCC 10500 / CBS 375.48 / QM 6759 ]
scaffold1.t137	gi	169611596	ref	XP_001799216	Putative uncharacterized protein [Phaeosphaeria nodorum (Glume blotch fungus) (Septoria nodorum)]
scaffold1.t139	gi	145248527	ref	XP_001396512	Similarity to bacterial esterase [Aspergillus niger (strain CBS 513.88 / FGSC A1513)]
scaffold1.t146	gi	145252904	ref	XP_001397965	Catalytic activity: C. testosteroni bphB converts cis-3-phenylcyclohexa-3 [Aspergillus niger (strain CBS 513.88 / FGSC A1513)]
scaffold1.t160	gi	58270700	ref	XP_572506	Glycogenin glucosyltransferase, putative [Cryptococcus neoformans (Filobasidiella neoformans)]
scaffold1.t161	gi	115402453	ref	XP_001217303	Putative uncharacterized protein [Aspergillus terreus (strain NIH 2624 / FGSC A1156)]
scaffold1.t167	gi	164657734	ref	XP_001729993	Putative uncharacterized protein [Malassezia globosa (strain ATCC 96807 / CBS 7966) (Dandruff-associate]
scaffold1.t168	gi	169598764	ref	XP_001792805	Putative uncharacterized protein [Phaeosphaeria nodorum (Glume blotch fungus) (Septoria nodorum)]
scaffold1.t169	gi	67540592	ref	XP_664070	Putative uncharacterized protein [Emericella nidulans (Aspergillus nidulans)]
scaffold1.t170	gi	171679329	ref	XP_001904611	Predicted CDS Pa_5_8020 [Podospora anserina]
scaffold1.t172	gi	169598764	ref	XP_001792805	Putative uncharacterized protein [Phaeosphaeria nodorum (Glume blotch fungus) (Septoria nodorum)]
scaffold1.t173	gi	67900784	ref	XP_680648	Putative uncharacterized protein [Emericella nidulans (Aspergillus nidulans)]
scaffold1.t174	gi	145615484	ref	XP_360249	Solute carrier family 25 member 38 homolog [Magnaporthe grisea (Rice blast fungus) (Pyricularia grisea)]
scaffold1.t177	gi	146322980	ref	XP_001481676	IQ calmodulin-binding motif protein [Aspergillus fumigatus (Sartorya fumigata)]
scaffold1.t182	gi	115390030	ref	XP_001212520	Predicted protein [Aspergillus terreus (strain NIH 2624 / FGSC A1156)]
scaffold1.t183	gi	50548313	ref	XP_501626	YALI0C09031p [Yarrowia lipolytica (Candida lipolytica)]
scaffold1.t186	gi	169771849	ref	XP_001820394	Predicted protein [Aspergillus oryzae]
scaffold1.t193	gi	67902940	ref	XP_681726	Putative uncharacterized protein [Emericella nidulans (Aspergillus nidulans)]
scaffold1.t194	gi	121702063	ref	XP_001269296	PAB1 binding protein (Pbp1), putative [Aspergillus clavatus]
scaffold1.t195	gi	19111905	ref	NP_595113	Uncharacterized protein C800.11 [Schizosaccharomyces pombe (Fission yeast)]
scaffold1.t197	gi	189192244	ref	XP_001932461	Putative uncharacterized protein [Pyrenophora tritici-repentis (strain Pt-1C-BFP) (Wheat tan spo]
scaffold1.t201	gi	154320612	ref	XP_001559622	Putative uncharacterized protein [Botryotinia fuckeliana (strain B05.10) (Noble rot fungus) (Botryti]
scaffold1.t204	gi	169617339	ref	XP_001802084	Putative uncharacterized protein [Phaeosphaeria nodorum (Glume blotch fungus) (Septoria nodorum)]
scaffold1.t209	gi	116199185	ref	XP_001225404	Putative uncharacterized protein [Chaetomium globosum (Soil fungus)]
scaffold1.t212	gi	169625710	ref	XP_001806258	Putative uncharacterized protein [Phaeosphaeria nodorum (Glume blotch fungus) (Septoria nodorum)]
scaffold1.t219	gi	85117048	ref	XP_965167	Predicted protein [Neurospora crassa]
scaffold1.t221	gi	169762482	ref	XP_001727141	Cytochrome P450 CYP2 subfamily [Aspergillus oryzae]
scaffold1.t222	gi	67903488	ref	XP_682000	Putative uncharacterized protein [Emericella nidulans (Aspergillus nidulans)]
scaffold1.t223	gi	145249194	ref	XP_001400936	Function: initial oxygenation step in trichothecene toxin biosynthesis. [Aspergillus niger (strain CBS 513.88 / FGSC A1513)]
scaffold1.t224	gi	121710942	ref	XP_001273087	Glucose-methanol-choline (Gmc) oxidoreductase [Aspergillus clavatus]
scaffold1.t230	gi	189188240	ref	XP_001930459	Glutaminase A [Pyrenophora tritici-repentis (strain Pt-1C-BFP) (Wheat tan spo]
scaffold1.t231	gi	169597585	ref	XP_001792216	Putative uncharacterized protein [Phaeosphaeria nodorum (Glume blotch fungus) (Septoria nodorum)]
scaffold1.t232	gi	255950182	ref	XP_002565858	Pc22g19550 protein [Penicillium chrysogenum (strain ATCC 28089 / DSM 1075 / Wisconsi]
scaffold1.t234	gi	145228775	ref	XP_001388696	Contig An01c0080, complete genome [Aspergillus niger (strain CBS 513.88 / FGSC A1513)]
scaffold1.t238	gi	189190952	ref	XP_001931815	Alpha/beta hydrolase fold domain containing protein [Pyrenophora tritici-repentis (strain Pt-1C-BFP) (Wheat tan spo]
scaffold1.t239	gi	260944704	ref	XP_002616650	Putative uncharacterized protein [Clavispora lusitaniae (strain ATCC 42720) (Yeast) (Candid]
scaffold1.t241	gi	189188152	ref	XP_001930415	Mannosyl-oligosaccharide 1,2-alpha-mannosidase [Pyrenophora tritici-repentis (strain Pt-1C-BFP) (Wheat tan spo]
scaffold1.t242	gi	169616947	ref	XP_001801888	Putative uncharacterized protein [Phaeosphaeria nodorum (Glume blotch fungus) (Septoria nodorum)]
scaffold1.t244	gi	170099716	ref	XP_001881076	Predicted protein [Laccaria bicolor (strain S238N-H82) (Bicoloured deceiver) (Laccari]
scaffold1.t246	gi	242786523	ref	XP_002480822	Small nucleolar ribonucleoprotein complex subunit Utp15, putative [Talaromyces stipitatus (strain ATCC 10500 / CBS 375.48 / QM 6759 ]
scaffold1.t250	gi	169766836	ref	XP_001817889	GTPase Rab11/YPT3 [Aspergillus oryzae]
scaffold1.t251	gi	189189690	ref	XP_001931184	Major royal jelly protein [Pyrenophora tritici-repentis (strain Pt-1C-BFP) (Wheat tan spo]
scaffold1.t254	gi	238484099	ref	XP_002373288	Epoxide hydrolase, putative [Aspergillus flavus (strain ATCC 200026 / FGSC A1120 / NRRL 3357 / JC]
scaffold1.t256	gi	154316075	ref	XP_001557359	Predicted protein [Botryotinia fuckeliana (strain B05.10) (Noble rot fungus) (Botryti]
scaffold1.t263	gi	145228353	ref	XP_001388485	Function: aspartic proteinase [Aspergillus niger (strain CBS 513.88 / FGSC A1513)]
scaffold1.t264	gi	238488415	ref	XP_002375445	Putative uncharacterized protein [Aspergillus flavus (strain ATCC 200026 / FGSC A1120 / NRRL 3357 / JC]
scaffold1.t267	gi	169619207	ref	XP_001803016	Putative uncharacterized protein [Phaeosphaeria nodorum (Glume blotch fungus) (Septoria nodorum)]
scaffold1.t270	gi	115433338	ref	XP_001216806	Putative uncharacterized protein [Aspergillus terreus (strain NIH 2624 / FGSC A1156)]
scaffold1.t272	gi	70990006	ref	XP_749852	Pfs, NACHT and Ankyrin domain protein [Aspergillus fumigatus (Sartorya fumigata)]
scaffold1.t276	gi	169600247	ref	XP_001793546	Putative uncharacterized protein [Phaeosphaeria nodorum (Glume blotch fungus) (Septoria nodorum)]
scaffold1.t277	gi	171691498	ref	XP_001910674	Predicted CDS Pa_6_7550 [Podospora anserina]
scaffold1.t280	gi	169851210	ref	XP_001832296	Putative uncharacterized protein [Coprinopsis cinerea (strain Okayama-7 / 130 / FGSC 9003) (Inky ca]
scaffold1.t289	gi	169625630	ref	XP_001806218	Putative uncharacterized protein [Phaeosphaeria nodorum (Glume blotch fungus) (Septoria nodorum)]
scaffold1.t292	gi	39942762	ref	XP_360918	Putative uncharacterized protein [Magnaporthe grisea (Rice blast fungus) (Pyricularia grisea)]
scaffold1.t295	gi	242217785	ref	XP_002474689	Predicted protein [Postia placenta (strain ATCC 44394 / Madison 698-R) (Brown rot fungus]
scaffold1.t299	gi	169764485	ref	XP_001816714	Predicted protein [Aspergillus oryzae]
scaffold1.t301	gi	145231198	ref	XP_001389863	Similarity to hypothetical tol like protein CAD37049.1 - Neurospora crassa [Aspergillus niger (strain CBS 513.88 / FGSC A1513)]
scaffold1.t303	gi	242780716	ref	XP_002479654	Very-long-chain acyl-CoA synthetase family protein (CefD1), putative [Talaromyces stipitatus (strain ATCC 10500 / CBS 375.48 / QM 6759 ]
scaffold1.t305	gi	67900784	ref	XP_680648	Putative uncharacterized protein [Emericella nidulans (Aspergillus nidulans)]
scaffold1.t317	gi	70981973	ref	XP_746515	Oxidoreductase, short-chain dehydrogenase/reductase family [Aspergillus fumigatus (Sartorya fumigata)]
scaffold1.t319	gi	169623064	ref	XP_001804940	Putative uncharacterized protein [Phaeosphaeria nodorum (Glume blotch fungus) (Septoria nodorum)]
scaffold1.t320	gi	189188566	ref	XP_001930622	Carboxypeptidase cpdS [Pyrenophora tritici-repentis (strain Pt-1C-BFP) (Wheat tan spo]
scaffold1.t323	gi	212538341	ref	XP_002149326	Extracellular polygalacturonase, putative [Penicillium marneffei (strain ATCC 18224 / CBS 334.59 / QM 7333)]
scaffold1.t325	gi	67524679	ref	XP_660401	Putative uncharacterized protein [Emericella nidulans (Aspergillus nidulans)]
scaffold1.t328	gi	212539217	ref	XP_002149764	Putative uncharacterized protein [Penicillium marneffei (strain ATCC 18224 / CBS 334.59 / QM 7333)]
scaffold1.t330	gi	116194256	ref	XP_001222940	Putative uncharacterized protein [Chaetomium globosum (Soil fungus)]
scaffold1.t332	gi	115433338	ref	XP_001216806	Putative uncharacterized protein [Aspergillus terreus (strain NIH 2624 / FGSC A1156)]
scaffold1.t334	gi	238501764	ref	XP_002382116	Putative uncharacterized protein [Aspergillus flavus (strain ATCC 200026 / FGSC A1120 / NRRL 3357 / JC]
scaffold1.t341	gi	145252904	ref	XP_001397965	Catalytic activity: C. testosteroni bphB converts cis-3-phenylcyclohexa-3 [Aspergillus niger (strain CBS 513.88 / FGSC A1513)]
scaffold1.t343	gi	169617199	ref	XP_001802014	Putative uncharacterized protein [Phaeosphaeria nodorum (Glume blotch fungus) (Septoria nodorum)]
scaffold1.t344	gi	116197194	ref	XP_001224409	Putative uncharacterized protein [Chaetomium globosum (Soil fungus)]
scaffold1.t361	gi	169764705	ref	XP_001816824	Predicted protein [Aspergillus oryzae]
scaffold1.t362	gi	169623110	ref	XP_001804963	Putative uncharacterized protein [Phaeosphaeria nodorum (Glume blotch fungus) (Septoria nodorum)]
scaffold1.t365	gi	145231198	ref	XP_001389863	Similarity to hypothetical tol like protein CAD37049.1 - Neurospora crassa [Aspergillus niger (strain CBS 513.88 / FGSC A1513)]
scaffold1.t368	gi	189207499	ref	XP_001940083	Putative uncharacterized protein [Pyrenophora tritici-repentis (strain Pt-1C-BFP) (Wheat tan spo]
scaffold1.t371	gi	260940963	ref	XP_002615321	Putative uncharacterized protein [Clavispora lusitaniae (strain ATCC 42720) (Yeast) (Candid]
scaffold1.t375	gi	145243786	ref	XP_001394405	Function: cdh of T. versicolor is involved in the degradation of lignocellulose. [Aspergillus niger (strain CBS 513.88 / FGSC A1513)]
scaffold1.t376	gi	255934102	ref	XP_002558332	Pc12g15300 protein [Penicillium chrysogenum (strain ATCC 28089 / DSM 1075 / Wisconsi]
scaffold1.t379	gi	85092082	ref	XP_959218	Putative uncharacterized protein [Neurospora crassa]
scaffold1.t381	gi	189203637	ref	XP_001938154	Alpha-L-arabinofuranosidase [Pyrenophora tritici-repentis (strain Pt-1C-BFP) (Wheat tan spo]
scaffold1.t382	gi	189191800	ref	XP_001932239	Autoinducer 2 sensor kinase/phosphatase luxQ [Pyrenophora tritici-repentis (strain Pt-1C-BFP) (Wheat tan spo]
scaffold1.t384	gi	119496675	ref	XP_001265111	Alpha/beta fold family hydrolase, putative [Neosartorya fischeri (strain ATCC 1020 / DSM 3700 / FGSC A1164 / NRR]
scaffold1.t389	gi	67540592	ref	XP_664070	Putative uncharacterized protein [Emericella nidulans (Aspergillus nidulans)]
scaffold1.t390	gi	189210435	ref	XP_001941549	Polygalacturonase [Pyrenophora tritici-repentis (strain Pt-1C-BFP) (Wheat tan spo]
scaffold1.t400	gi	156061231	ref	XP_001596538	Putative uncharacterized protein [Sclerotinia sclerotiorum (strain ATCC 18683 / 1980 / Ss-1) (Whit]
scaffold1.t404	gi	255950246	ref	XP_002565890	Pc22g19880 protein [Penicillium chrysogenum (strain ATCC 28089 / DSM 1075 / Wisconsi]
scaffold1.t407	gi	169622960	ref	XP_001804888	Putative uncharacterized protein [Phaeosphaeria nodorum (Glume blotch fungus) (Septoria nodorum)]
scaffold1.t408	gi	169622960	ref	XP_001804888	Putative uncharacterized protein [Phaeosphaeria nodorum (Glume blotch fungus) (Septoria nodorum)]
scaffold1.t410	gi	71022179	ref	XP_761320	Putative uncharacterized protein [Ustilago maydis (Smut fungus)]
scaffold1.t412	gi	255950754	ref	XP_002566144	Pc22g22500 protein [Penicillium chrysogenum (strain ATCC 28089 / DSM 1075 / Wisconsi]
scaffold1.t419	gi	242798196	ref	XP_002483120	Putative uncharacterized protein [Talaromyces stipitatus (strain ATCC 10500 / CBS 375.48 / QM 6759 ]
scaffold1.t421	gi	50554705	ref	XP_504761	YALI0E34155p [Yarrowia lipolytica (Candida lipolytica)]
scaffold1.t424	gi	242804326	ref	XP_002484352	C6 transcription factor, putative [Talaromyces stipitatus (strain ATCC 10500 / CBS 375.48 / QM 6759 ]
scaffold1.t426	gi	189188372	ref	XP_001930525	Endoglucanase IV [Pyrenophora tritici-repentis (strain Pt-1C-BFP) (Wheat tan spo]
scaffold1.t427	gi	189206175	ref	XP_001939422	Acid phosphatase [Pyrenophora tritici-repentis (strain Pt-1C-BFP) (Wheat tan spo]
scaffold1.t428	gi	67540592	ref	XP_664070	Putative uncharacterized protein [Emericella nidulans (Aspergillus nidulans)]
scaffold1.t431	gi	189188374	ref	XP_001930526	Putative uncharacterized protein [Pyrenophora tritici-repentis (strain Pt-1C-BFP) (Wheat tan spo]
scaffold1.t443	gi	169617407	ref	XP_001802118	Beta-glucosidase [Phaeosphaeria nodorum (Glume blotch fungus) (Septoria nodorum)]
scaffold1.t449	gi	169615817	ref	XP_001801324	Putative uncharacterized protein [Phaeosphaeria nodorum (Glume blotch fungus) (Septoria nodorum)]
scaffold1.t455	gi	171693391	ref	XP_001911620	Predicted CDS Pa_2_8170 [Podospora anserina]
scaffold1.t457	gi	39944664	ref	XP_361869	Putative uncharacterized protein [Magnaporthe grisea (Rice blast fungus) (Pyricularia grisea)]
scaffold1.t458	gi	258574839	ref	XP_002541601	Predicted protein [Uncinocarpus reesii (strain UAMH 1704)]
scaffold1.t463	gi	189195172	ref	XP_001933924	Dehydrogenase/reductase SDR family member 8 [Pyrenophora tritici-repentis (strain Pt-1C-BFP) (Wheat tan spo]
scaffold1.t464	gi	189191172	ref	XP_001931925	Putative uncharacterized protein [Pyrenophora tritici-repentis (strain Pt-1C-BFP) (Wheat tan spo]
scaffold1.t466	gi	169606212	ref	XP_001796526	Putative uncharacterized protein [Phaeosphaeria nodorum (Glume blotch fungus) (Septoria nodorum)]
scaffold1.t470	gi	145240567	ref	XP_001392930	Similarity to hypothetical protein T8B10.110 - Arabidopsis thaliana [Aspergillus niger (strain CBS 513.88 / FGSC A1513)]
scaffold1.t475	gi	67540592	ref	XP_664070	Putative uncharacterized protein [Emericella nidulans (Aspergillus nidulans)]
scaffold1.t487	gi	156842093	ref	XP_001644416	Putative uncharacterized protein [Vanderwaltozyma polyspora (strain ATCC 22028 / DSM 70294]
scaffold1.t508	gi	145228869	ref	XP_001388743	Catalytic activity: hydrolysis of 1 [Aspergillus niger (strain CBS 513.88 / FGSC A1513)]
scaffold1.t518	gi	171692601	ref	XP_001911225	Ubiquitin carrier protein (Fragment) [Podospora anserina]
scaffold1.t519	gi	242825931	ref	XP_002488540	Putative uncharacterized protein [Talaromyces stipitatus (strain ATCC 10500 / CBS 375.48 / QM 6759 ]
scaffold1.t532	gi	213401827	ref	XP_002171686	Chaperone protein dnaJ 3 [Schizosaccharomyces japonicus (strain yFS275 / FY16936) (Fissio]
scaffold1.t549	gi	255941090	ref	XP_002561314	Pc16g10040 protein [Penicillium chrysogenum (strain ATCC 28089 / DSM 1075 / Wisconsi]
scaffold1.t550	gi	169601876	ref	XP_001794360	Putative uncharacterized protein [Phaeosphaeria nodorum (Glume blotch fungus) (Septoria nodorum)]
scaffold1.t555	gi	189192985	ref	XP_001932831	Mannan endo-1,6-alpha-mannosidase DCW1 [Pyrenophora tritici-repentis (strain Pt-1C-BFP) (Wheat tan spo]
scaffold1.t557	gi	238482263	ref	XP_002372370	Probable alpha-galactosidase A [Aspergillus flavus (strain ATCC 200026 / FGSC A1120 / NRRL 3357 / JC]
scaffold1.t562	gi	171682300	ref	XP_001906093	Predicted CDS Pa_4_7420 [Podospora anserina]
scaffold1.t563	gi	145238156	ref	XP_001391725	Contig An07c0180, complete genome. [Aspergillus niger (strain CBS 513.88 / FGSC A1513)]
scaffold1.t568	gi	171683712	ref	XP_001906798	Predicted CDS Pa_6_11250 [Podospora anserina]
scaffold1.t576	gi	169606580	ref	XP_001796710	Putative uncharacterized protein [Phaeosphaeria nodorum (Glume blotch fungus) (Septoria nodorum)]
scaffold1.t578	gi	189192979	ref	XP_001932828	GPI-anchor transamidase [Pyrenophora tritici-repentis (strain Pt-1C-BFP) (Wheat tan spo]
scaffold1.t579	gi	189201655	ref	XP_001937164	Choline dehydrogenase [Pyrenophora tritici-repentis (strain Pt-1C-BFP) (Wheat tan spo]
scaffold1.t580	gi	71005946	ref	XP_757639	Putative uncharacterized protein [Ustilago maydis (Smut fungus)]
scaffold1.t591	gi	169614640	ref	XP_001800736	Putative uncharacterized protein [Phaeosphaeria nodorum (Glume blotch fungus) (Septoria nodorum)]
scaffold1.t593	gi	242217785	ref	XP_002474689	Predicted protein [Postia placenta (strain ATCC 44394 / Madison 698-R) (Brown rot fungus]
scaffold1.t608	gi	169775711	ref	XP_001822322	Hydrolytic enzymes of the alpha/beta hydrolase fold [Aspergillus oryzae]
scaffold1.t616	gi	169613753	ref	XP_001800293	Putative uncharacterized protein [Phaeosphaeria nodorum (Glume blotch fungus) (Septoria nodorum)]
scaffold1.t617	gi	67541573	ref	XP_664554	Putative uncharacterized protein [Emericella nidulans (Aspergillus nidulans)]
scaffold1.t621	gi	169618900	ref	XP_001802863	Pectinesterase [Phaeosphaeria nodorum (Glume blotch fungus) (Septoria nodorum)]
scaffold1.t623	gi	154314134	ref	XP_001556392	Putative uncharacterized protein [Botryotinia fuckeliana (strain B05.10) (Noble rot fungus) (Botryti]
scaffold1.t626	gi	169598420	ref	XP_001792633	Putative uncharacterized protein [Phaeosphaeria nodorum (Glume blotch fungus) (Septoria nodorum)]
scaffold1.t629	gi	169598426	ref	XP_001792636	Aspartic protease [Phaeosphaeria nodorum (Glume blotch fungus) (Septoria nodorum)]
scaffold1.t630	gi	70995335	ref	XP_752425	GPI anchored protein, putative [Aspergillus fumigatus (Sartorya fumigata)]
scaffold1.t633	gi	116199185	ref	XP_001225404	Putative uncharacterized protein [Chaetomium globosum (Soil fungus)]
scaffold1.t642	gi	71005946	ref	XP_757639	Putative uncharacterized protein [Ustilago maydis (Smut fungus)]
scaffold1.t643	gi	50305127	ref	XP_452522	KLLA0C07260p [Kluyveromyces lactis (Yeast) (Candida sphaerica)]
scaffold1.t644	gi	189208999	ref	XP_001940832	Putative uncharacterized protein [Pyrenophora tritici-repentis (strain Pt-1C-BFP) (Wheat tan spo]
scaffold1.t647	gi	171695548	ref	XP_001912698	Predicted CDS Pa_1_4950 [Podospora anserina]
scaffold1.t650	gi	156063496	ref	XP_001597670	Putative uncharacterized protein [Sclerotinia sclerotiorum (strain ATCC 18683 / 1980 / Ss-1) (Whit]
scaffold1.t652	gi	115385360	ref	XP_001209227	Putative uncharacterized protein [Aspergillus terreus (strain NIH 2624 / FGSC A1156)]
scaffold1.t654	gi	70989339	ref	XP_749519	FK506-binding protein 2 [Aspergillus fumigatus (Sartorya fumigata)]
scaffold1.t658	gi	67904802	ref	XP_682657	Putative uncharacterized protein [Emericella nidulans (Aspergillus nidulans)]
scaffold1.t659	gi	189195938	ref	XP_001934307	Putative uncharacterized protein [Pyrenophora tritici-repentis (strain Pt-1C-BFP) (Wheat tan spo]
scaffold1.t661	gi	156045537	ref	XP_001589324	Putative uncharacterized protein [Sclerotinia sclerotiorum (strain ATCC 18683 / 1980 / Ss-1) (Whit]
scaffold1.t664	gi	71004322	ref	XP_756827	Putative uncharacterized protein [Ustilago maydis (Smut fungus)]
scaffold1.t670	gi	189194157	ref	XP_001933417	Putative uncharacterized protein [Pyrenophora tritici-repentis (strain Pt-1C-BFP) (Wheat tan spo]
scaffold1.t675	gi	169620778	ref	XP_001803800	Putative uncharacterized protein [Phaeosphaeria nodorum (Glume blotch fungus) (Septoria nodorum)]
scaffold1.t676	gi	242792570	ref	XP_002481981	Putative uncharacterized protein [Talaromyces stipitatus (strain ATCC 10500 / CBS 375.48 / QM 6759 ]
scaffold1.t677	gi	169771935	ref	XP_001820437	Predicted protein [Aspergillus oryzae]
scaffold1.t680	gi	241957041	ref	XP_002421240	Single-strand telomeric DNA-binding protein, putative (Poly(A+) rna-binding protein, putative) [Candida dubliniensis (strain CD36 / CBS 7987 / NCPF 3949 / NRR]
scaffold1.t681	gi	145243840	ref	XP_001394432	Remark: A novel type of RNA editing [Aspergillus niger (strain CBS 513.88 / FGSC A1513)]
scaffold1.t682	gi	156061231	ref	XP_001596538	Putative uncharacterized protein [Sclerotinia sclerotiorum (strain ATCC 18683 / 1980 / Ss-1) (Whit]
scaffold1.t683	gi	115400451	ref	XP_001215814	Beta-mannosidase [Aspergillus terreus (strain NIH 2624 / FGSC A1156)]
scaffold1.t684	gi	169599150	ref	XP_001792998	Putative uncharacterized protein [Phaeosphaeria nodorum (Glume blotch fungus) (Septoria nodorum)]
scaffold1.t685	gi	169599240	ref	XP_001793043	Putative uncharacterized protein [Phaeosphaeria nodorum (Glume blotch fungus) (Septoria nodorum)]
scaffold1.t690	gi	70989343	ref	XP_749521	Protein phosphatase 2C, putative [Aspergillus fumigatus (Sartorya fumigata)]
scaffold1.t704	gi	67523165	ref	XP_659643	Putative uncharacterized protein [Emericella nidulans (Aspergillus nidulans)]
scaffold1.t708	gi	212537315	ref	XP_002148813	Short-chain dehydrogenase, putative [Penicillium marneffei (strain ATCC 18224 / CBS 334.59 / QM 7333)]
scaffold1.t711	gi	169618822	ref	XP_001802824	Putative uncharacterized protein [Phaeosphaeria nodorum (Glume blotch fungus) (Septoria nodorum)]
scaffold1.t718	gi	67539294	ref	XP_663421	Putative uncharacterized protein [Emericella nidulans (Aspergillus nidulans)]
scaffold1.t719	gi	145248740	ref	XP_001400709	Similarity: the similarities are due to repetetive sequences. [Aspergillus niger (strain CBS 513.88 / FGSC A1513)]
scaffold1.t720	gi	67902962	ref	XP_681737	Putative uncharacterized protein [Emericella nidulans (Aspergillus nidulans)]
scaffold1.t723	gi	71005946	ref	XP_757639	Putative uncharacterized protein [Ustilago maydis (Smut fungus)]
scaffold1.t727	gi	238485202	ref	XP_002373839	Putative uncharacterized protein [Aspergillus flavus (strain ATCC 200026 / FGSC A1120 / NRRL 3357 / JC]
scaffold1.t732	gi	169620870	ref	XP_001803846	Putative uncharacterized protein [Phaeosphaeria nodorum (Glume blotch fungus) (Septoria nodorum)]
scaffold1.t734	gi	115402817	ref	XP_001217485	Predicted protein [Aspergillus terreus (strain NIH 2624 / FGSC A1156)]
scaffold1.t735	gi	169620822	ref	XP_001803822	Putative uncharacterized protein [Phaeosphaeria nodorum (Glume blotch fungus) (Septoria nodorum)]
scaffold1.t738	gi	119481647	ref	XP_001260852	Benzoate 4-monooxygenase cytochrome P450 [Neosartorya fischeri (strain ATCC 1020 / DSM 3700 / FGSC A1164 / NRR]
scaffold1.t740	gi	156061231	ref	XP_001596538	Putative uncharacterized protein [Sclerotinia sclerotiorum (strain ATCC 18683 / 1980 / Ss-1) (Whit]
scaffold1.t743	gi	169620822	ref	XP_001803822	Putative uncharacterized protein [Phaeosphaeria nodorum (Glume blotch fungus) (Septoria nodorum)]
scaffold1.t745	gi	213405173	ref	XP_002173358	Retinol dehydrogenase [Schizosaccharomyces japonicus (strain yFS275 / FY16936) (Fissio]
scaffold1.t748	gi	258566091	ref	XP_002583790	Predicted protein [Uncinocarpus reesii (strain UAMH 1704)]
scaffold1.t755	gi	154321688	ref	XP_001560159	Putative uncharacterized protein [Botryotinia fuckeliana (strain B05.10) (Noble rot fungus) (Botryti]
scaffold1.t756	gi	171692601	ref	XP_001911225	Ubiquitin carrier protein (Fragment) [Podospora anserina]
scaffold1.t760	gi	116179348	ref	XP_001219523	Putative uncharacterized protein [Chaetomium globosum (Soil fungus)]
scaffold1.t762	gi	169598840	ref	XP_001792843	Putative uncharacterized protein [Phaeosphaeria nodorum (Glume blotch fungus) (Septoria nodorum)]
scaffold1.t768	gi	169625650	ref	XP_001806228	Putative uncharacterized protein [Phaeosphaeria nodorum (Glume blotch fungus) (Septoria nodorum)]
scaffold1.t769	gi	121717196	ref	XP_001276037	Cellobiose dehydrogenase [Aspergillus clavatus]
scaffold1.t772	gi	169598978	ref	XP_001792912	Putative uncharacterized protein [Phaeosphaeria nodorum (Glume blotch fungus) (Septoria nodorum)]
scaffold1.t777	gi	169598498	ref	XP_001792672	Putative uncharacterized protein [Phaeosphaeria nodorum (Glume blotch fungus) (Septoria nodorum)]
scaffold1.t780	gi	169599086	ref	XP_001792966	Putative uncharacterized protein [Phaeosphaeria nodorum (Glume blotch fungus) (Septoria nodorum)]
scaffold1.t786	gi	169594848	ref	XP_001790848	Putative uncharacterized protein [Phaeosphaeria nodorum (Glume blotch fungus) (Septoria nodorum)]
scaffold1.t789	gi	169598246	ref	XP_001792546	Putative uncharacterized protein [Phaeosphaeria nodorum (Glume blotch fungus) (Septoria nodorum)]
scaffold1.t790	gi	238507612	ref	XP_002385007	Putative uncharacterized protein [Aspergillus flavus (strain ATCC 200026 / FGSC A1120 / NRRL 3357 / JC]
scaffold1.t794	gi	170097277	ref	XP_001879858	Predicted protein [Laccaria bicolor (strain S238N-H82) (Bicoloured deceiver) (Laccari]
scaffold1.t798	gi	169858057	ref	XP_001835675	Putative uncharacterized protein [Coprinopsis cinerea (strain Okayama-7 / 130 / FGSC 9003) (Inky ca]
scaffold1.t808	gi	116200153	ref	XP_001225888	Putative uncharacterized protein [Chaetomium globosum (Soil fungus)]
scaffold1.t809	gi	145615484	ref	XP_360249	Solute carrier family 25 member 38 homolog [Magnaporthe grisea (Rice blast fungus) (Pyricularia grisea)]
scaffold1.t813	gi	119473573	ref	XP_001258662	Ankyrin repeat protein [Neosartorya fischeri (strain ATCC 1020 / DSM 3700 / FGSC A1164 / NRR]
scaffold1.t818	gi	116203897	ref	XP_001227759	Putative uncharacterized protein [Chaetomium globosum (Soil fungus)]
scaffold1.t821	gi	70990006	ref	XP_749852	Pfs, NACHT and Ankyrin domain protein [Aspergillus fumigatus (Sartorya fumigata)]
scaffold1.t822	gi	169620964	ref	XP_001803893	Putative uncharacterized protein [Phaeosphaeria nodorum (Glume blotch fungus) (Septoria nodorum)]
scaffold1.t823	gi	255933606	ref	XP_002558182	Pc12g13750 protein [Penicillium chrysogenum (strain ATCC 28089 / DSM 1075 / Wisconsi]
scaffold1.t824	gi	169613875	ref	XP_001800354	Putative uncharacterized protein [Phaeosphaeria nodorum (Glume blotch fungus) (Septoria nodorum)]
scaffold1.t825	gi	39972841	ref	XP_367811	Putative uncharacterized protein [Magnaporthe grisea (Rice blast fungus) (Pyricularia grisea)]
scaffold1.t826	gi	169618259	ref	XP_001802543	Putative uncharacterized protein [Phaeosphaeria nodorum (Glume blotch fungus) (Septoria nodorum)]
scaffold1.t832	gi	169620742	ref	XP_001803782	Putative uncharacterized protein [Phaeosphaeria nodorum (Glume blotch fungus) (Septoria nodorum)]
scaffold1.t836	gi	145604344	ref	XP_362926	Putative uncharacterized protein [Magnaporthe grisea (Rice blast fungus) (Pyricularia grisea)]
scaffold1.t837	gi	261191598	ref	XP_002622207	Endoglucanase [Ajellomyces dermatitidis (strain SLH14081) (Blastomyces dermatitidis)]
scaffold1.t838	gi	145231098	ref	XP_001389813	3-isopropylmalate dehydrogenase [Aspergillus niger (strain CBS 513.88 / FGSC A1513)]
scaffold1.t839	gi	189192943	ref	XP_001932810	Ubiquitin carboxyl-terminal hydrolase isozyme L1 [Pyrenophora tritici-repentis (strain Pt-1C-BFP) (Wheat tan spo]
scaffold1.t841	gi	150864042	ref	XP_001382723	Putative uncharacterized protein [Pichia stipitis (Yeast)]
scaffold1.t849	gi	121710948	ref	XP_001273090	Cytochrome P450 oxidoreductase, putative [Aspergillus clavatus]
scaffold1.t850	gi	121710948	ref	XP_001273090	Cytochrome P450 oxidoreductase, putative [Aspergillus clavatus]
scaffold1.t852	gi	213401827	ref	XP_002171686	Chaperone protein dnaJ 3 [Schizosaccharomyces japonicus (strain yFS275 / FY16936) (Fissio]
scaffold1.t854	gi	116204957	ref	XP_001228289	Putative uncharacterized protein [Chaetomium globosum (Soil fungus)]
scaffold1.t856	gi	169619104	ref	XP_001802965	Putative uncharacterized protein [Phaeosphaeria nodorum (Glume blotch fungus) (Septoria nodorum)]
scaffold1.t857	gi	189210427	ref	XP_001941545	Cutinase [Pyrenophora tritici-repentis (strain Pt-1C-BFP) (Wheat tan spo]
scaffold1.t860	gi	189195072	ref	XP_001933874	Putative uncharacterized protein [Pyrenophora tritici-repentis (strain Pt-1C-BFP) (Wheat tan spo]
scaffold1.t861	gi	169618547	ref	XP_001802687	Putative uncharacterized protein [Phaeosphaeria nodorum (Glume blotch fungus) (Septoria nodorum)]
scaffold1.t865	gi	116199995	ref	XP_001225809	Predicted protein [Chaetomium globosum (Soil fungus)]
scaffold1.t867	gi	255941090	ref	XP_002561314	Pc16g10040 protein [Penicillium chrysogenum (strain ATCC 28089 / DSM 1075 / Wisconsi]
scaffold1.t868	gi	169854960	ref	XP_001834151	Putative uncharacterized protein [Coprinopsis cinerea (strain Okayama-7 / 130 / FGSC 9003) (Inky ca]
scaffold1.t872	gi	169599274	ref	XP_001793060	Putative uncharacterized protein [Phaeosphaeria nodorum (Glume blotch fungus) (Septoria nodorum)]
scaffold1.t874	gi	255941430	ref	XP_002561484	Pc16g11840 protein [Penicillium chrysogenum (strain ATCC 28089 / DSM 1075 / Wisconsi]
scaffold1.t882	gi	169864418	ref	XP_001838818	Putative uncharacterized protein [Coprinopsis cinerea (strain Okayama-7 / 130 / FGSC 9003) (Inky ca]
scaffold1.t884	gi	189195072	ref	XP_001933874	Putative uncharacterized protein [Pyrenophora tritici-repentis (strain Pt-1C-BFP) (Wheat tan spo]
scaffold1.t892	gi	145230884	ref	XP_001389706	Catalytic activity: H. sapiens PEPD hydrolyses Xaa-	-Pro dipeptides [Aspergillus niger (strain CBS 513.88 / FGSC A1513)]
scaffold1.t893	gi	150951263	ref	XP_001387557	Reversal of tor2 lethality [Pichia stipitis (Yeast)]
scaffold1.t897	gi	212540184	ref	XP_002150247	Putative uncharacterized protein [Penicillium marneffei (strain ATCC 18224 / CBS 334.59 / QM 7333)]
scaffold1.t901	gi	85090051	ref	XP_958234	Putative uncharacterized protein [Neurospora crassa]
scaffold1.t906	gi	189194127	ref	XP_001933402	Putative uncharacterized protein [Pyrenophora tritici-repentis (strain Pt-1C-BFP) (Wheat tan spo]
scaffold1.t912	gi	119496729	ref	XP_001265138	Putative uncharacterized protein [Neosartorya fischeri (strain ATCC 1020 / DSM 3700 / FGSC A1164 / NRR]
scaffold1.t913	gi	169619154	ref	XP_001802990	Putative uncharacterized protein [Phaeosphaeria nodorum (Glume blotch fungus) (Septoria nodorum)]
scaffold1.t914	gi	189210217	ref	XP_001941440	Putative uncharacterized protein [Pyrenophora tritici-repentis (strain Pt-1C-BFP) (Wheat tan spo]
scaffold1.t915	gi	145249194	ref	XP_001400936	Function: initial oxygenation step in trichothecene toxin biosynthesis. [Aspergillus niger (strain CBS 513.88 / FGSC A1513)]
scaffold1.t918	gi	156040607	ref	XP_001587290	Putative uncharacterized protein [Sclerotinia sclerotiorum (strain ATCC 18683 / 1980 / Ss-1) (Whit]
scaffold1.t919	gi	212533345	ref	XP_002146829	Histidine acid phosphatase, putative [Penicillium marneffei (strain ATCC 18224 / CBS 334.59 / QM 7333)]
scaffold1.t921	gi	238488415	ref	XP_002375445	Putative uncharacterized protein [Aspergillus flavus (strain ATCC 200026 / FGSC A1120 / NRRL 3357 / JC]
scaffold1.t922	gi	115387385	ref	XP_001211198	Putative uncharacterized protein [Aspergillus terreus (strain NIH 2624 / FGSC A1156)]
scaffold1.t923	gi	169615529	ref	XP_001801180	Putative uncharacterized protein [Phaeosphaeria nodorum (Glume blotch fungus) (Septoria nodorum)]
scaffold1.t928	gi	67517121	ref	XP_658444	Putative uncharacterized protein [Emericella nidulans (Aspergillus nidulans)]
scaffold1.t931	gi	169782582	ref	XP_001825753	Adenine deaminase/adenosine deaminase [Aspergillus oryzae]
scaffold1.t932	gi	156835762	ref	XP_001642154	Putative uncharacterized protein [Vanderwaltozyma polyspora (strain ATCC 22028 / DSM 70294]
scaffold1.t934	gi	238499033	ref	XP_002380751	Putative uncharacterized protein [Aspergillus flavus (strain ATCC 200026 / FGSC A1120 / NRRL 3357 / JC]
scaffold1.t938	gi	154303042	ref	XP_001551929	Putative uncharacterized protein [Botryotinia fuckeliana (strain B05.10) (Noble rot fungus) (Botryti]
scaffold1.t940	gi	67538444	ref	XP_662996	Putative uncharacterized protein [Emericella nidulans (Aspergillus nidulans)]
scaffold1.t941	gi	189208454	ref	XP_001940560	Putative uncharacterized protein [Pyrenophora tritici-repentis (strain Pt-1C-BFP) (Wheat tan spo]
scaffold1.t943	gi	121719432	ref	XP_001276415	Oxidoreductase, putative [Aspergillus clavatus]
scaffold1.t946	gi	70984781	ref	XP_747897	Endoglucanase, putative [Aspergillus fumigatus (Sartorya fumigata)]
scaffold1.t954	gi	119481111	ref	XP_001260584	NOT2 family protein [Neosartorya fischeri (strain ATCC 1020 / DSM 3700 / FGSC A1164 / NRR]
scaffold1.t958	gi	242763564	ref	XP_002340600	Putative uncharacterized protein [Talaromyces stipitatus (strain ATCC 10500 / CBS 375.48 / QM 6759 ]
scaffold1.t970	gi	254569208	ref	XP_002491714	Glucosidase II catalytic subunit required for normal cell wall synthesis [Pichia pastoris (strain GS115) (Yeast)]
scaffold1.t975	gi	169620554	ref	XP_001803688	Putative uncharacterized protein [Phaeosphaeria nodorum (Glume blotch fungus) (Septoria nodorum)]
scaffold1.t977	gi	145241480	ref	XP_001393386	Function: 17 beta-hydroxysteroid dehydrogenase [Aspergillus niger (strain CBS 513.88 / FGSC A1513)]
scaffold1.t978	gi	242770503	ref	XP_002341994	Phenol 2-monooxygenase, putative [Talaromyces stipitatus (strain ATCC 10500 / CBS 375.48 / QM 6759 ]
scaffold1.t979	gi	189191800	ref	XP_001932239	Autoinducer 2 sensor kinase/phosphatase luxQ [Pyrenophora tritici-repentis (strain Pt-1C-BFP) (Wheat tan spo]
scaffold1.t980	gi	238487560	ref	XP_002375018	Glucose-methanol-choline (Gmc) oxidoreductase, putative [Aspergillus flavus (strain ATCC 200026 / FGSC A1120 / NRRL 3357 / JC]
scaffold1.t981	gi	169853529	ref	XP_001833444	Putative uncharacterized protein [Coprinopsis cinerea (strain Okayama-7 / 130 / FGSC 9003) (Inky ca]
scaffold1.t986	gi	58258799	ref	XP_566812	Sterol metabolism-related protein, putative [Cryptococcus neoformans (Filobasidiella neoformans)]
scaffold1.t991	gi	169858057	ref	XP_001835675	Putative uncharacterized protein [Coprinopsis cinerea (strain Okayama-7 / 130 / FGSC 9003) (Inky ca]
scaffold1.t993	gi	154295877	ref	XP_001548372	Predicted protein [Botryotinia fuckeliana (strain B05.10) (Noble rot fungus) (Botryti]
scaffold1.t995	gi	115389860	ref	XP_001212435	Putative uncharacterized protein [Aspergillus terreus (strain NIH 2624 / FGSC A1156)]
scaffold1.t998	gi	189208484	ref	XP_001940575	Phosphodiesterase/alkaline phosphatase D [Pyrenophora tritici-repentis (strain Pt-1C-BFP) (Wheat tan spo]
scaffold1.t1010	gi	169598258	ref	XP_001792552	Putative uncharacterized protein [Phaeosphaeria nodorum (Glume blotch fungus) (Septoria nodorum)]
scaffold1.t1015	gi	116206074	ref	XP_001228846	Putative uncharacterized protein [Chaetomium globosum (Soil fungus)]
scaffold1.t1019	gi	119497503	ref	XP_001265510	Alpha-1,6-mannosyltransferase subunit (Hoc1), putative [Neosartorya fischeri (strain ATCC 1020 / DSM 3700 / FGSC A1164 / NRR]
scaffold1.t1022	gi	70990006	ref	XP_749852	Pfs, NACHT and Ankyrin domain protein [Aspergillus fumigatus (Sartorya fumigata)]
scaffold1.t1027	gi	255931479	ref	XP_002557296	Pc12g04260 protein [Penicillium chrysogenum (strain ATCC 28089 / DSM 1075 / Wisconsi]
scaffold1.t1036	gi	71024267	ref	XP_762363	Putative uncharacterized protein [Ustilago maydis (Smut fungus)]
scaffold1.t1038	gi	169594974	ref	XP_001790911	Putative uncharacterized protein [Phaeosphaeria nodorum (Glume blotch fungus) (Septoria nodorum)]
scaffold1.t1039	gi	68491573	ref	XP_710416	Aminopeptidase 2 [Candida albicans (Yeast)]
scaffold1.t1041	gi	119485747	ref	XP_001262216	Putative uncharacterized protein [Neosartorya fischeri (strain ATCC 1020 / DSM 3700 / FGSC A1164 / NRR]
scaffold1.t1042	gi	189207300	ref	XP_001939984	O-methyltransferase A [Pyrenophora tritici-repentis (strain Pt-1C-BFP) (Wheat tan spo]
scaffold1.t1051	gi	145228775	ref	XP_001388696	Contig An01c0080, complete genome [Aspergillus niger (strain CBS 513.88 / FGSC A1513)]
scaffold1.t1053	gi	67517165	ref	XP_658465	Putative uncharacterized protein [Emericella nidulans (Aspergillus nidulans)]
scaffold1.t1057	gi	242219094	ref	XP_002475331	Predicted protein [Postia placenta (strain ATCC 44394 / Madison 698-R) (Brown rot fungus]
scaffold1.t1059	gi	116207184	ref	XP_001229401	Putative uncharacterized protein [Chaetomium globosum (Soil fungus)]
scaffold1.t1064	gi	145246986	ref	XP_001395742	Similarity to hypothetical protein 68B2.10 - Neurospora crassa [Aspergillus niger (strain CBS 513.88 / FGSC A1513)]
scaffold1.t1065	gi	258574061	ref	XP_002541212	Putative uncharacterized protein [Uncinocarpus reesii (strain UAMH 1704)]
scaffold1.t1066	gi	189192943	ref	XP_001932810	Ubiquitin carboxyl-terminal hydrolase isozyme L1 [Pyrenophora tritici-repentis (strain Pt-1C-BFP) (Wheat tan spo]
scaffold1.t1070	gi	39960582	ref	XP_364593	Putative uncharacterized protein [Magnaporthe grisea (Rice blast fungus) (Pyricularia grisea)]
scaffold1.t1071	gi	258566219	ref	XP_002583854	Putative uncharacterized protein [Uncinocarpus reesii (strain UAMH 1704)]
scaffold1.t1073	gi	119480815	ref	XP_001260436	Alpha-N-acetylglucosaminidase, putative [Neosartorya fischeri (strain ATCC 1020 / DSM 3700 / FGSC A1164 / NRR]
scaffold1.t1074	gi	67537972	ref	XP_662760	Putative uncharacterized protein [Emericella nidulans (Aspergillus nidulans)]
scaffold1.t1075	gi	169618916	ref	XP_001802871	Putative uncharacterized protein [Phaeosphaeria nodorum (Glume blotch fungus) (Septoria nodorum)]
scaffold1.t1076	gi	145230884	ref	XP_001389706	Catalytic activity: H. sapiens PEPD hydrolyses Xaa-	-Pro dipeptides [Aspergillus niger (strain CBS 513.88 / FGSC A1513)]
scaffold1.t1078	gi	67900784	ref	XP_680648	Putative uncharacterized protein [Emericella nidulans (Aspergillus nidulans)]
scaffold1.t1082	gi	145604525	ref	XP_367859	Alkaline phosphatase [Magnaporthe grisea (Rice blast fungus) (Pyricularia grisea)]
scaffold1.t1083	gi	169620886	ref	XP_001803854	Putative uncharacterized protein [Phaeosphaeria nodorum (Glume blotch fungus) (Septoria nodorum)]
scaffold1.t1094	gi	145247706	ref	XP_001396102	Contig An12c0380, complete genome. [Aspergillus niger (strain CBS 513.88 / FGSC A1513)]
scaffold1.t1096	gi	189188340	ref	XP_001930509	Isoflavone reductase family protein [Pyrenophora tritici-repentis (strain Pt-1C-BFP) (Wheat tan spo]
scaffold1.t1098	gi	189191358	ref	XP_001932018	Putative uncharacterized protein [Pyrenophora tritici-repentis (strain Pt-1C-BFP) (Wheat tan spo]
scaffold1.t1099	gi	242222995	ref	XP_002477180	Predicted protein [Postia placenta (strain ATCC 44394 / Madison 698-R) (Brown rot fungus]
scaffold1.t1107	gi	71005946	ref	XP_757639	Putative uncharacterized protein [Ustilago maydis (Smut fungus)]
scaffold1.t1114	gi	169618724	ref	XP_001802775	Putative uncharacterized protein [Phaeosphaeria nodorum (Glume blotch fungus) (Septoria nodorum)]
scaffold1.t1118	gi	116182882	ref	XP_001221290	Putative uncharacterized protein [Chaetomium globosum (Soil fungus)]
scaffold1.t1119	gi	85095757	ref	XP_960144	Putative uncharacterized protein [Neurospora crassa]
scaffold1.t1120	gi	189201171	ref	XP_001936922	Predicted protein [Pyrenophora tritici-repentis (strain Pt-1C-BFP) (Wheat tan spo]
scaffold1.t1123	gi	119476840	ref	XP_001259223	Cellulase, putative [Neosartorya fischeri (strain ATCC 1020 / DSM 3700 / FGSC A1164 / NRR]
scaffold1.t1126	gi	258574413	ref	XP_002541388	Predicted protein [Uncinocarpus reesii (strain UAMH 1704)]
scaffold1.t1127	gi	254565017	ref	XP_002489619	Cysteine synthase [Pichia pastoris (strain GS115) (Yeast)]
scaffold1.t1130	gi	150864042	ref	XP_001382723	Putative uncharacterized protein [Pichia stipitis (Yeast)]
scaffold1.t1132	gi	50286231	ref	XP_445544	78 kDa glucose-regulated protein homolog [Candida glabrata (Yeast) (Torulopsis glabrata)]
scaffold1.t1140	gi	189194071	ref	XP_001933374	Ligninase H2 [Pyrenophora tritici-repentis (strain Pt-1C-BFP) (Wheat tan spo]
scaffold1.t1143	gi	145245219	ref	XP_001394877	Similarity to hypothetical stress response protein rds1p - Schizosaccharomyces pombe [Aspergillus niger (strain CBS 513.88 / FGSC A1513)]
scaffold1.t1160	gi	169765099	ref	XP_001817021	FAD-dependent oxidoreductase [Aspergillus oryzae]
scaffold1.t1164	gi	39944664	ref	XP_361869	Putative uncharacterized protein [Magnaporthe grisea (Rice blast fungus) (Pyricularia grisea)]
scaffold1.t1166	gi	261191428	ref	XP_002622122	Orotidine-5'-phosphate decarboxylase [Ajellomyces dermatitidis (strain SLH14081) (Blastomyces dermatitidis)]
scaffold1.t1169	gi	116200119	ref	XP_001225871	Putative uncharacterized protein [Chaetomium globosum (Soil fungus)]
scaffold1.t1176	gi	71012485	ref	XP_758502	Putative uncharacterized protein [Ustilago maydis (Smut fungus)]
scaffold1.t1177	gi	145231198	ref	XP_001389863	Similarity to hypothetical tol like protein CAD37049.1 - Neurospora crassa [Aspergillus niger (strain CBS 513.88 / FGSC A1513)]
scaffold1.t1184	gi	212539217	ref	XP_002149764	Putative uncharacterized protein [Penicillium marneffei (strain ATCC 18224 / CBS 334.59 / QM 7333)]
scaffold1.t1185	gi	145246166	ref	XP_001395332	Contig An12c0070, complete genome. [Aspergillus niger (strain CBS 513.88 / FGSC A1513)]
scaffold1.t1193	gi	255957079	ref	XP_002569292	Pc21g23250 protein [Penicillium chrysogenum (strain ATCC 28089 / DSM 1075 / Wisconsi]
scaffold1.t1198	gi	145615782	ref	XP_001414858	Putative uncharacterized protein [Magnaporthe grisea (Rice blast fungus) (Pyricularia grisea)]
scaffold1.t1201	gi	169620618	ref	XP_001803720	Putative uncharacterized protein [Phaeosphaeria nodorum (Glume blotch fungus) (Septoria nodorum)]
scaffold1.t1204	gi	189206656	ref	XP_001939662	Ankyrin repeat domain containing protein [Pyrenophora tritici-repentis (strain Pt-1C-BFP) (Wheat tan spo]
scaffold1.t1205	gi	189206656	ref	XP_001939662	Ankyrin repeat domain containing protein [Pyrenophora tritici-repentis (strain Pt-1C-BFP) (Wheat tan spo]
scaffold1.t1206	gi	70984587	ref	XP_747800	Short-chain dehydrogenase/reductase family protein, putative [Aspergillus fumigatus (Sartorya fumigata)]
scaffold1.t1208	gi	189207507	ref	XP_001940087	Pisatin demethylase [Pyrenophora tritici-repentis (strain Pt-1C-BFP) (Wheat tan spo]
scaffold1.t1213	gi	171694483	ref	XP_001912166	Predicted CDS Pa_2_13480 [Podospora anserina]
scaffold1.t1214	gi	145241480	ref	XP_001393386	Function: 17 beta-hydroxysteroid dehydrogenase [Aspergillus niger (strain CBS 513.88 / FGSC A1513)]
scaffold1.t1216	gi	189208903	ref	XP_001940784	Late sexual development protein [Pyrenophora tritici-repentis (strain Pt-1C-BFP) (Wheat tan spo]
scaffold1.t1217	gi	164425163	ref	XP_962587	Putative uncharacterized protein [Neurospora crassa]
scaffold1.t1222	gi	170116706	ref	XP_001889543	Predicted protein [Laccaria bicolor (strain S238N-H82) (Bicoloured deceiver) (Laccari]
scaffold1.t1223	gi	68466251	ref	XP_722900	Putative uncharacterized protein [Candida albicans (Yeast)]
scaffold1.t1226	gi	145256235	ref	XP_001402467	Catalytic activity: A nitrile + H(2)O <=> a carboxylate + NH(3) [Aspergillus niger (strain CBS 513.88 / FGSC A1513)]
scaffold1.t1237	gi	169770371	ref	XP_001819655	1,2-alpha-mannosidase [Aspergillus oryzae]
scaffold1.t1241	gi	242216066	ref	XP_002473843	Predicted protein [Postia placenta (strain ATCC 44394 / Madison 698-R) (Brown rot fungus]
scaffold1.t1242	gi	255941430	ref	XP_002561484	Pc16g11840 protein [Penicillium chrysogenum (strain ATCC 28089 / DSM 1075 / Wisconsi]
scaffold1.t1246	gi	145248736	ref	XP_001400707	Similarity to hypothetical protein PH0854 -Pyrococcus horikoshii [Aspergillus niger (strain CBS 513.88 / FGSC A1513)]
scaffold1.t1248	gi	212544360	ref	XP_002152334	Polyketide synthase, putative [Penicillium marneffei (strain ATCC 18224 / CBS 334.59 / QM 7333)]
scaffold1.t1249	gi	85119269	ref	XP_965608	Predicted protein [Neurospora crassa]
scaffold1.t1251	gi	242787304	ref	XP_002480979	Hscarg dehydrogenase, putative [Talaromyces stipitatus (strain ATCC 10500 / CBS 375.48 / QM 6759 ]
scaffold1.t1252	gi	189207300	ref	XP_001939984	O-methyltransferase A [Pyrenophora tritici-repentis (strain Pt-1C-BFP) (Wheat tan spo]
scaffold1.t1254	gi	145236455	ref	XP_001390875	Function: in addition to reducing the dialdehydic form of aflatoxin B1-8 [Aspergillus niger (strain CBS 513.88 / FGSC A1513)]
scaffold1.t1255	gi	115492745	ref	XP_001211000	Putative uncharacterized protein [Aspergillus terreus (strain NIH 2624 / FGSC A1156)]
scaffold1.t1257	gi	116202731	ref	XP_001227177	Putative uncharacterized protein [Chaetomium globosum (Soil fungus)]
scaffold1.t1258	gi	242217785	ref	XP_002474689	Predicted protein [Postia placenta (strain ATCC 44394 / Madison 698-R) (Brown rot fungus]
scaffold1.t1261	gi	189194203	ref	XP_001933440	Predicted protein [Pyrenophora tritici-repentis (strain Pt-1C-BFP) (Wheat tan spo]
scaffold1.t1262	gi	169598118	ref	XP_001792482	Putative uncharacterized protein [Phaeosphaeria nodorum (Glume blotch fungus) (Septoria nodorum)]
scaffold1.t1264	gi	242821769	ref	XP_002487747	Esterase family protein [Talaromyces stipitatus (strain ATCC 10500 / CBS 375.48 / QM 6759 ]
scaffold1.t1271	gi	156055446	ref	XP_001593647	Putative uncharacterized protein [Sclerotinia sclerotiorum (strain ATCC 18683 / 1980 / Ss-1) (Whit]
scaffold1.t1274	gi	154310505	ref	XP_001554584	Putative uncharacterized protein [Botryotinia fuckeliana (strain B05.10) (Noble rot fungus) (Botryti]
scaffold1.t1275	gi	169621357	ref	XP_001804089	Putative uncharacterized protein [Phaeosphaeria nodorum (Glume blotch fungus) (Septoria nodorum)]
scaffold1.t1278	gi	169598994	ref	XP_001792920	Putative uncharacterized protein [Phaeosphaeria nodorum (Glume blotch fungus) (Septoria nodorum)]
scaffold1.t1281	gi	189196534	ref	XP_001934605	FAD binding domain containing protein [Pyrenophora tritici-repentis (strain Pt-1C-BFP) (Wheat tan spo]
scaffold1.t1285	gi	145231928	ref	XP_001399432	Catalytic activity: D-glyceraldehyde 3-phosphate <=> glycerone phosphate. [Aspergillus niger (strain CBS 513.88 / FGSC A1513)]
scaffold1.t1290	gi	116180494	ref	XP_001220096	Putative uncharacterized protein [Chaetomium globosum (Soil fungus)]
scaffold1.t1292	gi	169598314	ref	XP_001792580	Putative uncharacterized protein [Phaeosphaeria nodorum (Glume blotch fungus) (Septoria nodorum)]
scaffold1.t1297	gi	39940370	ref	XP_359722	Putative uncharacterized protein [Magnaporthe grisea (Rice blast fungus) (Pyricularia grisea)]
scaffold1.t1303	gi	212533369	ref	XP_002146841	Chitosanase, putative [Penicillium marneffei (strain ATCC 18224 / CBS 334.59 / QM 7333)]
scaffold1.t1309	gi	255941430	ref	XP_002561484	Pc16g11840 protein [Penicillium chrysogenum (strain ATCC 28089 / DSM 1075 / Wisconsi]
scaffold1.t1311	gi	255950998	ref	XP_002566266	Pc22g23750 protein [Penicillium chrysogenum (strain ATCC 28089 / DSM 1075 / Wisconsi]
scaffold1.t1314	gi	121700853	ref	XP_001268691	Laccase TilA, putative [Aspergillus clavatus]
scaffold1.t1315	gi	169622868	ref	XP_001804842	Putative uncharacterized protein [Phaeosphaeria nodorum (Glume blotch fungus) (Septoria nodorum)]
scaffold1.t1320	gi	169619750	ref	XP_001803287	Putative uncharacterized protein [Phaeosphaeria nodorum (Glume blotch fungus) (Septoria nodorum)]
scaffold1.t1321	gi	189191446	ref	XP_001932062	Predicted protein [Pyrenophora tritici-repentis (strain Pt-1C-BFP) (Wheat tan spo]
scaffold1.t1325	gi	145255355	ref	XP_001398939	Contig An18c0160, complete genome. [Aspergillus niger (strain CBS 513.88 / FGSC A1513)]
scaffold1.t1326	gi	169763694	ref	XP_001727747	Protocatechuate 3 [Aspergillus oryzae]
scaffold1.t1327	gi	71024595	ref	XP_762527	Putative uncharacterized protein [Ustilago maydis (Smut fungus)]
scaffold1.t1330	gi	67902962	ref	XP_681737	Putative uncharacterized protein [Emericella nidulans (Aspergillus nidulans)]
scaffold1.t1334	gi	169844516	ref	XP_001828979	Putative uncharacterized protein [Coprinopsis cinerea (strain Okayama-7 / 130 / FGSC 9003) (Inky ca]
scaffold1.t1337	gi	164661035	ref	XP_001731640	Putative uncharacterized protein [Malassezia globosa (strain ATCC 96807 / CBS 7966) (Dandruff-associate]
scaffold1.t1339	gi	255939428	ref	XP_002560483	Pc16g00640 protein [Penicillium chrysogenum (strain ATCC 28089 / DSM 1075 / Wisconsi]
scaffold1.t1342	gi	212533345	ref	XP_002146829	Histidine acid phosphatase, putative [Penicillium marneffei (strain ATCC 18224 / CBS 334.59 / QM 7333)]
scaffold1.t1345	gi	71018887	ref	XP_759674	Putative uncharacterized protein [Ustilago maydis (Smut fungus)]
scaffold1.t1347	gi	145231154	ref	XP_001389841	Contig An01c0470, complete genome. [Aspergillus niger (strain CBS 513.88 / FGSC A1513)]
scaffold1.t1348	gi	170091822	ref	XP_001877133	Aspartic peptidase A1 [Laccaria bicolor (strain S238N-H82) (Bicoloured deceiver) (Laccari]
scaffold1.t1349	gi	254565017	ref	XP_002489619	Cysteine synthase [Pichia pastoris (strain GS115) (Yeast)]
scaffold1.t1350	gi	71005946	ref	XP_757639	Putative uncharacterized protein [Ustilago maydis (Smut fungus)]
scaffold1.t1355	gi	212530106	ref	XP_002145210	Bacteriodes thetaiotaomicron symbiotic chitinase, putative [Penicillium marneffei (strain ATCC 18224 / CBS 334.59 / QM 7333)]
scaffold1.t1356	gi	145614416	ref	XP_362345	Putative uncharacterized protein [Magnaporthe grisea (Rice blast fungus) (Pyricularia grisea)]
scaffold1.t1362	gi	189193269	ref	XP_001932973	Carboxypeptidase S1 [Pyrenophora tritici-repentis (strain Pt-1C-BFP) (Wheat tan spo]
scaffold1.t1366	gi	134110838	ref	XP_775883	Putative uncharacterized protein [Cryptococcus neoformans (Filobasidiella neoformans)]
scaffold1.t1370	gi	212540212	ref	XP_002150261	Proline utilization protein PrnX-like, putative [Penicillium marneffei (strain ATCC 18224 / CBS 334.59 / QM 7333)]
scaffold1.t1371	gi	170117477	ref	XP_001889925	Predicted protein [Laccaria bicolor (strain S238N-H82) (Bicoloured deceiver) (Laccari]
scaffold1.t1376	gi	67902962	ref	XP_681737	Putative uncharacterized protein [Emericella nidulans (Aspergillus nidulans)]
scaffold1.t1379	gi	145239179	ref	XP_001392236	Similarity to hypothetical protein SC4G1.04c - Streptomyces coelicolor [Aspergillus niger (strain CBS 513.88 / FGSC A1513)]
scaffold1.t1386	gi	68484805	ref	XP_713714	Heat shock protein SSA2 [Candida albicans (Yeast)]
scaffold1.t1389	gi	169594818	ref	XP_001790833	Putative uncharacterized protein [Phaeosphaeria nodorum (Glume blotch fungus) (Septoria nodorum)]
scaffold1.t1390	gi	189191764	ref	XP_001932221	Putative uncharacterized protein [Pyrenophora tritici-repentis (strain Pt-1C-BFP) (Wheat tan spo]
scaffold1.t1391	gi	121699328	ref	XP_001267985	MOSC domain [Aspergillus clavatus]
scaffold1.t1397	gi	189192843	ref	XP_001932760	Putative uncharacterized protein [Pyrenophora tritici-repentis (strain Pt-1C-BFP) (Wheat tan spo]
scaffold1.t1403	gi	116208234	ref	XP_001229926	Putative uncharacterized protein [Chaetomium globosum (Soil fungus)]
scaffold1.t1404	gi	115399784	ref	XP_001215481	Predicted protein [Aspergillus terreus (strain NIH 2624 / FGSC A1156)]
scaffold1.t1409	gi	67524157	ref	XP_660140	Putative uncharacterized protein [Emericella nidulans (Aspergillus nidulans)]
scaffold1.t1413	gi	260940513	ref	XP_002614556	Putative uncharacterized protein [Clavispora lusitaniae (strain ATCC 42720) (Yeast) (Candid]
scaffold1.t1421	gi	121700322	ref	XP_001268426	Oxidoreductase, short chain dehydrogenase/reductase family [Aspergillus clavatus]
scaffold1.t1422	gi	170107881	ref	XP_001885150	Predicted protein [Laccaria bicolor (strain S238N-H82) (Bicoloured deceiver) (Laccari]
scaffold1.t1424	gi	238491456	ref	XP_002376965	Lysophospholipase Plb1 [Aspergillus flavus (strain ATCC 200026 / FGSC A1120 / NRRL 3357 / JC]
scaffold1.t1436	gi	189206656	ref	XP_001939662	Ankyrin repeat domain containing protein [Pyrenophora tritici-repentis (strain Pt-1C-BFP) (Wheat tan spo]
scaffold1.t1437	gi	189205463	ref	XP_001939066	Cholinesterase [Pyrenophora tritici-repentis (strain Pt-1C-BFP) (Wheat tan spo]
scaffold1.t1441	gi	169606015	ref	XP_001796428	Putative uncharacterized protein [Phaeosphaeria nodorum (Glume blotch fungus) (Septoria nodorum)]
scaffold1.t1443	gi	68484073	ref	XP_714039	3'(2'),5'-bisphosphate nucleotidase 2 [Candida albicans (Yeast)]
scaffold1.t1446	gi	189199528	ref	XP_001936101	Putative uncharacterized protein [Pyrenophora tritici-repentis (strain Pt-1C-BFP) (Wheat tan spo]
scaffold1.t1447	gi	171692601	ref	XP_001911225	Ubiquitin carrier protein (Fragment) [Podospora anserina]
scaffold1.t1455	gi	169861456	ref	XP_001837362	Putative uncharacterized protein [Coprinopsis cinerea (strain Okayama-7 / 130 / FGSC 9003) (Inky ca]
scaffold1.t1456	gi	258575099	ref	XP_002541731	Predicted protein [Uncinocarpus reesii (strain UAMH 1704)]
scaffold1.t1460	gi	71018833	ref	XP_759647	Putative uncharacterized protein [Ustilago maydis (Smut fungus)]
scaffold1.t1465	gi	189207525	ref	XP_001940096	Glycosyl hydrolase [Pyrenophora tritici-repentis (strain Pt-1C-BFP) (Wheat tan spo]
scaffold1.t1477	gi	189191800	ref	XP_001932239	Autoinducer 2 sensor kinase/phosphatase luxQ [Pyrenophora tritici-repentis (strain Pt-1C-BFP) (Wheat tan spo]
scaffold1.t1480	gi	115388119	ref	XP_001211565	Putative uncharacterized protein [Aspergillus terreus (strain NIH 2624 / FGSC A1156)]
scaffold1.t1481	gi	171692601	ref	XP_001911225	Ubiquitin carrier protein (Fragment) [Podospora anserina]
scaffold1.t1483	gi	189190914	ref	XP_001931796	Putative uncharacterized protein [Pyrenophora tritici-repentis (strain Pt-1C-BFP) (Wheat tan spo]
scaffold1.t1490	gi	260950193	ref	XP_002619393	Putative uncharacterized protein [Clavispora lusitaniae (strain ATCC 42720) (Yeast) (Candid]
scaffold1.t1491	gi	189195172	ref	XP_001933924	Dehydrogenase/reductase SDR family member 8 [Pyrenophora tritici-repentis (strain Pt-1C-BFP) (Wheat tan spo]
scaffold1.t1495	gi	156054506	ref	XP_001593179	Putative uncharacterized protein [Sclerotinia sclerotiorum (strain ATCC 18683 / 1980 / Ss-1) (Whit]
scaffold1.t1496	gi	189192723	ref	XP_001932700	Alpha-glucosidase [Pyrenophora tritici-repentis (strain Pt-1C-BFP) (Wheat tan spo]
scaffold1.t1505	gi	145230047	ref	XP_001389332	Similarity to hypothetical protein encoded by B23L21.360 - Neurospora crassa [Aspergillus niger (strain CBS 513.88 / FGSC A1513)]
scaffold1.t1508	gi	169622154	ref	XP_001804486	Putative uncharacterized protein [Phaeosphaeria nodorum (Glume blotch fungus) (Septoria nodorum)]
scaffold1.t1511	gi	145603884	ref	XP_366030	Putative uncharacterized protein [Magnaporthe grisea (Rice blast fungus) (Pyricularia grisea)]
scaffold1.t1512	gi	189192809	ref	XP_001932743	Carboxypeptidase S1 [Pyrenophora tritici-repentis (strain Pt-1C-BFP) (Wheat tan spo]
scaffold1.t1515	gi	258575605	ref	XP_002541984	Predicted protein [Uncinocarpus reesii (strain UAMH 1704)]
scaffold1.t1516	gi	255939468	ref	XP_002560503	Pc16g00840 protein [Penicillium chrysogenum (strain ATCC 28089 / DSM 1075 / Wisconsi]
scaffold1.t1523	gi	255950998	ref	XP_002566266	Pc22g23750 protein [Penicillium chrysogenum (strain ATCC 28089 / DSM 1075 / Wisconsi]
scaffold1.t1524	gi	169606928	ref	XP_001796884	Putative uncharacterized protein [Phaeosphaeria nodorum (Glume blotch fungus) (Septoria nodorum)]
scaffold1.t1529	gi	67526107	ref	XP_661115	Putative uncharacterized protein [Emericella nidulans (Aspergillus nidulans)]
scaffold1.t1535	gi	242223197	ref	XP_002477260	D-4,5 unsaturated-glucuronyl hydrolase-like protein [Postia placenta (strain ATCC 44394 / Madison 698-R) (Brown rot fungus]
scaffold1.t1536	gi	169606922	ref	XP_001796881	Putative uncharacterized protein [Phaeosphaeria nodorum (Glume blotch fungus) (Septoria nodorum)]
scaffold1.t1539	gi	121700322	ref	XP_001268426	Oxidoreductase, short chain dehydrogenase/reductase family [Aspergillus clavatus]
scaffold1.t1540	gi	169773349	ref	XP_001821143	Predicted protein [Aspergillus oryzae]
scaffold1.t1541	gi	254568738	ref	XP_002491479	Possible U3 snoRNP protein involved in maturation of pre-18S rRNA [Pichia pastoris (strain GS115) (Yeast)]
scaffold1.t1547	gi	145232925	ref	XP_001399835	Remark: a splice site was detected upstream of the START codon [Aspergillus niger (strain CBS 513.88 / FGSC A1513)]
scaffold1.t1549	gi	255951884	ref	XP_002566708	Pc24g00480 protein [Penicillium chrysogenum (strain ATCC 28089 / DSM 1075 / Wisconsi]
scaffold1.t1555	gi	170085719	ref	XP_001874083	Deuterolysin M35 metalloprotease [Laccaria bicolor (strain S238N-H82) (Bicoloured deceiver) (Laccari]
scaffold1.t1559	gi	169625662	ref	XP_001806234	Putative uncharacterized protein [Phaeosphaeria nodorum (Glume blotch fungus) (Septoria nodorum)]
scaffold1.t1560	gi	238482721	ref	XP_002372599	Glucose oxidase, putative [Aspergillus flavus (strain ATCC 200026 / FGSC A1120 / NRRL 3357 / JC]
scaffold1.t1561	gi	145249194	ref	XP_001400936	Function: initial oxygenation step in trichothecene toxin biosynthesis. [Aspergillus niger (strain CBS 513.88 / FGSC A1513)]
scaffold1.t1564	gi	242779393	ref	XP_002479433	Glucose dehydrogenase, putative [Talaromyces stipitatus (strain ATCC 10500 / CBS 375.48 / QM 6759 ]
scaffold1.t1567	gi	119496565	ref	XP_001265056	Bacterial alpha-L-rhamnosidase domain protein [Neosartorya fischeri (strain ATCC 1020 / DSM 3700 / FGSC A1164 / NRR]
scaffold1.t1568	gi	189207507	ref	XP_001940087	Pisatin demethylase [Pyrenophora tritici-repentis (strain Pt-1C-BFP) (Wheat tan spo]
scaffold1.t1573	gi	171692601	ref	XP_001911225	Ubiquitin carrier protein (Fragment) [Podospora anserina]
scaffold1.t1579	gi	212532991	ref	XP_002146652	Dimethylaniline monooxygenase, putative [Penicillium marneffei (strain ATCC 18224 / CBS 334.59 / QM 7333)]
scaffold1.t1580	gi	85090100	ref	XP_958257	Putative uncharacterized protein [Neurospora crassa]
scaffold1.t1582	gi	156062920	ref	XP_001597382	Putative uncharacterized protein [Sclerotinia sclerotiorum (strain ATCC 18683 / 1980 / Ss-1) (Whit]
scaffold1.t1585	gi	238506337	ref	XP_002384370	(S)-2-hydroxy-acid oxidase, putative [Aspergillus flavus (strain ATCC 200026 / FGSC A1120 / NRRL 3357 / JC]
scaffold1.t1587	gi	212532991	ref	XP_002146652	Dimethylaniline monooxygenase, putative [Penicillium marneffei (strain ATCC 18224 / CBS 334.59 / QM 7333)]
scaffold1.t1589	gi	115384802	ref	XP_001208948	Predicted protein [Aspergillus terreus (strain NIH 2624 / FGSC A1156)]
scaffold1.t1591	gi	154310363	ref	XP_001554513	Putative uncharacterized protein [Botryotinia fuckeliana (strain B05.10) (Noble rot fungus) (Botryti]
scaffold1.t1592	gi	145603884	ref	XP_366030	Putative uncharacterized protein [Magnaporthe grisea (Rice blast fungus) (Pyricularia grisea)]
scaffold1.t1593	gi	115387385	ref	XP_001211198	Putative uncharacterized protein [Aspergillus terreus (strain NIH 2624 / FGSC A1156)]
scaffold1.t1596	gi	145228353	ref	XP_001388485	Function: aspartic proteinase [Aspergillus niger (strain CBS 513.88 / FGSC A1513)]
scaffold1.t1597	gi	242787304	ref	XP_002480979	Hscarg dehydrogenase, putative [Talaromyces stipitatus (strain ATCC 10500 / CBS 375.48 / QM 6759 ]
scaffold1.t1599	gi	169604436	ref	XP_001795639	Putative uncharacterized protein [Phaeosphaeria nodorum (Glume blotch fungus) (Septoria nodorum)]
scaffold1.t1602	gi	212544502	ref	XP_002152405	Vacuolar carboxypeptidase Cps1, putative [Penicillium marneffei (strain ATCC 18224 / CBS 334.59 / QM 7333)]
scaffold1.t1603	gi	154288525	ref	XP_001545055	Putative uncharacterized protein (Fragment) [Botryotinia fuckeliana (strain B05.10) (Noble rot fungus) (Botryti]
scaffold1.t1605	gi	169619407	ref	XP_001803116	Putative uncharacterized protein [Phaeosphaeria nodorum (Glume blotch fungus) (Septoria nodorum)]
scaffold1.t1606	gi	70990006	ref	XP_749852	Pfs, NACHT and Ankyrin domain protein [Aspergillus fumigatus (Sartorya fumigata)]
scaffold1.t1607	gi	145246244	ref	XP_001395371	Contig An12c0080, complete genome. [Aspergillus niger (strain CBS 513.88 / FGSC A1513)]
scaffold1.t1611	gi	119470756	ref	XP_001258083	Nonribosomal peptide synthase GliP [Neosartorya fischeri (strain ATCC 1020 / DSM 3700 / FGSC A1164 / NRR]
scaffold1.t1612	gi	242820024	ref	XP_002487433	AMP dependent CoA ligase, putative [Talaromyces stipitatus (strain ATCC 10500 / CBS 375.48 / QM 6759 ]
scaffold1.t1618	gi	212537315	ref	XP_002148813	Short-chain dehydrogenase, putative [Penicillium marneffei (strain ATCC 18224 / CBS 334.59 / QM 7333)]
scaffold1.t1627	gi	50548499	ref	XP_501719	YALI0C11363p [Yarrowia lipolytica (Candida lipolytica)]
scaffold1.t1629	gi	145229423	ref	XP_001389020	Contig An01c0210, complete genome [Aspergillus niger (strain CBS 513.88 / FGSC A1513)]
scaffold1.t1630	gi	119473879	ref	XP_001258815	Monooxygenase [Neosartorya fischeri (strain ATCC 1020 / DSM 3700 / FGSC A1164 / NRR]
scaffold1.t1633	gi	169607475	ref	XP_001797157	Putative uncharacterized protein [Phaeosphaeria nodorum (Glume blotch fungus) (Septoria nodorum)]
scaffold1.t1634	gi	169606284	ref	XP_001796562	Putative uncharacterized protein [Phaeosphaeria nodorum (Glume blotch fungus) (Septoria nodorum)]
scaffold1.t1637	gi	169597565	ref	XP_001792206	Putative uncharacterized protein [Phaeosphaeria nodorum (Glume blotch fungus) (Septoria nodorum)]
scaffold1.t1640	gi	116182534	ref	XP_001221116	Putative uncharacterized protein [Chaetomium globosum (Soil fungus)]
scaffold1.t1644	gi	145230884	ref	XP_001389706	Catalytic activity: H. sapiens PEPD hydrolyses Xaa-	-Pro dipeptides [Aspergillus niger (strain CBS 513.88 / FGSC A1513)]
scaffold1.t1650	gi	189207577	ref	XP_001940122	Putative uncharacterized protein [Pyrenophora tritici-repentis (strain Pt-1C-BFP) (Wheat tan spo]
scaffold1.t1652	gi	242783726	ref	XP_002480244	GPI anchored endo-1,3(4)-beta-glucanase, putative [Talaromyces stipitatus (strain ATCC 10500 / CBS 375.48 / QM 6759 ]
scaffold1.t1655	gi	119474087	ref	XP_001258919	Cupin domain protein [Neosartorya fischeri (strain ATCC 1020 / DSM 3700 / FGSC A1164 / NRR]
scaffold1.t1659	gi	145236174	ref	XP_001390735	Contig An05c0050, complete genome. (Fragment) [Aspergillus niger (strain CBS 513.88 / FGSC A1513)]
scaffold1.t1662	gi	145232925	ref	XP_001399835	Remark: a splice site was detected upstream of the START codon [Aspergillus niger (strain CBS 513.88 / FGSC A1513)]
scaffold1.t1663	gi	115433338	ref	XP_001216806	Putative uncharacterized protein [Aspergillus terreus (strain NIH 2624 / FGSC A1156)]
scaffold1.t1670	gi	169851208	ref	XP_001832295	Putative uncharacterized protein [Coprinopsis cinerea (strain Okayama-7 / 130 / FGSC 9003) (Inky ca]
scaffold1.t1671	gi	238490274	ref	XP_002376374	Putative uncharacterized protein [Aspergillus flavus (strain ATCC 200026 / FGSC A1120 / NRRL 3357 / JC]
scaffold1.t1676	gi	67902962	ref	XP_681737	Putative uncharacterized protein [Emericella nidulans (Aspergillus nidulans)]
scaffold1.t1686	gi	154293446	ref	XP_001547254	Putative uncharacterized protein [Botryotinia fuckeliana (strain B05.10) (Noble rot fungus) (Botryti]
scaffold1.t1687	gi	189192705	ref	XP_001932691	Oryzin [Pyrenophora tritici-repentis (strain Pt-1C-BFP) (Wheat tan spo]
scaffold1.t1688	gi	189192705	ref	XP_001932691	Oryzin [Pyrenophora tritici-repentis (strain Pt-1C-BFP) (Wheat tan spo]
scaffold1.t1689	gi	169607108	ref	XP_001796974	Putative uncharacterized protein [Phaeosphaeria nodorum (Glume blotch fungus) (Septoria nodorum)]
scaffold1.t1690	gi	39975247	ref	XP_369014	Predicted protein [Magnaporthe grisea (Rice blast fungus) (Pyricularia grisea)]
scaffold1.t1692	gi	145604729	ref	XP_367962	Predicted protein [Magnaporthe grisea (Rice blast fungus) (Pyricularia grisea)]
scaffold1.t1697	gi	258572666	ref	XP_002545095	Nuclear migration protein nudF [Uncinocarpus reesii (strain UAMH 1704)]
scaffold1.t1703	gi	189192244	ref	XP_001932461	Putative uncharacterized protein [Pyrenophora tritici-repentis (strain Pt-1C-BFP) (Wheat tan spo]
scaffold1.t1705	gi	170099716	ref	XP_001881076	Predicted protein [Laccaria bicolor (strain S238N-H82) (Bicoloured deceiver) (Laccari]
scaffold1.t1710	gi	171681411	ref	XP_001905649	Predicted CDS Pa_5_10960 [Podospora anserina]
scaffold1.t1712	gi	119484954	ref	XP_001262119	Glycosyl hydrolase, putative [Neosartorya fischeri (strain ATCC 1020 / DSM 3700 / FGSC A1164 / NRR]
scaffold1.t1713	gi	39963372	ref	XP_364893	Putative uncharacterized protein [Magnaporthe grisea (Rice blast fungus) (Pyricularia grisea)]
scaffold1.t1714	gi	39963372	ref	XP_364893	Putative uncharacterized protein [Magnaporthe grisea (Rice blast fungus) (Pyricularia grisea)]
scaffold1.t1716	gi	169618547	ref	XP_001802687	Putative uncharacterized protein [Phaeosphaeria nodorum (Glume blotch fungus) (Septoria nodorum)]
scaffold1.t1717	gi	189189412	ref	XP_001931045	Putative uncharacterized protein [Pyrenophora tritici-repentis (strain Pt-1C-BFP) (Wheat tan spo]
scaffold1.t1718	gi	154301318	ref	XP_001551072	Putative uncharacterized protein [Botryotinia fuckeliana (strain B05.10) (Noble rot fungus) (Botryti]
scaffold1.t1720	gi	70986680	ref	XP_748830	L-amino acid oxidase LaoA [Aspergillus fumigatus (Sartorya fumigata)]
scaffold1.t1721	gi	254565017	ref	XP_002489619	Cysteine synthase [Pichia pastoris (strain GS115) (Yeast)]
scaffold1.t1722	gi	255946443	ref	XP_002563989	Pc20g15150 protein [Penicillium chrysogenum (strain ATCC 28089 / DSM 1075 / Wisconsi]
scaffold1.t1724	gi	119484194	ref	XP_001262000	Pirin [Neosartorya fischeri (strain ATCC 1020 / DSM 3700 / FGSC A1164 / NRR]
scaffold1.t1726	gi	169764357	ref	XP_001816650	Predicted protein [Aspergillus oryzae]
scaffold1.t1729	gi	238490642	ref	XP_002376558	Alkaline serine protease AorO, putative [Aspergillus flavus (strain ATCC 200026 / FGSC A1120 / NRRL 3357 / JC]
scaffold1.t1731	gi	170115128	ref	XP_001888759	Predicted protein [Laccaria bicolor (strain S238N-H82) (Bicoloured deceiver) (Laccari]
scaffold1.t1733	gi	116201405	ref	XP_001226514	Putative uncharacterized protein [Chaetomium globosum (Soil fungus)]
scaffold1.t1734	gi	67902940	ref	XP_681726	Putative uncharacterized protein [Emericella nidulans (Aspergillus nidulans)]
scaffold1.t1735	gi	116178810	ref	XP_001219254	Putative uncharacterized protein [Chaetomium globosum (Soil fungus)]
scaffold1.t1736	gi	169600996	ref	XP_001793920	Putative uncharacterized protein [Phaeosphaeria nodorum (Glume blotch fungus) (Septoria nodorum)]
scaffold1.t1740	gi	145248736	ref	XP_001400707	Similarity to hypothetical protein PH0854 -Pyrococcus horikoshii [Aspergillus niger (strain CBS 513.88 / FGSC A1513)]
scaffold1.t1743	gi	121710948	ref	XP_001273090	Cytochrome P450 oxidoreductase, putative [Aspergillus clavatus]
scaffold1.t1744	gi	145235555	ref	XP_001390426	Contig An03c0180, complete genome. [Aspergillus niger (strain CBS 513.88 / FGSC A1513)]
scaffold1.t1746	gi	115492191	ref	XP_001210723	Putative uncharacterized protein [Aspergillus terreus (strain NIH 2624 / FGSC A1156)]
scaffold1.t1751	gi	212544360	ref	XP_002152334	Polyketide synthase, putative [Penicillium marneffei (strain ATCC 18224 / CBS 334.59 / QM 7333)]
scaffold1.t1752	gi	189199814	ref	XP_001936244	Hydroxyacylglutathione hydrolase [Pyrenophora tritici-repentis (strain Pt-1C-BFP) (Wheat tan spo]
scaffold1.t1754	gi	119496185	ref	XP_001264866	Lactonohydrolase, putative [Neosartorya fischeri (strain ATCC 1020 / DSM 3700 / FGSC A1164 / NRR]
scaffold2.t1	gi	169609679	ref	XP_001798258	Putative uncharacterized protein [Phaeosphaeria nodorum (Glume blotch fungus) (Septoria nodorum)]
scaffold2.t2	gi	189210427	ref	XP_001941545	Cutinase [Pyrenophora tritici-repentis (strain Pt-1C-BFP) (Wheat tan spo]
scaffold2.t4	gi	238500554	ref	XP_002381511	Amylase, putative [Aspergillus flavus (strain ATCC 200026 / FGSC A1120 / NRRL 3357 / JC]
scaffold2.t10	gi	70990006	ref	XP_749852	Pfs, NACHT and Ankyrin domain protein [Aspergillus fumigatus (Sartorya fumigata)]
scaffold2.t18	gi	169618547	ref	XP_001802687	Putative uncharacterized protein [Phaeosphaeria nodorum (Glume blotch fungus) (Septoria nodorum)]
scaffold2.t20	gi	145611492	ref	XP_368905	Putative uncharacterized protein [Magnaporthe grisea (Rice blast fungus) (Pyricularia grisea)]
scaffold2.t25	gi	189210447	ref	XP_001941555	Beta-glucosidase 2 [Pyrenophora tritici-repentis (strain Pt-1C-BFP) (Wheat tan spo]
scaffold2.t30	gi	39944092	ref	XP_361583	Putative uncharacterized protein [Magnaporthe grisea (Rice blast fungus) (Pyricularia grisea)]
scaffold2.t33	gi	170085893	ref	XP_001874170	Predicted protein [Laccaria bicolor (strain S238N-H82) (Bicoloured deceiver) (Laccari]
scaffold2.t35	gi	255941430	ref	XP_002561484	Pc16g11840 protein [Penicillium chrysogenum (strain ATCC 28089 / DSM 1075 / Wisconsi]
scaffold2.t38	gi	116199741	ref	XP_001225682	Putative uncharacterized protein [Chaetomium globosum (Soil fungus)]
scaffold2.t44	gi	115401660	ref	XP_001216418	Putative uncharacterized protein [Aspergillus terreus (strain NIH 2624 / FGSC A1156)]
scaffold2.t49	gi	145615484	ref	XP_360249	Solute carrier family 25 member 38 homolog [Magnaporthe grisea (Rice blast fungus) (Pyricularia grisea)]
scaffold2.t63	gi	171682300	ref	XP_001906093	Predicted CDS Pa_4_7420 [Podospora anserina]
scaffold2.t64	gi	189202398	ref	XP_001937535	Predicted protein [Pyrenophora tritici-repentis (strain Pt-1C-BFP) (Wheat tan spo]
scaffold2.t68	gi	121712202	ref	XP_001273716	Multicopper oxidase [Aspergillus clavatus]
scaffold2.t72	gi	169625095	ref	XP_001805952	Putative uncharacterized protein [Phaeosphaeria nodorum (Glume blotch fungus) (Septoria nodorum)]
scaffold2.t75	gi	170105756	ref	XP_001884090	Predicted protein [Laccaria bicolor (strain S238N-H82) (Bicoloured deceiver) (Laccari]
scaffold2.t80	gi	156032535	ref	XP_001585105	Putative uncharacterized protein [Sclerotinia sclerotiorum (strain ATCC 18683 / 1980 / Ss-1) (Whit]
scaffold2.t82	gi	189202716	ref	XP_001937694	Repressible acid phosphatase [Pyrenophora tritici-repentis (strain Pt-1C-BFP) (Wheat tan spo]
scaffold2.t87	gi	169609314	ref	XP_001798076	Putative uncharacterized protein [Phaeosphaeria nodorum (Glume blotch fungus) (Septoria nodorum)]
scaffold2.t88	gi	115397193	ref	XP_001214188	Microsomal dipeptidase [Aspergillus terreus (strain NIH 2624 / FGSC A1156)]
scaffold2.t90	gi	254580349	ref	XP_002496160	ZYRO0C11858p [Zygosaccharomyces rouxii (strain ATCC 2623 / CBS 732 / IFO 1130 / NBR]
scaffold2.t92	gi	67538766	ref	XP_663157	Putative uncharacterized protein [Emericella nidulans (Aspergillus nidulans)]
scaffold2.t96	gi	189192943	ref	XP_001932810	Ubiquitin carboxyl-terminal hydrolase isozyme L1 [Pyrenophora tritici-repentis (strain Pt-1C-BFP) (Wheat tan spo]
scaffold2.t102	gi	171691498	ref	XP_001910674	Predicted CDS Pa_6_7550 [Podospora anserina]
scaffold2.t103	gi	189203437	ref	XP_001938054	HET domain containing protein [Pyrenophora tritici-repentis (strain Pt-1C-BFP) (Wheat tan spo]
scaffold2.t107	gi	255930169	ref	XP_002556644	Pc06g00290 protein [Penicillium chrysogenum (strain ATCC 28089 / DSM 1075 / Wisconsi]
scaffold2.t109	gi	67902962	ref	XP_681737	Putative uncharacterized protein [Emericella nidulans (Aspergillus nidulans)]
scaffold2.t113	gi	156063808	ref	XP_001597826	Putative uncharacterized protein [Sclerotinia sclerotiorum (strain ATCC 18683 / 1980 / Ss-1) (Whit]
scaffold2.t116	gi	71018691	ref	XP_759576	Putative uncharacterized protein [Ustilago maydis (Smut fungus)]
scaffold2.t123	gi	255957199	ref	XP_002569352	Pc21g23880 protein [Penicillium chrysogenum (strain ATCC 28089 / DSM 1075 / Wisconsi]
scaffold2.t126	gi	169604306	ref	XP_001795574	Putative uncharacterized protein [Phaeosphaeria nodorum (Glume blotch fungus) (Septoria nodorum)]
scaffold2.t133	gi	242789080	ref	XP_002481288	Carboxylesterase, putative [Talaromyces stipitatus (strain ATCC 10500 / CBS 375.48 / QM 6759 ]
scaffold2.t134	gi	189191522	ref	XP_001932100	Feruloyl esterase B [Pyrenophora tritici-repentis (strain Pt-1C-BFP) (Wheat tan spo]
scaffold2.t143	gi	115492191	ref	XP_001210723	Putative uncharacterized protein [Aspergillus terreus (strain NIH 2624 / FGSC A1156)]
scaffold2.t147	gi	169620519	ref	XP_001803671	Putative uncharacterized protein [Phaeosphaeria nodorum (Glume blotch fungus) (Septoria nodorum)]
scaffold2.t153	gi	255933606	ref	XP_002558182	Pc12g13750 protein [Penicillium chrysogenum (strain ATCC 28089 / DSM 1075 / Wisconsi]
scaffold2.t156	gi	255950182	ref	XP_002565858	Pc22g19550 protein [Penicillium chrysogenum (strain ATCC 28089 / DSM 1075 / Wisconsi]
scaffold2.t161	gi	144228166	ref	NP_009396	Heat shock protein SSA1 [Saccharomyces cerevisiae (Baker's yeast)]
scaffold2.t165	gi	189202692	ref	XP_001937682	3-carboxymuconate cyclase [Pyrenophora tritici-repentis (strain Pt-1C-BFP) (Wheat tan spo]
scaffold2.t167	gi	212539217	ref	XP_002149764	Putative uncharacterized protein [Penicillium marneffei (strain ATCC 18224 / CBS 334.59 / QM 7333)]
scaffold2.t176	gi	171680151	ref	XP_001905021	Predicted CDS Pa_1_13190 [Podospora anserina]
scaffold2.t178	gi	154321688	ref	XP_001560159	Putative uncharacterized protein [Botryotinia fuckeliana (strain B05.10) (Noble rot fungus) (Botryti]
scaffold2.t182	gi	145236174	ref	XP_001390735	Contig An05c0050, complete genome. (Fragment) [Aspergillus niger (strain CBS 513.88 / FGSC A1513)]
scaffold2.t189	gi	255941430	ref	XP_002561484	Pc16g11840 protein [Penicillium chrysogenum (strain ATCC 28089 / DSM 1075 / Wisconsi]
scaffold2.t190	gi	116199185	ref	XP_001225404	Putative uncharacterized protein [Chaetomium globosum (Soil fungus)]
scaffold2.t194	gi	115492191	ref	XP_001210723	Putative uncharacterized protein [Aspergillus terreus (strain NIH 2624 / FGSC A1156)]
scaffold2.t196	gi	169600247	ref	XP_001793546	Putative uncharacterized protein [Phaeosphaeria nodorum (Glume blotch fungus) (Septoria nodorum)]
scaffold2.t201	gi	258566219	ref	XP_002583854	Putative uncharacterized protein [Uncinocarpus reesii (strain UAMH 1704)]
scaffold2.t202	gi	121700322	ref	XP_001268426	Oxidoreductase, short chain dehydrogenase/reductase family [Aspergillus clavatus]
scaffold2.t204	gi	145611100	ref	XP_368590	Putative uncharacterized protein [Magnaporthe grisea (Rice blast fungus) (Pyricularia grisea)]
scaffold2.t205	gi	169618547	ref	XP_001802687	Putative uncharacterized protein [Phaeosphaeria nodorum (Glume blotch fungus) (Septoria nodorum)]
scaffold2.t208	gi	242815986	ref	XP_002486679	Benzoate 4-monooxygenase cytochrome P450, putative [Talaromyces stipitatus (strain ATCC 10500 / CBS 375.48 / QM 6759 ]
scaffold2.t211	gi	171693141	ref	XP_001911495	Predicted CDS Pa_2_7120 [Podospora anserina]
scaffold2.t221	gi	189202478	ref	XP_001937575	Acetylcholinesterase [Pyrenophora tritici-repentis (strain Pt-1C-BFP) (Wheat tan spo]
scaffold2.t223	gi	169595330	ref	XP_001791089	Putative uncharacterized protein [Phaeosphaeria nodorum (Glume blotch fungus) (Septoria nodorum)]
scaffold2.t224	gi	169595328	ref	XP_001791088	Putative uncharacterized protein [Phaeosphaeria nodorum (Glume blotch fungus) (Septoria nodorum)]
scaffold2.t227	gi	238507664	ref	XP_002385033	Phosphatidylserine decarboxylase, putative [Aspergillus flavus (strain ATCC 200026 / FGSC A1120 / NRRL 3357 / JC]
scaffold2.t229	gi	242805475	ref	XP_002484538	PAF acetylhydrolase family protein [Talaromyces stipitatus (strain ATCC 10500 / CBS 375.48 / QM 6759 ]
scaffold2.t234	gi	213405173	ref	XP_002173358	Retinol dehydrogenase [Schizosaccharomyces japonicus (strain yFS275 / FY16936) (Fissio]
scaffold2.t235	gi	71024595	ref	XP_762527	Putative uncharacterized protein [Ustilago maydis (Smut fungus)]
scaffold2.t239	gi	189207286	ref	XP_001939977	Endo-alpha-1,5-arabinanase [Pyrenophora tritici-repentis (strain Pt-1C-BFP) (Wheat tan spo]
scaffold2.t245	gi	145610141	ref	XP_366611	Putative uncharacterized protein [Magnaporthe grisea (Rice blast fungus) (Pyricularia grisea)]
scaffold2.t248	gi	67902962	ref	XP_681737	Putative uncharacterized protein [Emericella nidulans (Aspergillus nidulans)]
scaffold2.t251	gi	134114504	ref	XP_774082	Putative uncharacterized protein [Cryptococcus neoformans (Filobasidiella neoformans)]
scaffold2.t256	gi	145614518	ref	XP_362211	Putative uncharacterized protein [Magnaporthe grisea (Rice blast fungus) (Pyricularia grisea)]
scaffold2.t259	gi	67523617	ref	XP_659868	Putative uncharacterized protein [Emericella nidulans (Aspergillus nidulans)]
scaffold2.t267	gi	238505972	ref	XP_002384188	Anaphase-promoting complex subunit Apc5, putative [Aspergillus flavus (strain ATCC 200026 / FGSC A1120 / NRRL 3357 / JC]
scaffold2.t281	gi	145242978	ref	XP_001394039	Contig An11c0010, complete genome. [Aspergillus niger (strain CBS 513.88 / FGSC A1513)]
scaffold2.t297	gi	71002228	ref	XP_755795	Cell wall glycosyl hydrolase YteR, putative [Aspergillus fumigatus (Sartorya fumigata)]
scaffold2.t302	gi	67902962	ref	XP_681737	Putative uncharacterized protein [Emericella nidulans (Aspergillus nidulans)]
scaffold2.t305	gi	189202438	ref	XP_001937555	Endoglucanase D [Pyrenophora tritici-repentis (strain Pt-1C-BFP) (Wheat tan spo]
scaffold2.t306	gi	255950998	ref	XP_002566266	Pc22g23750 protein [Penicillium chrysogenum (strain ATCC 28089 / DSM 1075 / Wisconsi]
scaffold2.t308	gi	67522060	ref	XP_659091	Putative uncharacterized protein [Emericella nidulans (Aspergillus nidulans)]
scaffold2.t309	gi	146324751	ref	XP_001481408	Putative uncharacterized protein [Aspergillus fumigatus (Sartorya fumigata)]
scaffold2.t312	gi	242213745	ref	XP_002472699	Predicted protein [Postia placenta (strain ATCC 44394 / Madison 698-R) (Brown rot fungus]
scaffold2.t315	gi	71000000	ref	XP_754717	Cell surface protein, putative [Aspergillus fumigatus (Sartorya fumigata)]
scaffold2.t323	gi	189201764	ref	XP_001937218	Phosphoglycerate mutase family protein [Pyrenophora tritici-repentis (strain Pt-1C-BFP) (Wheat tan spo]
scaffold2.t325	gi	116191791	ref	XP_001221708	Putative uncharacterized protein [Chaetomium globosum (Soil fungus)]
scaffold2.t326	gi	115383688	ref	XP_001208391	Predicted protein [Aspergillus terreus (strain NIH 2624 / FGSC A1156)]
scaffold2.t328	gi	189202240	ref	XP_001937456	Putative uncharacterized protein [Pyrenophora tritici-repentis (strain Pt-1C-BFP) (Wheat tan spo]
scaffold2.t329	gi	189202078	ref	XP_001937375	Beta-glucosidase 2 [Pyrenophora tritici-repentis (strain Pt-1C-BFP) (Wheat tan spo]
scaffold2.t332	gi	169595058	ref	XP_001790953	Putative uncharacterized protein [Phaeosphaeria nodorum (Glume blotch fungus) (Septoria nodorum)]
scaffold2.t338	gi	50550941	ref	XP_502944	YALI0D17534p [Yarrowia lipolytica (Candida lipolytica)]
scaffold2.t340	gi	189202266	ref	XP_001937469	Predicted protein [Pyrenophora tritici-repentis (strain Pt-1C-BFP) (Wheat tan spo]
scaffold2.t344	gi	189202236	ref	XP_001937454	Alpha-1,2-mannosidase family protein [Pyrenophora tritici-repentis (strain Pt-1C-BFP) (Wheat tan spo]
scaffold2.t347	gi	50550941	ref	XP_502944	YALI0D17534p [Yarrowia lipolytica (Candida lipolytica)]
scaffold2.t364	gi	242818862	ref	XP_002487201	Putative uncharacterized protein [Talaromyces stipitatus (strain ATCC 10500 / CBS 375.48 / QM 6759 ]
scaffold2.t367	gi	154294159	ref	XP_001547522	Putative uncharacterized protein [Botryotinia fuckeliana (strain B05.10) (Noble rot fungus) (Botryti]
scaffold2.t368	gi	169867497	ref	XP_001840327	Putative uncharacterized protein [Coprinopsis cinerea (strain Okayama-7 / 130 / FGSC 9003) (Inky ca]
scaffold2.t371	gi	67539534	ref	XP_663541	Putative uncharacterized protein [Emericella nidulans (Aspergillus nidulans)]
scaffold2.t377	gi	171684077	ref	XP_001906980	Predicted CDS Pa_1_15420 (Fragment) [Podospora anserina]
scaffold2.t379	gi	154321167	ref	XP_001559899	Putative uncharacterized protein [Botryotinia fuckeliana (strain B05.10) (Noble rot fungus) (Botryti]
scaffold2.t380	gi	258569008	ref	XP_002585248	Predicted protein [Uncinocarpus reesii (strain UAMH 1704)]
scaffold2.t384	gi	67539758	ref	XP_663653	Putative uncharacterized protein [Emericella nidulans (Aspergillus nidulans)]
scaffold2.t386	gi	189201804	ref	XP_001937238	Lipolytic enzyme [Pyrenophora tritici-repentis (strain Pt-1C-BFP) (Wheat tan spo]
scaffold2.t389	gi	242813146	ref	XP_002486107	Ribosomal assembly complex component Ipi3, putative [Talaromyces stipitatus (strain ATCC 10500 / CBS 375.48 / QM 6759 ]
scaffold2.t392	gi	169766836	ref	XP_001817889	GTPase Rab11/YPT3 [Aspergillus oryzae]
scaffold2.t394	gi	164656995	ref	XP_001729624	Ribosomal protein S27 [Malassezia globosa (strain ATCC 96807 / CBS 7966) (Dandruff-associate]
scaffold2.t399	gi	169596454	ref	XP_001791651	Putative uncharacterized protein [Phaeosphaeria nodorum (Glume blotch fungus) (Septoria nodorum)]
scaffold2.t400	gi	67537354	ref	XP_662451	Putative uncharacterized protein [Emericella nidulans (Aspergillus nidulans)]
scaffold2.t406	gi	169595352	ref	XP_001791100	Putative uncharacterized protein [Phaeosphaeria nodorum (Glume blotch fungus) (Septoria nodorum)]
scaffold2.t415	gi	169594740	ref	XP_001790794	Putative uncharacterized protein [Phaeosphaeria nodorum (Glume blotch fungus) (Septoria nodorum)]
scaffold2.t421	gi	145229061	ref	XP_001388839	Contig An01c0130, complete genome. (Fragment) [Aspergillus niger (strain CBS 513.88 / FGSC A1513)]
scaffold2.t424	gi	115433338	ref	XP_001216806	Putative uncharacterized protein [Aspergillus terreus (strain NIH 2624 / FGSC A1156)]
scaffold2.t428	gi	169616266	ref	XP_001801548	Putative uncharacterized protein [Phaeosphaeria nodorum (Glume blotch fungus) (Septoria nodorum)]
scaffold2.t431	gi	169616260	ref	XP_001801545	Putative uncharacterized protein [Phaeosphaeria nodorum (Glume blotch fungus) (Septoria nodorum)]
scaffold2.t439	gi	145255777	ref	XP_001399089	Contig An18c0200, complete genome. [Aspergillus niger (strain CBS 513.88 / FGSC A1513)]
scaffold2.t440	gi	67901570	ref	XP_681041	Putative uncharacterized protein [Emericella nidulans (Aspergillus nidulans)]
scaffold2.t443	gi	169771935	ref	XP_001820437	Predicted protein [Aspergillus oryzae]
scaffold2.t452	gi	255950182	ref	XP_002565858	Pc22g19550 protein [Penicillium chrysogenum (strain ATCC 28089 / DSM 1075 / Wisconsi]
scaffold2.t455	gi	169615030	ref	XP_001800931	Putative uncharacterized protein [Phaeosphaeria nodorum (Glume blotch fungus) (Septoria nodorum)]
scaffold2.t456	gi	189196844	ref	XP_001934760	PAF acetylhydrolase family protein [Pyrenophora tritici-repentis (strain Pt-1C-BFP) (Wheat tan spo]
scaffold2.t458	gi	19115706	ref	NP_594794	Uncharacterized Sel1-like repeat-containing protein C1B3.10c [Schizosaccharomyces pombe (Fission yeast)]
scaffold2.t461	gi	189197577	ref	XP_001935126	Predicted protein [Pyrenophora tritici-repentis (strain Pt-1C-BFP) (Wheat tan spo]
scaffold2.t464	gi	258564128	ref	XP_002582809	GTP-binding protein ypt4 [Uncinocarpus reesii (strain UAMH 1704)]
scaffold2.t466	gi	260940513	ref	XP_002614556	Putative uncharacterized protein [Clavispora lusitaniae (strain ATCC 42720) (Yeast) (Candid]
scaffold2.t470	gi	169616458	ref	XP_001801644	Putative uncharacterized protein [Phaeosphaeria nodorum (Glume blotch fungus) (Septoria nodorum)]
scaffold2.t471	gi	164658211	ref	XP_001730231	Putative uncharacterized protein [Malassezia globosa (strain ATCC 96807 / CBS 7966) (Dandruff-associate]
scaffold2.t472	gi	238484099	ref	XP_002373288	Epoxide hydrolase, putative [Aspergillus flavus (strain ATCC 200026 / FGSC A1120 / NRRL 3357 / JC]
scaffold2.t474	gi	67539758	ref	XP_663653	Putative uncharacterized protein [Emericella nidulans (Aspergillus nidulans)]
scaffold2.t475	gi	255950754	ref	XP_002566144	Pc22g22500 protein [Penicillium chrysogenum (strain ATCC 28089 / DSM 1075 / Wisconsi]
scaffold2.t477	gi	115401450	ref	XP_001216313	Predicted protein [Aspergillus terreus (strain NIH 2624 / FGSC A1156)]
scaffold2.t485	gi	154321688	ref	XP_001560159	Putative uncharacterized protein [Botryotinia fuckeliana (strain B05.10) (Noble rot fungus) (Botryti]
scaffold2.t489	gi	115433338	ref	XP_001216806	Putative uncharacterized protein [Aspergillus terreus (strain NIH 2624 / FGSC A1156)]
scaffold2.t490	gi	154288525	ref	XP_001545055	Putative uncharacterized protein (Fragment) [Botryotinia fuckeliana (strain B05.10) (Noble rot fungus) (Botryti]
scaffold2.t498	gi	189191800	ref	XP_001932239	Autoinducer 2 sensor kinase/phosphatase luxQ [Pyrenophora tritici-repentis (strain Pt-1C-BFP) (Wheat tan spo]
scaffold2.t508	gi	121700322	ref	XP_001268426	Oxidoreductase, short chain dehydrogenase/reductase family [Aspergillus clavatus]
scaffold2.t509	gi	71003588	ref	XP_756460	ATP-dependent RNA helicase DBP2 [Ustilago maydis (Smut fungus)]
scaffold2.t514	gi	255950754	ref	XP_002566144	Pc22g22500 protein [Penicillium chrysogenum (strain ATCC 28089 / DSM 1075 / Wisconsi]
scaffold2.t515	gi	145232925	ref	XP_001399835	Remark: a splice site was detected upstream of the START codon [Aspergillus niger (strain CBS 513.88 / FGSC A1513)]
scaffold2.t516	gi	169618547	ref	XP_001802687	Putative uncharacterized protein [Phaeosphaeria nodorum (Glume blotch fungus) (Septoria nodorum)]
scaffold2.t520	gi	169616594	ref	XP_001801712	Putative uncharacterized protein [Phaeosphaeria nodorum (Glume blotch fungus) (Septoria nodorum)]
scaffold2.t522	gi	19113324	ref	NP_596532	Peptidyl-prolyl cis-trans isomerase B [Schizosaccharomyces pombe (Fission yeast)]
scaffold2.t525	gi	189194003	ref	XP_001933340	Putative uncharacterized protein [Pyrenophora tritici-repentis (strain Pt-1C-BFP) (Wheat tan spo]
scaffold2.t526	gi	171691498	ref	XP_001910674	Predicted CDS Pa_6_7550 [Podospora anserina]
scaffold2.t528	gi	171682738	ref	XP_001906312	Predicted CDS Pa_4_5430 [Podospora anserina]
scaffold2.t533	gi	115492563	ref	XP_001210909	Putative uncharacterized protein [Aspergillus terreus (strain NIH 2624 / FGSC A1156)]
scaffold2.t535	gi	238494804	ref	XP_002378638	Pyruvate dehydrogenase, putative [Aspergillus flavus (strain ATCC 200026 / FGSC A1120 / NRRL 3357 / JC]
scaffold2.t537	gi	115396058	ref	XP_001213668	Predicted protein [Aspergillus terreus (strain NIH 2624 / FGSC A1156)]
scaffold2.t540	gi	156053908	ref	XP_001592880	Putative uncharacterized protein [Sclerotinia sclerotiorum (strain ATCC 18683 / 1980 / Ss-1) (Whit]
scaffold2.t546	gi	149209091	ref	XP_001521920	Putative uncharacterized protein [Magnaporthe oryzae 70-15]
scaffold2.t554	gi	116198491	ref	XP_001225057	Putative uncharacterized protein [Chaetomium globosum (Soil fungus)]
scaffold2.t557	gi	189197135	ref	XP_001934905	Putative uncharacterized protein [Pyrenophora tritici-repentis (strain Pt-1C-BFP) (Wheat tan spo]
scaffold2.t559	gi	169600247	ref	XP_001793546	Putative uncharacterized protein [Phaeosphaeria nodorum (Glume blotch fungus) (Septoria nodorum)]
scaffold2.t562	gi	70985799	ref	XP_748405	FAD-dependent oxygenase, putative [Aspergillus fumigatus (Sartorya fumigata)]
scaffold2.t563	gi	116202731	ref	XP_001227177	Putative uncharacterized protein [Chaetomium globosum (Soil fungus)]
scaffold2.t570	gi	169621833	ref	XP_001804326	Putative uncharacterized protein [Phaeosphaeria nodorum (Glume blotch fungus) (Septoria nodorum)]
scaffold2.t578	gi	255950754	ref	XP_002566144	Pc22g22500 protein [Penicillium chrysogenum (strain ATCC 28089 / DSM 1075 / Wisconsi]
scaffold2.t580	gi	189197299	ref	XP_001934987	Putative uncharacterized protein [Pyrenophora tritici-repentis (strain Pt-1C-BFP) (Wheat tan spo]
scaffold2.t583	gi	189197247	ref	XP_001934961	Nuclease PA3 [Pyrenophora tritici-repentis (strain Pt-1C-BFP) (Wheat tan spo]
scaffold2.t585	gi	171678643	ref	XP_001904271	Predicted CDS Pa_5_680 [Podospora anserina]
scaffold2.t590	gi	156052521	ref	XP_001592187	Putative uncharacterized protein [Sclerotinia sclerotiorum (strain ATCC 18683 / 1980 / Ss-1) (Whit]
scaffold2.t591	gi	189197111	ref	XP_001934893	Glucan 1,3-beta-glucosidase [Pyrenophora tritici-repentis (strain Pt-1C-BFP) (Wheat tan spo]
scaffold2.t592	gi	67902962	ref	XP_681737	Putative uncharacterized protein [Emericella nidulans (Aspergillus nidulans)]
scaffold2.t594	gi	238492341	ref	XP_002377407	Penicillin-binding protein, putative [Aspergillus flavus (strain ATCC 200026 / FGSC A1120 / NRRL 3357 / JC]
scaffold2.t598	gi	149209233	ref	XP_001521991	Putative uncharacterized protein [Magnaporthe oryzae 70-15]
scaffold2.t601	gi	67903488	ref	XP_682000	Putative uncharacterized protein [Emericella nidulans (Aspergillus nidulans)]
scaffold2.t603	gi	145248736	ref	XP_001400707	Similarity to hypothetical protein PH0854 -Pyrococcus horikoshii [Aspergillus niger (strain CBS 513.88 / FGSC A1513)]
scaffold2.t604	gi	169595394	ref	XP_001791121	Putative uncharacterized protein [Phaeosphaeria nodorum (Glume blotch fungus) (Septoria nodorum)]
scaffold2.t608	gi	121716960	ref	XP_001275963	Endonuclease/exonuclease/phosphatase family protein [Aspergillus clavatus]
scaffold2.t615	gi	189202514	ref	XP_001937593	Alkaline phosphatase [Pyrenophora tritici-repentis (strain Pt-1C-BFP) (Wheat tan spo]
scaffold2.t621	gi	121716300	ref	XP_001275759	Benzoate 4-monooxygenase cytochrome P450 [Aspergillus clavatus]
scaffold2.t627	gi	171692399	ref	XP_001911124	Predicted CDS Pa_2_3730 [Podospora anserina]
scaffold2.t631	gi	170097978	ref	XP_001880208	Fumarate reductase [Laccaria bicolor (strain S238N-H82) (Bicoloured deceiver) (Laccari]
scaffold2.t634	gi	242218145	ref	XP_002474866	Predicted protein [Postia placenta (strain ATCC 44394 / Madison 698-R) (Brown rot fungus]
scaffold2.t635	gi	45190948	ref	NP_985202	AER346Wp [Ashbya gossypii (Yeast) (Eremothecium gossypii)]
scaffold2.t640	gi	71003588	ref	XP_756460	ATP-dependent RNA helicase DBP2 [Ustilago maydis (Smut fungus)]
scaffold2.t644	gi	169603123	ref	XP_001794983	Putative uncharacterized protein [Phaeosphaeria nodorum (Glume blotch fungus) (Septoria nodorum)]
scaffold2.t647	gi	170085893	ref	XP_001874170	Predicted protein [Laccaria bicolor (strain S238N-H82) (Bicoloured deceiver) (Laccari]
scaffold2.t652	gi	116193281	ref	XP_001222453	Putative uncharacterized protein [Chaetomium globosum (Soil fungus)]
scaffold2.t657	gi	189202058	ref	XP_001937365	Lipase [Pyrenophora tritici-repentis (strain Pt-1C-BFP) (Wheat tan spo]
scaffold2.t660	gi	45185588	ref	NP_983304	ACL100Cp [Ashbya gossypii (Yeast) (Eremothecium gossypii)]
scaffold2.t664	gi	189202962	ref	XP_001937817	Fungal cellulose binding domain containing protein [Pyrenophora tritici-repentis (strain Pt-1C-BFP) (Wheat tan spo]
scaffold2.t671	gi	241952927	ref	XP_002419185	Candidapepsin-8, putative (Secreted aspartic protease, putative) [Candida dubliniensis (strain CD36 / CBS 7987 / NCPF 3949 / NRR]
scaffold2.t677	gi	169616550	ref	XP_001801690	Putative uncharacterized protein [Phaeosphaeria nodorum (Glume blotch fungus) (Septoria nodorum)]
scaffold2.t679	gi	67516227	ref	XP_657999	Putative uncharacterized protein [Emericella nidulans (Aspergillus nidulans)]
scaffold2.t680	gi	242217785	ref	XP_002474689	Predicted protein [Postia placenta (strain ATCC 44394 / Madison 698-R) (Brown rot fungus]
scaffold2.t682	gi	50422207	ref	XP_459666	NADH-cytochrome b5 reductase 2 [Debaryomyces hansenii (Yeast) (Torulaspora hansenii)]
scaffold2.t685	gi	169765654	ref	XP_001817298	Predicted protein [Aspergillus oryzae]
scaffold2.t687	gi	189197255	ref	XP_001934965	Putative uncharacterized protein [Pyrenophora tritici-repentis (strain Pt-1C-BFP) (Wheat tan spo]
scaffold2.t692	gi	71005264	ref	XP_757298	Putative uncharacterized protein [Ustilago maydis (Smut fungus)]
scaffold2.t696	gi	171692083	ref	XP_001910966	Predicted CDS Pa_2_2200 (Fragment) [Podospora anserina]
scaffold2.t699	gi	189191800	ref	XP_001932239	Autoinducer 2 sensor kinase/phosphatase luxQ [Pyrenophora tritici-repentis (strain Pt-1C-BFP) (Wheat tan spo]
scaffold2.t701	gi	261191574	ref	XP_002622195	Putative uncharacterized protein [Ajellomyces dermatitidis (strain SLH14081) (Blastomyces dermatitidis)]
scaffold2.t708	gi	213402695	ref	XP_002172120	Putative uncharacterized protein [Schizosaccharomyces japonicus (strain yFS275 / FY16936) (Fissio]
scaffold2.t709	gi	154299851	ref	XP_001550343	Putative uncharacterized protein [Botryotinia fuckeliana (strain B05.10) (Noble rot fungus) (Botryti]
scaffold2.t711	gi	67902962	ref	XP_681737	Putative uncharacterized protein [Emericella nidulans (Aspergillus nidulans)]
scaffold2.t712	gi	189197171	ref	XP_001934923	Putative uncharacterized protein [Pyrenophora tritici-repentis (strain Pt-1C-BFP) (Wheat tan spo]
scaffold2.t718	gi	258566219	ref	XP_002583854	Putative uncharacterized protein [Uncinocarpus reesii (strain UAMH 1704)]
scaffold2.t720	gi	154304115	ref	XP_001552463	Putative uncharacterized protein [Botryotinia fuckeliana (strain B05.10) (Noble rot fungus) (Botryti]
scaffold2.t721	gi	70984587	ref	XP_747800	Short-chain dehydrogenase/reductase family protein, putative [Aspergillus fumigatus (Sartorya fumigata)]
scaffold2.t723	gi	169622071	ref	XP_001804445	Putative uncharacterized protein [Phaeosphaeria nodorum (Glume blotch fungus) (Septoria nodorum)]
scaffold2.t725	gi	70996154	ref	XP_752832	TRNAHis guanylyltransferase Thg1, putative [Aspergillus fumigatus (Sartorya fumigata)]
scaffold2.t729	gi	171691498	ref	XP_001910674	Predicted CDS Pa_6_7550 [Podospora anserina]
scaffold2.t730	gi	212533369	ref	XP_002146841	Chitosanase, putative [Penicillium marneffei (strain ATCC 18224 / CBS 334.59 / QM 7333)]
scaffold2.t734	gi	154288577	ref	XP_001545068	Putative uncharacterized protein (Fragment) [Botryotinia fuckeliana (strain B05.10) (Noble rot fungus) (Botryti]
scaffold2.t736	gi	171692601	ref	XP_001911225	Ubiquitin carrier protein (Fragment) [Podospora anserina]
scaffold2.t738	gi	115387385	ref	XP_001211198	Putative uncharacterized protein [Aspergillus terreus (strain NIH 2624 / FGSC A1156)]
scaffold2.t739	gi	189206157	ref	XP_001939413	Choline dehydrogenase [Pyrenophora tritici-repentis (strain Pt-1C-BFP) (Wheat tan spo]
scaffold2.t740	gi	67523617	ref	XP_659868	Putative uncharacterized protein [Emericella nidulans (Aspergillus nidulans)]
scaffold2.t749	gi	116197795	ref	XP_001224709	Putative uncharacterized protein [Chaetomium globosum (Soil fungus)]
scaffold2.t754	gi	238486438	ref	XP_002374457	Putative uncharacterized protein [Aspergillus flavus (strain ATCC 200026 / FGSC A1120 / NRRL 3357 / JC]
scaffold2.t755	gi	145240545	ref	XP_001392919	Contig An08c0210, complete genome. [Aspergillus niger (strain CBS 513.88 / FGSC A1513)]
scaffold2.t757	gi	71024595	ref	XP_762527	Putative uncharacterized protein [Ustilago maydis (Smut fungus)]
scaffold2.t759	gi	169616370	ref	XP_001801600	Putative uncharacterized protein [Phaeosphaeria nodorum (Glume blotch fungus) (Septoria nodorum)]
scaffold2.t761	gi	116199185	ref	XP_001225404	Putative uncharacterized protein [Chaetomium globosum (Soil fungus)]
scaffold2.t762	gi	156057949	ref	XP_001594898	Putative uncharacterized protein [Sclerotinia sclerotiorum (strain ATCC 18683 / 1980 / Ss-1) (Whit]
scaffold2.t768	gi	213405173	ref	XP_002173358	Retinol dehydrogenase [Schizosaccharomyces japonicus (strain yFS275 / FY16936) (Fissio]
scaffold2.t773	gi	154295877	ref	XP_001548372	Predicted protein [Botryotinia fuckeliana (strain B05.10) (Noble rot fungus) (Botryti]
scaffold2.t775	gi	169614309	ref	XP_001800571	Superoxide dismutase [Cu-Zn] [Phaeosphaeria nodorum (Glume blotch fungus) (Septoria nodorum)]
scaffold2.t778	gi	189188194	ref	XP_001930436	Endoglucanase B [Pyrenophora tritici-repentis (strain Pt-1C-BFP) (Wheat tan spo]
scaffold2.t780	gi	169609703	ref	XP_001798270	Putative uncharacterized protein [Phaeosphaeria nodorum (Glume blotch fungus) (Septoria nodorum)]
scaffold2.t781	gi	258574343	ref	XP_002541353	Putative uncharacterized protein [Uncinocarpus reesii (strain UAMH 1704)]
scaffold2.t784	gi	169604196	ref	XP_001795519	Putative uncharacterized protein [Phaeosphaeria nodorum (Glume blotch fungus) (Septoria nodorum)]
scaffold2.t786	gi	115385056	ref	XP_001209075	Putative uncharacterized protein [Aspergillus terreus (strain NIH 2624 / FGSC A1156)]
scaffold2.t787	gi	70990006	ref	XP_749852	Pfs, NACHT and Ankyrin domain protein [Aspergillus fumigatus (Sartorya fumigata)]
scaffold2.t788	gi	67902962	ref	XP_681737	Putative uncharacterized protein [Emericella nidulans (Aspergillus nidulans)]
scaffold2.t790	gi	67902962	ref	XP_681737	Putative uncharacterized protein [Emericella nidulans (Aspergillus nidulans)]
scaffold2.t791	gi	145246180	ref	XP_001395339	Similarity to hypothetical protein SPAC10F6.16 - Schizosaccharomyces pombe [Aspergillus niger (strain CBS 513.88 / FGSC A1513)]
scaffold2.t793	gi	156037572	ref	XP_001586513	Putative uncharacterized protein [Sclerotinia sclerotiorum (strain ATCC 18683 / 1980 / Ss-1) (Whit]
scaffold2.t813	gi	145235197	ref	XP_001390247	Contig An03c0120, complete genome. [Aspergillus niger (strain CBS 513.88 / FGSC A1513)]
scaffold2.t815	gi	71022927	ref	XP_761693	Putative uncharacterized protein [Ustilago maydis (Smut fungus)]
scaffold2.t820	gi	156040868	ref	XP_001587420	Putative uncharacterized protein [Sclerotinia sclerotiorum (strain ATCC 18683 / 1980 / Ss-1) (Whit]
scaffold2.t822	gi	145611492	ref	XP_368905	Putative uncharacterized protein [Magnaporthe grisea (Rice blast fungus) (Pyricularia grisea)]
scaffold2.t823	gi	71018691	ref	XP_759576	Putative uncharacterized protein [Ustilago maydis (Smut fungus)]
scaffold2.t825	gi	116194560	ref	XP_001223092	Putative uncharacterized protein [Chaetomium globosum (Soil fungus)]
scaffold2.t827	gi	71005946	ref	XP_757639	Putative uncharacterized protein [Ustilago maydis (Smut fungus)]
scaffold2.t831	gi	116204957	ref	XP_001228289	Putative uncharacterized protein [Chaetomium globosum (Soil fungus)]
scaffold2.t832	gi	189196230	ref	XP_001934453	Putative uncharacterized protein [Pyrenophora tritici-repentis (strain Pt-1C-BFP) (Wheat tan spo]
scaffold2.t837	gi	156842093	ref	XP_001644416	Putative uncharacterized protein [Vanderwaltozyma polyspora (strain ATCC 22028 / DSM 70294]
scaffold2.t840	gi	70989343	ref	XP_749521	Protein phosphatase 2C, putative [Aspergillus fumigatus (Sartorya fumigata)]
scaffold2.t842	gi	238506337	ref	XP_002384370	(S)-2-hydroxy-acid oxidase, putative [Aspergillus flavus (strain ATCC 200026 / FGSC A1120 / NRRL 3357 / JC]
scaffold2.t843	gi	67902962	ref	XP_681737	Putative uncharacterized protein [Emericella nidulans (Aspergillus nidulans)]
scaffold2.t845	gi	121702063	ref	XP_001269296	PAB1 binding protein (Pbp1), putative [Aspergillus clavatus]
scaffold2.t848	gi	242794073	ref	XP_002482297	Aminopeptidase, putative [Talaromyces stipitatus (strain ATCC 10500 / CBS 375.48 / QM 6759 ]
scaffold2.t850	gi	6325069	ref	NP_015137	Mating factor alpha-1 [Saccharomyces cerevisiae (Baker's yeast)]
scaffold2.t853	gi	70995470	ref	XP_752490	Amidohydrolase, putative [Aspergillus fumigatus (Sartorya fumigata)]
scaffold2.t863	gi	170088965	ref	XP_001875705	Predicted protein [Laccaria bicolor (strain S238N-H82) (Bicoloured deceiver) (Laccari]
scaffold2.t865	gi	50546785	ref	XP_500862	YALI0B13970p [Yarrowia lipolytica (Candida lipolytica)]
scaffold2.t874	gi	189211915	ref	XP_001942285	Endo alpha-1,4 polygalactosaminidase precusor [Pyrenophora tritici-repentis (strain Pt-1C-BFP) (Wheat tan spo]
scaffold2.t879	gi	169844041	ref	XP_001828742	Putative uncharacterized protein [Coprinopsis cinerea (strain Okayama-7 / 130 / FGSC 9003) (Inky ca]
scaffold2.t880	gi	116178994	ref	XP_001219346	Putative uncharacterized protein [Chaetomium globosum (Soil fungus)]
scaffold2.t885	gi	154299337	ref	XP_001550088	Putative uncharacterized protein [Botryotinia fuckeliana (strain B05.10) (Noble rot fungus) (Botryti]
scaffold2.t890	gi	255957149	ref	XP_002569327	Pc21g23600 protein [Penicillium chrysogenum (strain ATCC 28089 / DSM 1075 / Wisconsi]
scaffold2.t897	gi	115387425	ref	XP_001211218	Mitochondrial oxaloacetate transport protein [Aspergillus terreus (strain NIH 2624 / FGSC A1156)]
scaffold2.t900	gi	189196782	ref	XP_001934729	GPI-anchored cell wall organization protein Ecm33 [Pyrenophora tritici-repentis (strain Pt-1C-BFP) (Wheat tan spo]
scaffold2.t902	gi	254583706	ref	XP_002497421	ZYRO0F05170p [Zygosaccharomyces rouxii (Candida mogii)]
scaffold2.t903	gi	260951403	ref	XP_002619998	Putative uncharacterized protein [Clavispora lusitaniae (strain ATCC 42720) (Yeast) (Candid]
scaffold2.t904	gi	169604436	ref	XP_001795639	Putative uncharacterized protein [Phaeosphaeria nodorum (Glume blotch fungus) (Septoria nodorum)]
scaffold2.t905	gi	145256621	ref	XP_001401464	NADP-dependent glutamate dehydrogenase gdhA from patent WO9951756-A-Aspergillus niger [Aspergillus niger (strain CBS 513.88 / FGSC A1513)]
scaffold2.t906	gi	154321688	ref	XP_001560159	Putative uncharacterized protein [Botryotinia fuckeliana (strain B05.10) (Noble rot fungus) (Botryti]
scaffold2.t914	gi	146412686	ref	XP_001482314	Putative uncharacterized protein [Pichia guilliermondii (Yeast) (Candida guilliermondii)]
scaffold2.t916	gi	145614416	ref	XP_362345	Putative uncharacterized protein [Magnaporthe grisea (Rice blast fungus) (Pyricularia grisea)]
scaffold2.t917	gi	170090434	ref	XP_001876439	Predicted protein [Laccaria bicolor (strain S238N-H82) (Bicoloured deceiver) (Laccari]
scaffold2.t925	gi	115390933	ref	XP_001212971	Putative uncharacterized protein [Aspergillus terreus (strain NIH 2624 / FGSC A1156)]
scaffold2.t931	gi	212533369	ref	XP_002146841	Chitosanase, putative [Penicillium marneffei (strain ATCC 18224 / CBS 334.59 / QM 7333)]
scaffold2.t934	gi	116194852	ref	XP_001223238	Putative uncharacterized protein [Chaetomium globosum (Soil fungus)]
scaffold2.t936	gi	121710942	ref	XP_001273087	Glucose-methanol-choline (Gmc) oxidoreductase [Aspergillus clavatus]
scaffold2.t942	gi	67902962	ref	XP_681737	Putative uncharacterized protein [Emericella nidulans (Aspergillus nidulans)]
scaffold2.t947	gi	189196752	ref	XP_001934714	Putative uncharacterized protein [Pyrenophora tritici-repentis (strain Pt-1C-BFP) (Wheat tan spo]
scaffold2.t950	gi	154304115	ref	XP_001552463	Putative uncharacterized protein [Botryotinia fuckeliana (strain B05.10) (Noble rot fungus) (Botryti]
scaffold2.t952	gi	154302404	ref	XP_001551612	Putative uncharacterized protein [Botryotinia fuckeliana (strain B05.10) (Noble rot fungus) (Botryti]
scaffold2.t956	gi	154317425	ref	XP_001558032	Putative uncharacterized protein [Botryotinia fuckeliana (strain B05.10) (Noble rot fungus) (Botryti]
scaffold2.t957	gi	156839904	ref	XP_001643638	Putative uncharacterized protein [Vanderwaltozyma polyspora (strain ATCC 22028 / DSM 70294]
scaffold2.t959	gi	189196212	ref	XP_001934444	Stress responsive A/B barrel domain containing protein [Pyrenophora tritici-repentis (strain Pt-1C-BFP) (Wheat tan spo]
scaffold2.t964	gi	67900784	ref	XP_680648	Putative uncharacterized protein [Emericella nidulans (Aspergillus nidulans)]
scaffold2.t969	gi	189196646	ref	XP_001934661	Putative uncharacterized protein [Pyrenophora tritici-repentis (strain Pt-1C-BFP) (Wheat tan spo]
scaffold2.t972	gi	116202731	ref	XP_001227177	Putative uncharacterized protein [Chaetomium globosum (Soil fungus)]
scaffold2.t975	gi	116202731	ref	XP_001227177	Putative uncharacterized protein [Chaetomium globosum (Soil fungus)]
scaffold2.t979	gi	255727691	ref	XP_002548771	Putative uncharacterized protein [Candida tropicalis (strain ATCC MYA-3404 / T1) (Yeast)]
scaffold2.t980	gi	189196358	ref	XP_001934517	Putative uncharacterized protein [Pyrenophora tritici-repentis (strain Pt-1C-BFP) (Wheat tan spo]
scaffold2.t982	gi	115433338	ref	XP_001216806	Putative uncharacterized protein [Aspergillus terreus (strain NIH 2624 / FGSC A1156)]
scaffold2.t988	gi	189196342	ref	XP_001934509	Putative uncharacterized protein [Pyrenophora tritici-repentis (strain Pt-1C-BFP) (Wheat tan spo]
scaffold2.t992	gi	261203485	ref	XP_002628956	Cytochrome P450 oxidoreductase [Ajellomyces dermatitidis (strain SLH14081) (Blastomyces dermatitidis)]
scaffold2.t993	gi	70996921	ref	XP_753215	Putative uncharacterized protein [Aspergillus fumigatus (Sartorya fumigata)]
scaffold2.t994	gi	171691498	ref	XP_001910674	Predicted CDS Pa_6_7550 [Podospora anserina]
scaffold2.t996	gi	115443424	ref	XP_001218519	Putative uncharacterized protein [Aspergillus terreus (strain NIH 2624 / FGSC A1156)]
scaffold2.t1007	gi	169603806	ref	XP_001795324	Putative uncharacterized protein [Phaeosphaeria nodorum (Glume blotch fungus) (Septoria nodorum)]
scaffold2.t1010	gi	145239131	ref	XP_001392212	Similarity to hypothetical protein 1A9.260 - Neurospora crassa [Aspergillus niger (strain CBS 513.88 / FGSC A1513)]
scaffold2.t1011	gi	171680006	ref	XP_001904949	IDI-2 [Podospora anserina]
scaffold2.t1015	gi	116199185	ref	XP_001225404	Putative uncharacterized protein [Chaetomium globosum (Soil fungus)]
scaffold2.t1017	gi	169615817	ref	XP_001801324	Putative uncharacterized protein [Phaeosphaeria nodorum (Glume blotch fungus) (Septoria nodorum)]
scaffold2.t1019	gi	154299611	ref	XP_001550224	Putative uncharacterized protein [Botryotinia fuckeliana (strain B05.10) (Noble rot fungus) (Botryti]
scaffold2.t1020	gi	39966533	ref	XP_365206	Putative uncharacterized protein [Magnaporthe grisea (Rice blast fungus) (Pyricularia grisea)]
scaffold2.t1021	gi	67525581	ref	XP_660852	Putative uncharacterized protein [Emericella nidulans (Aspergillus nidulans)]
scaffold2.t1022	gi	169604130	ref	XP_001795486	Putative uncharacterized protein [Phaeosphaeria nodorum (Glume blotch fungus) (Septoria nodorum)]
scaffold2.t1024	gi	171676290	ref	XP_001903098	Predicted CDS Pa_0_550 [Podospora anserina]
scaffold2.t1029	gi	115492191	ref	XP_001210723	Putative uncharacterized protein [Aspergillus terreus (strain NIH 2624 / FGSC A1156)]
scaffold2.t1033	gi	121709986	ref	XP_001272609	Putative uncharacterized protein [Aspergillus clavatus]
scaffold2.t1040	gi	254569938	ref	XP_002492079	Mitochondrial cytochrome-c peroxidase [Pichia pastoris (strain GS115) (Yeast)]
scaffold2.t1041	gi	169775591	ref	XP_001822262	Predicted protein [Aspergillus oryzae]
scaffold2.t1042	gi	169603634	ref	XP_001795238	Putative uncharacterized protein [Phaeosphaeria nodorum (Glume blotch fungus) (Septoria nodorum)]
scaffold2.t1045	gi	255938213	ref	XP_002559877	Pc13g14720 protein [Penicillium chrysogenum (strain ATCC 28089 / DSM 1075 / Wisconsi]
scaffold2.t1051	gi	170115128	ref	XP_001888759	Predicted protein [Laccaria bicolor (strain S238N-H82) (Bicoloured deceiver) (Laccari]
scaffold2.t1053	gi	189208528	ref	XP_001940597	Putative uncharacterized protein [Pyrenophora tritici-repentis (strain Pt-1C-BFP) (Wheat tan spo]
scaffold2.t1054	gi	189201553	ref	XP_001937113	Putative uncharacterized protein [Pyrenophora tritici-repentis (strain Pt-1C-BFP) (Wheat tan spo]
scaffold2.t1058	gi	115399662	ref	XP_001215398	Predicted protein [Aspergillus terreus (strain NIH 2624 / FGSC A1156)]
scaffold2.t1059	gi	212539217	ref	XP_002149764	Putative uncharacterized protein [Penicillium marneffei (strain ATCC 18224 / CBS 334.59 / QM 7333)]
scaffold2.t1060	gi	169604282	ref	XP_001795562	Putative uncharacterized protein [Phaeosphaeria nodorum (Glume blotch fungus) (Septoria nodorum)]
scaffold2.t1061	gi	115402817	ref	XP_001217485	Predicted protein [Aspergillus terreus (strain NIH 2624 / FGSC A1156)]
scaffold2.t1063	gi	242760837	ref	XP_002340069	Trichothecene 3-O-acetyltransferase, putative [Talaromyces stipitatus (strain ATCC 10500 / CBS 375.48 / QM 6759 ]
scaffold2.t1064	gi	116206080	ref	XP_001228849	Putative uncharacterized protein [Chaetomium globosum (Soil fungus)]
scaffold2.t1068	gi	85092131	ref	XP_959242	Putative uncharacterized protein [Neurospora crassa]
scaffold2.t1072	gi	154304115	ref	XP_001552463	Putative uncharacterized protein [Botryotinia fuckeliana (strain B05.10) (Noble rot fungus) (Botryti]
scaffold2.t1073	gi	169616372	ref	XP_001801601	Putative uncharacterized protein [Phaeosphaeria nodorum (Glume blotch fungus) (Septoria nodorum)]
scaffold2.t1074	gi	189196560	ref	XP_001934618	Endoglucanase [Pyrenophora tritici-repentis (strain Pt-1C-BFP) (Wheat tan spo]
scaffold2.t1076	gi	145234847	ref	XP_001390072	Function: fumonisin esterases from E. spinifera can degrade fumonisin. [Aspergillus niger (strain CBS 513.88 / FGSC A1513)]
scaffold2.t1077	gi	189207505	ref	XP_001940086	Lipase 3 [Pyrenophora tritici-repentis (strain Pt-1C-BFP) (Wheat tan spo]
scaffold2.t1080	gi	33438870	ref	NP_878158	Transmembrane protein 167 homolog [Saccharomyces cerevisiae (Baker's yeast)]
scaffold2.t1084	gi	169772277	ref	XP_001820607	Predicted protein [Aspergillus oryzae]
scaffold2.t1088	gi	213403320	ref	XP_002172432	Protein get1 [Schizosaccharomyces japonicus (strain yFS275 / FY16936) (Fissio]
scaffold2.t1090	gi	238508052	ref	XP_002385227	Feruloyl esterase B, putative [Aspergillus flavus (strain ATCC 200026 / FGSC A1120 / NRRL 3357 / JC]
scaffold2.t1093	gi	154301847	ref	XP_001551335	Putative uncharacterized protein [Botryotinia fuckeliana (strain B05.10) (Noble rot fungus) (Botryti]
scaffold2.t1095	gi	169607475	ref	XP_001797157	Putative uncharacterized protein [Phaeosphaeria nodorum (Glume blotch fungus) (Septoria nodorum)]
scaffold2.t1096	gi	242216066	ref	XP_002473843	Predicted protein [Postia placenta (strain ATCC 44394 / Madison 698-R) (Brown rot fungus]
scaffold2.t1099	gi	58270648	ref	XP_572480	Expressed protein [Cryptococcus neoformans (Filobasidiella neoformans)]
scaffold2.t1102	gi	145241768	ref	XP_001393530	Rhamnogalacturonan acetyl esterase rgaeA-Aspergillus niger [Aspergillus niger (strain CBS 513.88 / FGSC A1513)]
scaffold2.t1104	gi	171681461	ref	XP_001905674	Predicted CDS Pa_5_11140 (Fragment) [Podospora anserina]
scaffold2.t1107	gi	145607734	ref	XP_001408027	Putative uncharacterized protein [Magnaporthe grisea (Rice blast fungus) (Pyricularia grisea)]
scaffold2.t1112	gi	169867679	ref	XP_001840418	Putative uncharacterized protein [Coprinopsis cinerea (strain Okayama-7 / 130 / FGSC 9003) (Inky ca]
scaffold2.t1116	gi	189195172	ref	XP_001933924	Dehydrogenase/reductase SDR family member 8 [Pyrenophora tritici-repentis (strain Pt-1C-BFP) (Wheat tan spo]
scaffold2.t1120	gi	67903488	ref	XP_682000	Putative uncharacterized protein [Emericella nidulans (Aspergillus nidulans)]
scaffold2.t1123	gi	189196822	ref	XP_001934749	Putative uncharacterized protein [Pyrenophora tritici-repentis (strain Pt-1C-BFP) (Wheat tan spo]
scaffold2.t1134	gi	145614416	ref	XP_362345	Putative uncharacterized protein [Magnaporthe grisea (Rice blast fungus) (Pyricularia grisea)]
scaffold2.t1135	gi	115492191	ref	XP_001210723	Putative uncharacterized protein [Aspergillus terreus (strain NIH 2624 / FGSC A1156)]
scaffold2.t1137	gi	119501060	ref	XP_001267287	Endosomal cargo receptor (Erp5), putative [Neosartorya fischeri (strain ATCC 1020 / DSM 3700 / FGSC A1164 / NRR]
scaffold2.t1139	gi	169604050	ref	XP_001795446	Putative uncharacterized protein [Phaeosphaeria nodorum (Glume blotch fungus) (Septoria nodorum)]
scaffold2.t1144	gi	189210076	ref	XP_001941370	Putative uncharacterized protein [Pyrenophora tritici-repentis (strain Pt-1C-BFP) (Wheat tan spo]
scaffold2.t1146	gi	261187946	ref	XP_002620390	Lipase/thioesterase [Ajellomyces dermatitidis (strain SLH14081) (Blastomyces dermatitidis)]
scaffold2.t1149	gi	156036496	ref	XP_001586359	Putative uncharacterized protein [Sclerotinia sclerotiorum (strain ATCC 18683 / 1980 / Ss-1) (Whit]
scaffold2.t1150	gi	171685284	ref	XP_001907583	Predicted CDS Pa_7_4260 [Podospora anserina]
scaffold2.t1153	gi	121702739	ref	XP_001269634	Endo-1,3(4)-beta-glucanase, putative [Aspergillus clavatus]
scaffold2.t1154	gi	212533345	ref	XP_002146829	Histidine acid phosphatase, putative [Penicillium marneffei (strain ATCC 18224 / CBS 334.59 / QM 7333)]
scaffold2.t1156	gi	145604422	ref	XP_362876	Putative uncharacterized protein [Magnaporthe grisea (Rice blast fungus) (Pyricularia grisea)]
scaffold2.t1160	gi	189196850	ref	XP_001934763	Endoglucanase B [Pyrenophora tritici-repentis (strain Pt-1C-BFP) (Wheat tan spo]
scaffold2.t1163	gi	171692601	ref	XP_001911225	Ubiquitin carrier protein (Fragment) [Podospora anserina]
scaffold2.t1164	gi	241957041	ref	XP_002421240	Single-strand telomeric DNA-binding protein, putative (Poly(A+) rna-binding protein, putative) [Candida dubliniensis (strain CD36 / CBS 7987 / NCPF 3949 / NRR]
scaffold2.t1167	gi	119501529	ref	XP_001267521	5'/3'-nucleotidase SurE family protein [Neosartorya fischeri (strain ATCC 1020 / DSM 3700 / FGSC A1164 / NRR]
scaffold2.t1176	gi	189196854	ref	XP_001934765	Putative uncharacterized protein [Pyrenophora tritici-repentis (strain Pt-1C-BFP) (Wheat tan spo]
scaffold2.t1179	gi	156842093	ref	XP_001644416	Putative uncharacterized protein [Vanderwaltozyma polyspora (strain ATCC 22028 / DSM 70294]
scaffold2.t1182	gi	169766836	ref	XP_001817889	GTPase Rab11/YPT3 [Aspergillus oryzae]
scaffold2.t1183	gi	212528474	ref	XP_002144394	Aspartic-type endopeptidase (CtsD), putative [Penicillium marneffei (strain ATCC 18224 / CBS 334.59 / QM 7333)]
scaffold2.t1186	gi	171685344	ref	XP_001907613	Predicted CDS Pa_7_4000 [Podospora anserina]
scaffold2.t1187	gi	169603816	ref	XP_001795329	Putative uncharacterized protein [Phaeosphaeria nodorum (Glume blotch fungus) (Septoria nodorum)]
scaffold2.t1191	gi	169861456	ref	XP_001837362	Putative uncharacterized protein [Coprinopsis cinerea (strain Okayama-7 / 130 / FGSC 9003) (Inky ca]
scaffold2.t1194	gi	171691498	ref	XP_001910674	Predicted CDS Pa_6_7550 [Podospora anserina]
scaffold2.t1196	gi	169850455	ref	XP_001831923	Putative uncharacterized protein [Coprinopsis cinerea (strain Okayama-7 / 130 / FGSC 9003) (Inky ca]
scaffold2.t1197	gi	255950754	ref	XP_002566144	Pc22g22500 protein [Penicillium chrysogenum (strain ATCC 28089 / DSM 1075 / Wisconsi]
scaffold2.t1198	gi	116193591	ref	XP_001222608	Putative uncharacterized protein [Chaetomium globosum (Soil fungus)]
scaffold2.t1199	gi	115492191	ref	XP_001210723	Putative uncharacterized protein [Aspergillus terreus (strain NIH 2624 / FGSC A1156)]
scaffold2.t1204	gi	169782582	ref	XP_001825753	Adenine deaminase/adenosine deaminase [Aspergillus oryzae]
scaffold2.t1207	gi	255949368	ref	XP_002565451	Pc22g15340 protein [Penicillium chrysogenum (strain ATCC 28089 / DSM 1075 / Wisconsi]
scaffold2.t1208	gi	255711596	ref	XP_002552081	KLTH0B06754p [Lachancea thermotolerans (strain CBS 6340) (Yeast) (Kluyveromyce]
scaffold2.t1211	gi	169785241	ref	XP_001827081	Predicted protein [Aspergillus oryzae]
scaffold2.t1212	gi	119485532	ref	XP_001262200	Enoyl-CoA hydratase/isomerase family protein [Neosartorya fischeri (strain ATCC 1020 / DSM 3700 / FGSC A1164 / NRR]
scaffold2.t1213	gi	115397543	ref	XP_001214363	Putative uncharacterized protein [Aspergillus terreus (strain NIH 2624 / FGSC A1156)]
scaffold2.t1214	gi	261199109	ref	XP_002625956	Putative uncharacterized protein [Ajellomyces dermatitidis (strain SLH14081) (Blastomyces dermatitidis)]
scaffold2.t1219	gi	119495092	ref	XP_001264339	Beta-galactosidase [Neosartorya fischeri (strain ATCC 1020 / DSM 3700 / FGSC A1164 / NRR]
scaffold2.t1225	gi	156061934	ref	XP_001596889	Catalase [Sclerotinia sclerotiorum (strain ATCC 18683 / 1980 / Ss-1) (Whit]
scaffold2.t1230	gi	241957041	ref	XP_002421240	Single-strand telomeric DNA-binding protein, putative (Poly(A+) rna-binding protein, putative) [Candida dubliniensis (strain CD36 / CBS 7987 / NCPF 3949 / NRR]
scaffold2.t1237	gi	119483994	ref	XP_001261900	Arylsulfatase, putative [Neosartorya fischeri (strain ATCC 1020 / DSM 3700 / FGSC A1164 / NRR]
scaffold2.t1238	gi	119474477	ref	XP_001259114	Putative uncharacterized protein [Neosartorya fischeri (strain ATCC 1020 / DSM 3700 / FGSC A1164 / NRR]
scaffold2.t1240	gi	67524157	ref	XP_660140	Putative uncharacterized protein [Emericella nidulans (Aspergillus nidulans)]
scaffold2.t1242	gi	145243362	ref	XP_001394213	Complex: F26G of C. speciosus is a heterodimer of a 54kDa [Aspergillus niger (strain CBS 513.88 / FGSC A1513)]
scaffold2.t1248	gi	119479983	ref	XP_001260020	FKBP-type peptidyl-prolyl isomerase, putative [Neosartorya fischeri (strain ATCC 1020 / DSM 3700 / FGSC A1164 / NRR]
scaffold2.t1250	gi	189197305	ref	XP_001934990	Feruloyl esterase B [Pyrenophora tritici-repentis (strain Pt-1C-BFP) (Wheat tan spo]
scaffold2.t1252	gi	116208798	ref	XP_001230208	Putative uncharacterized protein [Chaetomium globosum (Soil fungus)]
scaffold2.t1254	gi	121712166	ref	XP_001273698	Putative uncharacterized protein [Aspergillus clavatus]
scaffold2.t1255	gi	145608110	ref	XP_360832	Putative uncharacterized protein [Magnaporthe grisea (Rice blast fungus) (Pyricularia grisea)]
scaffold2.t1256	gi	169600996	ref	XP_001793920	Putative uncharacterized protein [Phaeosphaeria nodorum (Glume blotch fungus) (Septoria nodorum)]
scaffold2.t1257	gi	116196996	ref	XP_001224310	Putative uncharacterized protein [Chaetomium globosum (Soil fungus)]
scaffold2.t1258	gi	145231198	ref	XP_001389863	Similarity to hypothetical tol like protein CAD37049.1 - Neurospora crassa [Aspergillus niger (strain CBS 513.88 / FGSC A1513)]
scaffold2.t1260	gi	154304115	ref	XP_001552463	Putative uncharacterized protein [Botryotinia fuckeliana (strain B05.10) (Noble rot fungus) (Botryti]
scaffold2.t1261	gi	189191800	ref	XP_001932239	Autoinducer 2 sensor kinase/phosphatase luxQ [Pyrenophora tritici-repentis (strain Pt-1C-BFP) (Wheat tan spo]
scaffold2.t1263	gi	116205265	ref	XP_001228443	Putative uncharacterized protein [Chaetomium globosum (Soil fungus)]
scaffold2.t1265	gi	119483602	ref	XP_001261704	Putative uncharacterized protein [Neosartorya fischeri (strain ATCC 1020 / DSM 3700 / FGSC A1164 / NRR]
scaffold2.t1266	gi	242216161	ref	XP_002473890	Beta-xylosidase [Postia placenta (strain ATCC 44394 / Madison 698-R) (Brown rot fungus]
scaffold2.t1267	gi	67540592	ref	XP_664070	Putative uncharacterized protein [Emericella nidulans (Aspergillus nidulans)]
scaffold2.t1269	gi	169608836	ref	XP_001797837	Putative uncharacterized protein [Phaeosphaeria nodorum (Glume blotch fungus) (Septoria nodorum)]
scaffold2.t1271	gi	116208688	ref	XP_001230153	Putative uncharacterized protein [Chaetomium globosum (Soil fungus)]
scaffold2.t1272	gi	145236517	ref	XP_001390906	Similarity to the aminopeptidase. [Aspergillus niger (strain CBS 513.88 / FGSC A1513)]
scaffold2.t1276	gi	119481647	ref	XP_001260852	Benzoate 4-monooxygenase cytochrome P450 [Neosartorya fischeri (strain ATCC 1020 / DSM 3700 / FGSC A1164 / NRR]
scaffold2.t1277	gi	189202128	ref	XP_001937400	Tripeptidyl-peptidase 1 [Pyrenophora tritici-repentis (strain Pt-1C-BFP) (Wheat tan spo]
scaffold2.t1279	gi	189203437	ref	XP_001938054	HET domain containing protein [Pyrenophora tritici-repentis (strain Pt-1C-BFP) (Wheat tan spo]
scaffold2.t1280	gi	169594984	ref	XP_001790916	Putative uncharacterized protein [Phaeosphaeria nodorum (Glume blotch fungus) (Septoria nodorum)]
scaffold2.t1281	gi	67902334	ref	XP_681423	Putative uncharacterized protein [Emericella nidulans (Aspergillus nidulans)]
scaffold2.t1282	gi	169594974	ref	XP_001790911	Putative uncharacterized protein [Phaeosphaeria nodorum (Glume blotch fungus) (Septoria nodorum)]
scaffold2.t1285	gi	67900784	ref	XP_680648	Putative uncharacterized protein [Emericella nidulans (Aspergillus nidulans)]
scaffold2.t1286	gi	169594974	ref	XP_001790911	Putative uncharacterized protein [Phaeosphaeria nodorum (Glume blotch fungus) (Septoria nodorum)]
scaffold2.t1290	gi	189202864	ref	XP_001937768	Putative uncharacterized protein [Pyrenophora tritici-repentis (strain Pt-1C-BFP) (Wheat tan spo]
scaffold2.t1293	gi	242804326	ref	XP_002484352	C6 transcription factor, putative [Talaromyces stipitatus (strain ATCC 10500 / CBS 375.48 / QM 6759 ]
scaffold2.t1294	gi	145252904	ref	XP_001397965	Catalytic activity: C. testosteroni bphB converts cis-3-phenylcyclohexa-3 [Aspergillus niger (strain CBS 513.88 / FGSC A1513)]
scaffold2.t1301	gi	169785541	ref	XP_001827231	Predicted protein [Aspergillus oryzae]
scaffold2.t1311	gi	115492191	ref	XP_001210723	Putative uncharacterized protein [Aspergillus terreus (strain NIH 2624 / FGSC A1156)]
scaffold2.t1313	gi	67903080	ref	XP_681796	Putative uncharacterized protein [Emericella nidulans (Aspergillus nidulans)]
scaffold2.t1314	gi	260940513	ref	XP_002614556	Putative uncharacterized protein [Clavispora lusitaniae (strain ATCC 42720) (Yeast) (Candid]
scaffold2.t1315	gi	189202574	ref	XP_001937623	Putative uncharacterized protein [Pyrenophora tritici-repentis (strain Pt-1C-BFP) (Wheat tan spo]
scaffold2.t1316	gi	85118770	ref	XP_965504	Predicted protein [Neurospora crassa]
scaffold2.t1320	gi	169773503	ref	XP_001821220	Predicted protein [Aspergillus oryzae]
scaffold2.t1329	gi	169596500	ref	XP_001791674	Putative uncharacterized protein [Phaeosphaeria nodorum (Glume blotch fungus) (Septoria nodorum)]
scaffold2.t1330	gi	242820024	ref	XP_002487433	AMP dependent CoA ligase, putative [Talaromyces stipitatus (strain ATCC 10500 / CBS 375.48 / QM 6759 ]
scaffold2.t1333	gi	71024595	ref	XP_762527	Putative uncharacterized protein [Ustilago maydis (Smut fungus)]
scaffold2.t1334	gi	71024595	ref	XP_762527	Putative uncharacterized protein [Ustilago maydis (Smut fungus)]
scaffold2.t1335	gi	115402817	ref	XP_001217485	Predicted protein [Aspergillus terreus (strain NIH 2624 / FGSC A1156)]
scaffold2.t1340	gi	189202274	ref	XP_001937473	Long-chain fatty acid transport protein 1 [Pyrenophora tritici-repentis (strain Pt-1C-BFP) (Wheat tan spo]
scaffold2.t1345	gi	212529812	ref	XP_002145063	Putative uncharacterized protein [Penicillium marneffei (strain ATCC 18224 / CBS 334.59 / QM 7333)]
scaffold2.t1351	gi	115395824	ref	XP_001213551	Putative uncharacterized protein [Aspergillus terreus (strain NIH 2624 / FGSC A1156)]
scaffold2.t1353	gi	115387385	ref	XP_001211198	Putative uncharacterized protein [Aspergillus terreus (strain NIH 2624 / FGSC A1156)]
scaffold2.t1354	gi	255950754	ref	XP_002566144	Pc22g22500 protein [Penicillium chrysogenum (strain ATCC 28089 / DSM 1075 / Wisconsi]
scaffold2.t1355	gi	121700322	ref	XP_001268426	Oxidoreductase, short chain dehydrogenase/reductase family [Aspergillus clavatus]
scaffold2.t1356	gi	145241480	ref	XP_001393386	Function: 17 beta-hydroxysteroid dehydrogenase [Aspergillus niger (strain CBS 513.88 / FGSC A1513)]
scaffold2.t1357	gi	121716300	ref	XP_001275759	Benzoate 4-monooxygenase cytochrome P450 [Aspergillus clavatus]
scaffold2.t1360	gi	115433338	ref	XP_001216806	Putative uncharacterized protein [Aspergillus terreus (strain NIH 2624 / FGSC A1156)]
scaffold2.t1362	gi	171684307	ref	XP_001907095	Predicted CDS Pa_1_16510 [Podospora anserina]
scaffold2.t1368	gi	156054506	ref	XP_001593179	Putative uncharacterized protein [Sclerotinia sclerotiorum (strain ATCC 18683 / 1980 / Ss-1) (Whit]
scaffold2.t1371	gi	115385132	ref	XP_001209113	Putative uncharacterized protein [Aspergillus terreus (strain NIH 2624 / FGSC A1156)]
scaffold2.t1372	gi	261206000	ref	XP_002627737	Putative uncharacterized protein [Ajellomyces dermatitidis (strain SLH14081) (Blastomyces dermatitidis)]
scaffold2.t1373	gi	116199185	ref	XP_001225404	Putative uncharacterized protein [Chaetomium globosum (Soil fungus)]
scaffold2.t1380	gi	169596264	ref	XP_001791556	Putative uncharacterized protein [Phaeosphaeria nodorum (Glume blotch fungus) (Septoria nodorum)]
scaffold2.t1381	gi	169594974	ref	XP_001790911	Putative uncharacterized protein [Phaeosphaeria nodorum (Glume blotch fungus) (Septoria nodorum)]
scaffold2.t1383	gi	189189240	ref	XP_001930959	Putative uncharacterized protein [Pyrenophora tritici-repentis (strain Pt-1C-BFP) (Wheat tan spo]
scaffold2.t1385	gi	254565317	ref	XP_002489769	Putative uncharacterized protein [Pichia pastoris (strain GS115) (Yeast)]
scaffold2.t1387	gi	169605001	ref	XP_001795921	Putative uncharacterized protein [Phaeosphaeria nodorum (Glume blotch fungus) (Septoria nodorum)]
scaffold2.t1391	gi	189202164	ref	XP_001937418	Predicted protein [Pyrenophora tritici-repentis (strain Pt-1C-BFP) (Wheat tan spo]
scaffold2.t1402	gi	67902962	ref	XP_681737	Putative uncharacterized protein [Emericella nidulans (Aspergillus nidulans)]
scaffold2.t1404	gi	145250441	ref	XP_001396734	Similarity to A. crisogenum Cephalosporin C patent JP06038763-A. [Aspergillus niger (strain CBS 513.88 / FGSC A1513)]
scaffold2.t1408	gi	115433036	ref	XP_001216655	Predicted protein [Aspergillus terreus (strain NIH 2624 / FGSC A1156)]
scaffold2.t1413	gi	67902962	ref	XP_681737	Putative uncharacterized protein [Emericella nidulans (Aspergillus nidulans)]
scaffold2.t1415	gi	189202148	ref	XP_001937410	Mixed-linked glucanase [Pyrenophora tritici-repentis (strain Pt-1C-BFP) (Wheat tan spo]
scaffold2.t1417	gi	115433338	ref	XP_001216806	Putative uncharacterized protein [Aspergillus terreus (strain NIH 2624 / FGSC A1156)]
scaffold2.t1419	gi	145233843	ref	XP_001400294	Similarity: the ORF shows strong similarity to several putative 2-hydroxyhepta-2 [Aspergillus niger (strain CBS 513.88 / FGSC A1513)]
scaffold2.t1421	gi	242212012	ref	XP_002471842	Predicted protein (Fragment) [Postia placenta (strain ATCC 44394 / Madison 698-R) (Brown rot fungus]
scaffold2.t1424	gi	67523943	ref	XP_660031	Putative uncharacterized protein [Emericella nidulans (Aspergillus nidulans)]
scaffold2.t1428	gi	242812463	ref	XP_002485962	Polysaccharide deacetylase, putative [Talaromyces stipitatus (strain ATCC 10500 / CBS 375.48 / QM 6759 ]
scaffold2.t1432	gi	70981973	ref	XP_746515	Oxidoreductase, short-chain dehydrogenase/reductase family [Aspergillus fumigatus (Sartorya fumigata)]
scaffold2.t1438	gi	121712166	ref	XP_001273698	Putative uncharacterized protein [Aspergillus clavatus]
scaffold2.t1440	gi	154305390	ref	XP_001553097	Putative uncharacterized protein [Botryotinia fuckeliana (strain B05.10) (Noble rot fungus) (Botryti]
scaffold2.t1441	gi	169766836	ref	XP_001817889	GTPase Rab11/YPT3 [Aspergillus oryzae]
scaffold2.t1442	gi	116178788	ref	XP_001219243	Putative uncharacterized protein [Chaetomium globosum (Soil fungus)]
scaffold2.t1443	gi	119472394	ref	XP_001258329	Putative uncharacterized protein [Neosartorya fischeri (strain ATCC 1020 / DSM 3700 / FGSC A1164 / NRR]
scaffold2.t1444	gi	164422816	ref	XP_963384	Predicted protein [Neurospora crassa]
scaffold2.t1448	gi	169616378	ref	XP_001801604	Putative uncharacterized protein [Phaeosphaeria nodorum (Glume blotch fungus) (Septoria nodorum)]
scaffold2.t1449	gi	238498936	ref	XP_002380703	Putative uncharacterized protein [Aspergillus flavus (strain ATCC 200026 / FGSC A1120 / NRRL 3357 / JC]
scaffold2.t1450	gi	67902962	ref	XP_681737	Putative uncharacterized protein [Emericella nidulans (Aspergillus nidulans)]
scaffold2.t1460	gi	169605555	ref	XP_001796198	Putative uncharacterized protein [Phaeosphaeria nodorum (Glume blotch fungus) (Septoria nodorum)]
scaffold2.t1462	gi	189202046	ref	XP_001937359	Putative uncharacterized protein [Pyrenophora tritici-repentis (strain Pt-1C-BFP) (Wheat tan spo]
scaffold2.t1463	gi	169596606	ref	XP_001791727	Putative uncharacterized protein [Phaeosphaeria nodorum (Glume blotch fungus) (Septoria nodorum)]
scaffold2.t1465	gi	164422957	ref	XP_958513	Predicted protein [Neurospora crassa]
scaffold2.t1469	gi	119497679	ref	XP_001265597	Exo-beta-1,3-glucanase, putative [Neosartorya fischeri (strain ATCC 1020 / DSM 3700 / FGSC A1164 / NRR]
scaffold2.t1474	gi	171679293	ref	XP_001904593	Predicted CDS Pa_5_7865 [Podospora anserina]
scaffold2.t1478	gi	238503670	ref	XP_002383067	Putative uncharacterized protein [Aspergillus flavus (strain ATCC 200026 / FGSC A1120 / NRRL 3357 / JC]
scaffold2.t1479	gi	261200090	ref	XP_002626446	F-box domain-containing protein [Ajellomyces dermatitidis (strain SLH14081) (Blastomyces dermatitidis)]
scaffold2.t1481	gi	189191800	ref	XP_001932239	Autoinducer 2 sensor kinase/phosphatase luxQ [Pyrenophora tritici-repentis (strain Pt-1C-BFP) (Wheat tan spo]
scaffold2.t1486	gi	169616750	ref	XP_001801790	Putative uncharacterized protein [Phaeosphaeria nodorum (Glume blotch fungus) (Septoria nodorum)]
scaffold2.t1487	gi	171681569	ref	XP_001905728	Predicted CDS Pa_5_11630 [Podospora anserina]
scaffold2.t1493	gi	171679293	ref	XP_001904593	Predicted CDS Pa_5_7865 [Podospora anserina]
scaffold2.t1494	gi	169766836	ref	XP_001817889	GTPase Rab11/YPT3 [Aspergillus oryzae]
scaffold2.t1497	gi	67902334	ref	XP_681423	Putative uncharacterized protein [Emericella nidulans (Aspergillus nidulans)]
scaffold2.t1498	gi	169622021	ref	XP_001804420	Putative uncharacterized protein [Phaeosphaeria nodorum (Glume blotch fungus) (Septoria nodorum)]
scaffold2.t1500	gi	255950754	ref	XP_002566144	Pc22g22500 protein [Penicillium chrysogenum (strain ATCC 28089 / DSM 1075 / Wisconsi]
scaffold2.t1503	gi	169763118	ref	XP_001727459	Predicted protein [Aspergillus oryzae]
scaffold2.t1505	gi	212527644	ref	XP_002143979	Monooxygenase, putative [Penicillium marneffei (strain ATCC 18224 / CBS 334.59 / QM 7333)]
scaffold2.t1506	gi	116182882	ref	XP_001221290	Putative uncharacterized protein [Chaetomium globosum (Soil fungus)]
scaffold2.t1509	gi	238507485	ref	XP_002384944	Arylsulfatase, putative [Aspergillus flavus (strain ATCC 200026 / FGSC A1120 / NRRL 3357 / JC]
scaffold2.t1510	gi	115389860	ref	XP_001212435	Putative uncharacterized protein [Aspergillus terreus (strain NIH 2624 / FGSC A1156)]
scaffold2.t1511	gi	189197021	ref	XP_001934848	Putative uncharacterized protein [Pyrenophora tritici-repentis (strain Pt-1C-BFP) (Wheat tan spo]
scaffold2.t1515	gi	189209215	ref	XP_001940940	Lipase B [Pyrenophora tritici-repentis (strain Pt-1C-BFP) (Wheat tan spo]
scaffold2.t1518	gi	116182882	ref	XP_001221290	Putative uncharacterized protein [Chaetomium globosum (Soil fungus)]
scaffold2.t1523	gi	116202981	ref	XP_001227302	Putative uncharacterized protein [Chaetomium globosum (Soil fungus)]
scaffold2.t1528	gi	67900784	ref	XP_680648	Putative uncharacterized protein [Emericella nidulans (Aspergillus nidulans)]
scaffold2.t1535	gi	145259279	ref	XP_001402321	Function: B. circulans aman6 is a yeast mannan backbone degrading enzyme. [Aspergillus niger (strain CBS 513.88 / FGSC A1513)]
scaffold2.t1536	gi	70990006	ref	XP_749852	Pfs, NACHT and Ankyrin domain protein [Aspergillus fumigatus (Sartorya fumigata)]
scaffold2.t1540	gi	238497477	ref	XP_002379974	Putative uncharacterized protein [Aspergillus flavus (strain ATCC 200026 / FGSC A1120 / NRRL 3357 / JC]
scaffold2.t1541	gi	115401450	ref	XP_001216313	Predicted protein [Aspergillus terreus (strain NIH 2624 / FGSC A1156)]
scaffold2.t1543	gi	169598764	ref	XP_001792805	Putative uncharacterized protein [Phaeosphaeria nodorum (Glume blotch fungus) (Septoria nodorum)]
scaffold2.t1544	gi	145251704	ref	XP_001397365	Similarity to Membrane-bound protein PRO1006 Homo sapiens patent WO9963088-A2. [Aspergillus niger (strain CBS 513.88 / FGSC A1513)]
scaffold2.t1552	gi	189212174	ref	XP_001942412	Leupeptin-inactivating enzyme 1 [Pyrenophora tritici-repentis (strain Pt-1C-BFP) (Wheat tan spo]
scaffold2.t1554	gi	67902940	ref	XP_681726	Putative uncharacterized protein [Emericella nidulans (Aspergillus nidulans)]
scaffold2.t1555	gi	115385056	ref	XP_001209075	Putative uncharacterized protein [Aspergillus terreus (strain NIH 2624 / FGSC A1156)]
scaffold2.t1557	gi	67540592	ref	XP_664070	Putative uncharacterized protein [Emericella nidulans (Aspergillus nidulans)]
scaffold2.t1559	gi	67522080	ref	XP_659101	Putative uncharacterized protein [Emericella nidulans (Aspergillus nidulans)]
scaffold2.t1560	gi	121700322	ref	XP_001268426	Oxidoreductase, short chain dehydrogenase/reductase family [Aspergillus clavatus]
scaffold2.t1561	gi	169613877	ref	XP_001800355	Putative uncharacterized protein [Phaeosphaeria nodorum (Glume blotch fungus) (Septoria nodorum)]
scaffold2.t1562	gi	189197797	ref	XP_001935236	Endochitinase 1 [Pyrenophora tritici-repentis (strain Pt-1C-BFP) (Wheat tan spo]
scaffold2.t1564	gi	189201790	ref	XP_001937231	Superoxide dismutase [Pyrenophora tritici-repentis (strain Pt-1C-BFP) (Wheat tan spo]
scaffold2.t1567	gi	169596406	ref	XP_001791627	Putative uncharacterized protein [Phaeosphaeria nodorum (Glume blotch fungus) (Septoria nodorum)]
scaffold2.t1572	gi	169598764	ref	XP_001792805	Putative uncharacterized protein [Phaeosphaeria nodorum (Glume blotch fungus) (Septoria nodorum)]
scaffold2.t1573	gi	169596420	ref	XP_001791634	Putative uncharacterized protein [Phaeosphaeria nodorum (Glume blotch fungus) (Septoria nodorum)]
scaffold2.t1574	gi	189193113	ref	XP_001932895	Endoglucanase B [Pyrenophora tritici-repentis (strain Pt-1C-BFP) (Wheat tan spo]
scaffold2.t1578	gi	242773234	ref	XP_002478199	Putative uncharacterized protein [Talaromyces stipitatus (strain ATCC 10500 / CBS 375.48 / QM 6759 ]
scaffold2.t1580	gi	39952025	ref	XP_363729	Putative uncharacterized protein [Magnaporthe grisea (Rice blast fungus) (Pyricularia grisea)]
scaffold2.t1585	gi	169594804	ref	XP_001790826	Putative uncharacterized protein [Phaeosphaeria nodorum (Glume blotch fungus) (Septoria nodorum)]
scaffold2.t1588	gi	67904704	ref	XP_682608	Catalase [Aspergillus nidulans FGSC A4]
scaffold2.t1589	gi	116199185	ref	XP_001225404	Putative uncharacterized protein [Chaetomium globosum (Soil fungus)]
scaffold2.t1594	gi	189202358	ref	XP_001937515	Putative uncharacterized protein [Pyrenophora tritici-repentis (strain Pt-1C-BFP) (Wheat tan spo]
scaffold2.t1600	gi	258565953	ref	XP_002583721	Putative uncharacterized protein [Uncinocarpus reesii (strain UAMH 1704)]
scaffold2.t1605	gi	212538699	ref	XP_002149505	O-methylsterigmatocystin oxidoreductase, putative [Penicillium marneffei (strain ATCC 18224 / CBS 334.59 / QM 7333)]
scaffold2.t1607	gi	85114904	ref	XP_964771	Predicted protein [Neurospora crassa]
scaffold2.t1610	gi	169595758	ref	XP_001791303	Putative uncharacterized protein [Phaeosphaeria nodorum (Glume blotch fungus) (Septoria nodorum)]
scaffold2.t1616	gi	169618259	ref	XP_001802543	Putative uncharacterized protein [Phaeosphaeria nodorum (Glume blotch fungus) (Septoria nodorum)]
scaffold2.t1631	gi	116199741	ref	XP_001225682	Putative uncharacterized protein [Chaetomium globosum (Soil fungus)]
scaffold2.t1633	gi	70999095	ref	XP_754269	2-dehydropantoate 2-reductase family protein, putative [Aspergillus fumigatus (Sartorya fumigata)]
scaffold2.t1636	gi	146322738	ref	XP_749261	Serine peptidase, putative [Aspergillus fumigatus (Sartorya fumigata)]
scaffold2.t1639	gi	169766836	ref	XP_001817889	GTPase Rab11/YPT3 [Aspergillus oryzae]
scaffold2.t1643	gi	170084307	ref	XP_001873377	Predicted protein [Laccaria bicolor (strain S238N-H82) (Bicoloured deceiver) (Laccari]
scaffold2.t1647	gi	116191403	ref	XP_001221514	Putative uncharacterized protein [Chaetomium globosum (Soil fungus)]
scaffold2.t1651	gi	189197305	ref	XP_001934990	Feruloyl esterase B [Pyrenophora tritici-repentis (strain Pt-1C-BFP) (Wheat tan spo]
scaffold2.t1653	gi	169596566	ref	XP_001791707	Putative uncharacterized protein [Phaeosphaeria nodorum (Glume blotch fungus) (Septoria nodorum)]
scaffold2.t1656	gi	145231098	ref	XP_001389813	3-isopropylmalate dehydrogenase [Aspergillus niger (strain CBS 513.88 / FGSC A1513)]
scaffold2.t1657	gi	171691498	ref	XP_001910674	Predicted CDS Pa_6_7550 [Podospora anserina]
scaffold2.t1660	gi	67900784	ref	XP_680648	Putative uncharacterized protein [Emericella nidulans (Aspergillus nidulans)]
scaffold2.t1661	gi	121709930	ref	XP_001272581	Beta-galactosidase, putative [Aspergillus clavatus]
scaffold2.t1664	gi	116178810	ref	XP_001219254	Putative uncharacterized protein [Chaetomium globosum (Soil fungus)]
scaffold2.t1665	gi	261197143	ref	XP_002624974	Predicted protein [Ajellomyces dermatitidis (strain SLH14081) (Blastomyces dermatitidis)]
scaffold2.t1666	gi	67538276	ref	XP_662912	Putative uncharacterized protein [Emericella nidulans (Aspergillus nidulans)]
scaffold2.t1667	gi	116198917	ref	XP_001225270	Predicted protein [Chaetomium globosum (Soil fungus)]
scaffold2.t1668	gi	116198917	ref	XP_001225270	Predicted protein [Chaetomium globosum (Soil fungus)]
scaffold3.t1	gi	116197519	ref	XP_001224571	Putative uncharacterized protein [Chaetomium globosum (Soil fungus)]
scaffold3.t2	gi	255950754	ref	XP_002566144	Pc22g22500 protein [Penicillium chrysogenum (strain ATCC 28089 / DSM 1075 / Wisconsi]
scaffold3.t11	gi	171678343	ref	XP_001904121	Predicted CDS Pa_5_2020 [Podospora anserina]
scaffold3.t14	gi	169605971	ref	XP_001796406	Putative uncharacterized protein [Phaeosphaeria nodorum (Glume blotch fungus) (Septoria nodorum)]
scaffold3.t21	gi	242760441	ref	XP_002339992	Short-chain dehydrogenase, putative [Talaromyces stipitatus (strain ATCC 10500 / CBS 375.48 / QM 6759 ]
scaffold3.t24	gi	169623903	ref	XP_001805358	Putative uncharacterized protein [Phaeosphaeria nodorum (Glume blotch fungus) (Septoria nodorum)]
scaffold3.t25	gi	67540592	ref	XP_664070	Putative uncharacterized protein [Emericella nidulans (Aspergillus nidulans)]
scaffold3.t27	gi	121709614	ref	XP_001272469	Cytochrome P450 monooxygenase, putative [Aspergillus clavatus]
scaffold3.t28	gi	119470772	ref	XP_001258091	Pyridine nucleotide-disulphide oxidoreductase, putative [Neosartorya fischeri (strain ATCC 1020 / DSM 3700 / FGSC A1164 / NRR]
scaffold3.t31	gi	119481647	ref	XP_001260852	Benzoate 4-monooxygenase cytochrome P450 [Neosartorya fischeri (strain ATCC 1020 / DSM 3700 / FGSC A1164 / NRR]
scaffold3.t32	gi	119470772	ref	XP_001258091	Pyridine nucleotide-disulphide oxidoreductase, putative [Neosartorya fischeri (strain ATCC 1020 / DSM 3700 / FGSC A1164 / NRR]
scaffold3.t33	gi	169594974	ref	XP_001790911	Putative uncharacterized protein [Phaeosphaeria nodorum (Glume blotch fungus) (Septoria nodorum)]
scaffold3.t34	gi	119470756	ref	XP_001258083	Nonribosomal peptide synthase GliP [Neosartorya fischeri (strain ATCC 1020 / DSM 3700 / FGSC A1164 / NRR]
scaffold3.t36	gi	261197143	ref	XP_002624974	Predicted protein [Ajellomyces dermatitidis (strain SLH14081) (Blastomyces dermatitidis)]
scaffold3.t37	gi	115401450	ref	XP_001216313	Predicted protein [Aspergillus terreus (strain NIH 2624 / FGSC A1156)]
scaffold3.t38	gi	189207300	ref	XP_001939984	O-methyltransferase A [Pyrenophora tritici-repentis (strain Pt-1C-BFP) (Wheat tan spo]
scaffold3.t40	gi	119470772	ref	XP_001258091	Pyridine nucleotide-disulphide oxidoreductase, putative [Neosartorya fischeri (strain ATCC 1020 / DSM 3700 / FGSC A1164 / NRR]
scaffold3.t42	gi	242815986	ref	XP_002486679	Benzoate 4-monooxygenase cytochrome P450, putative [Talaromyces stipitatus (strain ATCC 10500 / CBS 375.48 / QM 6759 ]
scaffold3.t43	gi	242815986	ref	XP_002486679	Benzoate 4-monooxygenase cytochrome P450, putative [Talaromyces stipitatus (strain ATCC 10500 / CBS 375.48 / QM 6759 ]
scaffold3.t46	gi	121709614	ref	XP_001272469	Cytochrome P450 monooxygenase, putative [Aspergillus clavatus]
scaffold3.t47	gi	121709641	ref	XP_001272476	Cytochrome P450 monooxygenase, putative [Aspergillus clavatus]
scaffold3.t48	gi	169600996	ref	XP_001793920	Putative uncharacterized protein [Phaeosphaeria nodorum (Glume blotch fungus) (Septoria nodorum)]
scaffold3.t49	gi	119470756	ref	XP_001258083	Nonribosomal peptide synthase GliP [Neosartorya fischeri (strain ATCC 1020 / DSM 3700 / FGSC A1164 / NRR]
scaffold3.t50	gi	242820049	ref	XP_002487438	Tyrosinase [Talaromyces stipitatus (strain ATCC 10500 / CBS 375.48 / QM 6759 ]
scaffold3.t52	gi	71020625	ref	XP_760543	Putative uncharacterized protein [Ustilago maydis (Smut fungus)]
scaffold3.t58	gi	115401928	ref	XP_001216552	Beta-glucosidase [Aspergillus terreus (strain NIH 2624 / FGSC A1156)]
scaffold3.t63	gi	261189889	ref	XP_002621355	Ser/Thr protein phosphatase [Ajellomyces dermatitidis (strain SLH14081) (Blastomyces dermatitidis)]
scaffold3.t65	gi	189191800	ref	XP_001932239	Autoinducer 2 sensor kinase/phosphatase luxQ [Pyrenophora tritici-repentis (strain Pt-1C-BFP) (Wheat tan spo]
scaffold3.t69	gi	119473675	ref	XP_001258713	FAD binding domain protein [Neosartorya fischeri (strain ATCC 1020 / DSM 3700 / FGSC A1164 / NRR]
scaffold3.t72	gi	50556444	ref	XP_505630	YALI0F19646p [Yarrowia lipolytica (Candida lipolytica)]
scaffold3.t86	gi	189206656	ref	XP_001939662	Ankyrin repeat domain containing protein [Pyrenophora tritici-repentis (strain Pt-1C-BFP) (Wheat tan spo]
scaffold3.t97	gi	119497527	ref	XP_001265522	Glycosyl hydrolase family 43 protein [Neosartorya fischeri (strain ATCC 1020 / DSM 3700 / FGSC A1164 / NRR]
scaffold3.t99	gi	71018833	ref	XP_759647	Putative uncharacterized protein [Ustilago maydis (Smut fungus)]
scaffold3.t100	gi	121700322	ref	XP_001268426	Oxidoreductase, short chain dehydrogenase/reductase family [Aspergillus clavatus]
scaffold3.t102	gi	255939344	ref	XP_002560441	Pc16g00160 protein [Penicillium chrysogenum (strain ATCC 28089 / DSM 1075 / Wisconsi]
scaffold3.t105	gi	169600247	ref	XP_001793546	Putative uncharacterized protein [Phaeosphaeria nodorum (Glume blotch fungus) (Septoria nodorum)]
scaffold3.t106	gi	212539217	ref	XP_002149764	Putative uncharacterized protein [Penicillium marneffei (strain ATCC 18224 / CBS 334.59 / QM 7333)]
scaffold3.t107	gi	169845493	ref	XP_001829466	Putative uncharacterized protein [Coprinopsis cinerea (strain Okayama-7 / 130 / FGSC 9003) (Inky ca]
scaffold3.t115	gi	116204957	ref	XP_001228289	Putative uncharacterized protein [Chaetomium globosum (Soil fungus)]
scaffold3.t116	gi	154314024	ref	XP_001556337	Putative uncharacterized protein [Botryotinia fuckeliana (strain B05.10) (Noble rot fungus) (Botryti]
scaffold3.t117	gi	115387425	ref	XP_001211218	Mitochondrial oxaloacetate transport protein [Aspergillus terreus (strain NIH 2624 / FGSC A1156)]
scaffold3.t118	gi	67902962	ref	XP_681737	Putative uncharacterized protein [Emericella nidulans (Aspergillus nidulans)]
scaffold3.t124	gi	189206656	ref	XP_001939662	Ankyrin repeat domain containing protein [Pyrenophora tritici-repentis (strain Pt-1C-BFP) (Wheat tan spo]
scaffold3.t125	gi	255717989	ref	XP_002555275	KLTH0G05456p [Lachancea thermotolerans (strain CBS 6340) (Yeast) (Kluyveromyce]
scaffold3.t129	gi	169620427	ref	XP_001803625	Putative uncharacterized protein [Phaeosphaeria nodorum (Glume blotch fungus) (Septoria nodorum)]
scaffold3.t132	gi	242820024	ref	XP_002487433	AMP dependent CoA ligase, putative [Talaromyces stipitatus (strain ATCC 10500 / CBS 375.48 / QM 6759 ]
scaffold3.t136	gi	169594974	ref	XP_001790911	Putative uncharacterized protein [Phaeosphaeria nodorum (Glume blotch fungus) (Septoria nodorum)]
scaffold3.t138	gi	71005946	ref	XP_757639	Putative uncharacterized protein [Ustilago maydis (Smut fungus)]
scaffold3.t143	gi	145246166	ref	XP_001395332	Contig An12c0070, complete genome. [Aspergillus niger (strain CBS 513.88 / FGSC A1513)]
scaffold3.t146	gi	70990006	ref	XP_749852	Pfs, NACHT and Ankyrin domain protein [Aspergillus fumigatus (Sartorya fumigata)]
scaffold3.t147	gi	39970361	ref	XP_366571	Putative uncharacterized protein [Magnaporthe grisea (Rice blast fungus) (Pyricularia grisea)]
scaffold3.t148	gi	67523943	ref	XP_660031	Putative uncharacterized protein [Emericella nidulans (Aspergillus nidulans)]
scaffold3.t151	gi	116200456	ref	XP_001226040	Putative uncharacterized protein [Chaetomium globosum (Soil fungus)]
scaffold3.t154	gi	171681461	ref	XP_001905674	Predicted CDS Pa_5_11140 (Fragment) [Podospora anserina]
scaffold3.t162	gi	169598764	ref	XP_001792805	Putative uncharacterized protein [Phaeosphaeria nodorum (Glume blotch fungus) (Septoria nodorum)]
scaffold3.t163	gi	71013472	ref	XP_758595	Putative uncharacterized protein [Ustilago maydis (Smut fungus)]
scaffold3.t164	gi	169766836	ref	XP_001817889	GTPase Rab11/YPT3 [Aspergillus oryzae]
scaffold3.t166	gi	71020625	ref	XP_760543	Putative uncharacterized protein [Ustilago maydis (Smut fungus)]
scaffold3.t167	gi	169622980	ref	XP_001804898	Putative uncharacterized protein [Phaeosphaeria nodorum (Glume blotch fungus) (Septoria nodorum)]
scaffold3.t168	gi	258574839	ref	XP_002541601	Predicted protein [Uncinocarpus reesii (strain UAMH 1704)]
scaffold3.t173	gi	145239657	ref	XP_001392475	Function: BGT1 from A. fumigatus introduces intrachain 1 [Aspergillus niger (strain CBS 513.88 / FGSC A1513)]
scaffold3.t174	gi	212529812	ref	XP_002145063	Putative uncharacterized protein [Penicillium marneffei (strain ATCC 18224 / CBS 334.59 / QM 7333)]
scaffold3.t177	gi	189188788	ref	XP_001930733	Putative uncharacterized protein [Pyrenophora tritici-repentis (strain Pt-1C-BFP) (Wheat tan spo]
scaffold3.t180	gi	258574203	ref	XP_002541283	Glutamine amidotransferase subunit pdxT [Uncinocarpus reesii (strain UAMH 1704)]
scaffold3.t182	gi	169612830	ref	XP_001799832	Putative uncharacterized protein [Phaeosphaeria nodorum (Glume blotch fungus) (Septoria nodorum)]
scaffold3.t183	gi	39966533	ref	XP_365206	Putative uncharacterized protein [Magnaporthe grisea (Rice blast fungus) (Pyricularia grisea)]
scaffold3.t184	gi	169771935	ref	XP_001820437	Predicted protein [Aspergillus oryzae]
scaffold3.t187	gi	189198527	ref	XP_001935601	Putative uncharacterized protein [Pyrenophora tritici-repentis (strain Pt-1C-BFP) (Wheat tan spo]
scaffold3.t188	gi	67540516	ref	XP_664032	Putative uncharacterized protein [Emericella nidulans (Aspergillus nidulans)]
scaffold3.t194	gi	115399110	ref	XP_001215144	Putative uncharacterized protein [Aspergillus terreus (strain NIH 2624 / FGSC A1156)]
scaffold3.t196	gi	146324267	ref	XP_731498	Putative uncharacterized protein [Aspergillus fumigatus (Sartorya fumigata)]
scaffold3.t201	gi	115433338	ref	XP_001216806	Putative uncharacterized protein [Aspergillus terreus (strain NIH 2624 / FGSC A1156)]
scaffold3.t202	gi	116199185	ref	XP_001225404	Putative uncharacterized protein [Chaetomium globosum (Soil fungus)]
scaffold3.t203	gi	238502339	ref	XP_002382403	Spherulin 4-like cell surface protein, putative [Aspergillus flavus (strain ATCC 200026 / FGSC A1120 / NRRL 3357 / JC]
scaffold3.t205	gi	242813326	ref	XP_002486144	Alpha-L-fucosidase, putative [Talaromyces stipitatus (strain ATCC 10500 / CBS 375.48 / QM 6759 ]
scaffold3.t207	gi	149209075	ref	XP_001521912	Putative uncharacterized protein [Magnaporthe oryzae 70-15]
scaffold3.t209	gi	115433558	ref	XP_001216916	Putative uncharacterized protein [Aspergillus terreus (strain NIH 2624 / FGSC A1156)]
scaffold3.t213	gi	145256244	ref	XP_001402471	Contig An10c0050, complete genome. [Aspergillus niger (strain CBS 513.88 / FGSC A1513)]
scaffold3.t214	gi	67903488	ref	XP_682000	Putative uncharacterized protein [Emericella nidulans (Aspergillus nidulans)]
scaffold3.t218	gi	71003588	ref	XP_756460	ATP-dependent RNA helicase DBP2 [Ustilago maydis (Smut fungus)]
scaffold3.t225	gi	58271184	ref	XP_572748	Oxidoreductase, putative [Cryptococcus neoformans (Filobasidiella neoformans)]
scaffold3.t229	gi	242792443	ref	XP_002481954	Class III chitinase, putative [Talaromyces stipitatus (strain ATCC 10500 / CBS 375.48 / QM 6759 ]
scaffold3.t233	gi	261199460	ref	XP_002626131	NAD-binding Rossmann fold oxidoreductase [Ajellomyces dermatitidis (strain SLH14081) (Blastomyces dermatitidis)]
scaffold3.t235	gi	169614095	ref	XP_001800464	Putative uncharacterized protein [Phaeosphaeria nodorum (Glume blotch fungus) (Septoria nodorum)]
scaffold3.t236	gi	116200750	ref	XP_001226187	Putative uncharacterized protein [Chaetomium globosum (Soil fungus)]
scaffold3.t240	gi	70990006	ref	XP_749852	Pfs, NACHT and Ankyrin domain protein [Aspergillus fumigatus (Sartorya fumigata)]
scaffold3.t241	gi	115433338	ref	XP_001216806	Putative uncharacterized protein [Aspergillus terreus (strain NIH 2624 / FGSC A1156)]
scaffold3.t242	gi	238498124	ref	XP_002380297	Nucleoside diphosphatase Gda1 [Aspergillus flavus (strain ATCC 200026 / FGSC A1120 / NRRL 3357 / JC]
scaffold3.t244	gi	189191744	ref	XP_001932211	Chitinase 1 [Pyrenophora tritici-repentis (strain Pt-1C-BFP) (Wheat tan spo]
scaffold3.t252	gi	242770503	ref	XP_002341994	Phenol 2-monooxygenase, putative [Talaromyces stipitatus (strain ATCC 10500 / CBS 375.48 / QM 6759 ]
scaffold3.t253	gi	169598764	ref	XP_001792805	Putative uncharacterized protein [Phaeosphaeria nodorum (Glume blotch fungus) (Septoria nodorum)]
scaffold3.t258	gi	171681182	ref	XP_001905535	Predicted CDS Pa_7_280 [Podospora anserina]
scaffold3.t260	gi	255946097	ref	XP_002563816	Pc20g13360 protein [Penicillium chrysogenum (strain ATCC 28089 / DSM 1075 / Wisconsi]
scaffold3.t261	gi	189203437	ref	XP_001938054	HET domain containing protein [Pyrenophora tritici-repentis (strain Pt-1C-BFP) (Wheat tan spo]
scaffold3.t267	gi	67540516	ref	XP_664032	Putative uncharacterized protein [Emericella nidulans (Aspergillus nidulans)]
scaffold3.t268	gi	67902962	ref	XP_681737	Putative uncharacterized protein [Emericella nidulans (Aspergillus nidulans)]
scaffold3.t271	gi	169614207	ref	XP_001800520	Putative uncharacterized protein [Phaeosphaeria nodorum (Glume blotch fungus) (Septoria nodorum)]
scaffold3.t272	gi	169613689	ref	XP_001800261	Putative uncharacterized protein [Phaeosphaeria nodorum (Glume blotch fungus) (Septoria nodorum)]
scaffold3.t273	gi	169613971	ref	XP_001800402	Putative uncharacterized protein [Phaeosphaeria nodorum (Glume blotch fungus) (Septoria nodorum)]
scaffold3.t274	gi	156059046	ref	XP_001595446	Putative uncharacterized protein [Sclerotinia sclerotiorum (strain ATCC 18683 / 1980 / Ss-1) (Whit]
scaffold3.t275	gi	238491214	ref	XP_002376844	Carboxylesterase, putative [Aspergillus flavus (strain ATCC 200026 / FGSC A1120 / NRRL 3357 / JC]
scaffold3.t280	gi	71024595	ref	XP_762527	Putative uncharacterized protein [Ustilago maydis (Smut fungus)]
scaffold3.t287	gi	154303042	ref	XP_001551929	Putative uncharacterized protein [Botryotinia fuckeliana (strain B05.10) (Noble rot fungus) (Botryti]
scaffold3.t293	gi	189194331	ref	XP_001933504	Putative uncharacterized protein [Pyrenophora tritici-repentis (strain Pt-1C-BFP) (Wheat tan spo]
scaffold3.t302	gi	242219269	ref	XP_002475416	Catalase [Postia placenta (strain ATCC 44394 / Madison 698-R) (Brown rot fungus]
scaffold3.t303	gi	70992965	ref	XP_751331	Putative uncharacterized protein [Aspergillus fumigatus (Sartorya fumigata)]
scaffold3.t308	gi	255718087	ref	XP_002555324	KLTH0G06600p [Lachancea thermotolerans (strain CBS 6340) (Yeast) (Kluyveromyce]
scaffold3.t309	gi	121704359	ref	XP_001270443	Alpha/beta fold family hydrolase, putative [Aspergillus clavatus]
scaffold3.t312	gi	67902962	ref	XP_681737	Putative uncharacterized protein [Emericella nidulans (Aspergillus nidulans)]
scaffold3.t314	gi	189203437	ref	XP_001938054	HET domain containing protein [Pyrenophora tritici-repentis (strain Pt-1C-BFP) (Wheat tan spo]
scaffold3.t323	gi	169618547	ref	XP_001802687	Putative uncharacterized protein [Phaeosphaeria nodorum (Glume blotch fungus) (Septoria nodorum)]
scaffold3.t326	gi	255950754	ref	XP_002566144	Pc22g22500 protein [Penicillium chrysogenum (strain ATCC 28089 / DSM 1075 / Wisconsi]
scaffold3.t327	gi	121700322	ref	XP_001268426	Oxidoreductase, short chain dehydrogenase/reductase family [Aspergillus clavatus]
scaffold3.t328	gi	67900784	ref	XP_680648	Putative uncharacterized protein [Emericella nidulans (Aspergillus nidulans)]
scaffold3.t329	gi	255933606	ref	XP_002558182	Pc12g13750 protein [Penicillium chrysogenum (strain ATCC 28089 / DSM 1075 / Wisconsi]
scaffold3.t330	gi	145252904	ref	XP_001397965	Catalytic activity: C. testosteroni bphB converts cis-3-phenylcyclohexa-3 [Aspergillus niger (strain CBS 513.88 / FGSC A1513)]
scaffold3.t331	gi	169620822	ref	XP_001803822	Putative uncharacterized protein [Phaeosphaeria nodorum (Glume blotch fungus) (Septoria nodorum)]
scaffold3.t332	gi	169769713	ref	XP_001819326	Hydrolases of the alpha/beta superfamily [Aspergillus oryzae]
scaffold3.t333	gi	189207300	ref	XP_001939984	O-methyltransferase A [Pyrenophora tritici-repentis (strain Pt-1C-BFP) (Wheat tan spo]
scaffold3.t336	gi	212529812	ref	XP_002145063	Putative uncharacterized protein [Penicillium marneffei (strain ATCC 18224 / CBS 334.59 / QM 7333)]
scaffold3.t337	gi	242216908	ref	XP_002474258	Predicted protein [Postia placenta (strain ATCC 44394 / Madison 698-R) (Brown rot fungus]
scaffold3.t342	gi	169855958	ref	XP_001834641	Putative uncharacterized protein [Coprinopsis cinerea (strain Okayama-7 / 130 / FGSC 9003) (Inky ca]
scaffold3.t344	gi	255941430	ref	XP_002561484	Pc16g11840 protein [Penicillium chrysogenum (strain ATCC 28089 / DSM 1075 / Wisconsi]
scaffold3.t345	gi	145252904	ref	XP_001397965	Catalytic activity: C. testosteroni bphB converts cis-3-phenylcyclohexa-3 [Aspergillus niger (strain CBS 513.88 / FGSC A1513)]
scaffold3.t348	gi	156037342	ref	XP_001586398	Putative uncharacterized protein [Sclerotinia sclerotiorum (strain ATCC 18683 / 1980 / Ss-1) (Whit]
scaffold3.t349	gi	189210102	ref	XP_001941383	Feruloyl esterase B [Pyrenophora tritici-repentis (strain Pt-1C-BFP) (Wheat tan spo]
scaffold3.t351	gi	154299963	ref	XP_001550399	Putative uncharacterized protein [Botryotinia fuckeliana (strain B05.10) (Noble rot fungus) (Botryti]
scaffold3.t353	gi	242765021	ref	XP_002340890	Putative uncharacterized protein [Talaromyces stipitatus (strain ATCC 10500 / CBS 375.48 / QM 6759 ]
scaffold3.t354	gi	169619189	ref	XP_001803007	Putative uncharacterized protein [Phaeosphaeria nodorum (Glume blotch fungus) (Septoria nodorum)]
scaffold3.t357	gi	169601876	ref	XP_001794360	Putative uncharacterized protein [Phaeosphaeria nodorum (Glume blotch fungus) (Septoria nodorum)]
scaffold3.t362	gi	119499574	ref	XP_001266544	Glycosyl transferase family 8 protein [Neosartorya fischeri (strain ATCC 1020 / DSM 3700 / FGSC A1164 / NRR]
scaffold3.t363	gi	71005946	ref	XP_757639	Putative uncharacterized protein [Ustilago maydis (Smut fungus)]
scaffold3.t364	gi	145245431	ref	XP_001394983	Golgi [Aspergillus niger (strain CBS 513.88 / FGSC A1513)]
scaffold3.t367	gi	70990006	ref	XP_749852	Pfs, NACHT and Ankyrin domain protein [Aspergillus fumigatus (Sartorya fumigata)]
scaffold3.t368	gi	189199648	ref	XP_001936161	Putative uncharacterized protein [Pyrenophora tritici-repentis (strain Pt-1C-BFP) (Wheat tan spo]
scaffold3.t369	gi	189207396	ref	XP_001940032	Para-nitrobenzyl esterase [Pyrenophora tritici-repentis (strain Pt-1C-BFP) (Wheat tan spo]
scaffold3.t371	gi	189191764	ref	XP_001932221	Putative uncharacterized protein [Pyrenophora tritici-repentis (strain Pt-1C-BFP) (Wheat tan spo]
scaffold3.t372	gi	116200323	ref	XP_001225973	Putative uncharacterized protein [Chaetomium globosum (Soil fungus)]
scaffold3.t379	gi	169619393	ref	XP_001803109	Putative uncharacterized protein [Phaeosphaeria nodorum (Glume blotch fungus) (Septoria nodorum)]
scaffold3.t380	gi	255954539	ref	XP_002568022	Pc21g09860 protein [Penicillium chrysogenum (strain ATCC 28089 / DSM 1075 / Wisconsi]
scaffold3.t388	gi	258564859	ref	XP_002583174	Putative uncharacterized protein [Uncinocarpus reesii (strain UAMH 1704)]
scaffold3.t393	gi	67902962	ref	XP_681737	Putative uncharacterized protein [Emericella nidulans (Aspergillus nidulans)]
scaffold3.t398	gi	50557040	ref	XP_505928	YALI0F26983p [Yarrowia lipolytica (Candida lipolytica)]
scaffold3.t399	gi	169775603	ref	XP_001822268	Predicted protein [Aspergillus oryzae]
scaffold3.t400	gi	189206716	ref	XP_001939692	Predicted protein [Pyrenophora tritici-repentis (strain Pt-1C-BFP) (Wheat tan spo]
scaffold3.t401	gi	145246166	ref	XP_001395332	Contig An12c0070, complete genome. [Aspergillus niger (strain CBS 513.88 / FGSC A1513)]
scaffold3.t402	gi	189207300	ref	XP_001939984	O-methyltransferase A [Pyrenophora tritici-repentis (strain Pt-1C-BFP) (Wheat tan spo]
scaffold3.t405	gi	156843898	ref	XP_001645014	Putative uncharacterized protein [Vanderwaltozyma polyspora (strain ATCC 22028 / DSM 70294]
scaffold3.t408	gi	242787304	ref	XP_002480979	Hscarg dehydrogenase, putative [Talaromyces stipitatus (strain ATCC 10500 / CBS 375.48 / QM 6759 ]
scaffold3.t411	gi	145246166	ref	XP_001395332	Contig An12c0070, complete genome. [Aspergillus niger (strain CBS 513.88 / FGSC A1513)]
scaffold3.t415	gi	154300175	ref	XP_001550504	Putative uncharacterized protein [Botryotinia fuckeliana (strain B05.10) (Noble rot fungus) (Botryti]
scaffold3.t417	gi	255939344	ref	XP_002560441	Pc16g00160 protein [Penicillium chrysogenum (strain ATCC 28089 / DSM 1075 / Wisconsi]
scaffold3.t418	gi	145601281	ref	XP_363174	Putative uncharacterized protein [Magnaporthe grisea (Rice blast fungus) (Pyricularia grisea)]
scaffold3.t421	gi	260942487	ref	XP_002615542	Putative uncharacterized protein [Clavispora lusitaniae (strain ATCC 42720) (Yeast) (Candid]
scaffold3.t423	gi	121709098	ref	XP_001272307	Ferulic acid esterase (FaeA), putative [Aspergillus clavatus]
scaffold3.t426	gi	154321688	ref	XP_001560159	Putative uncharacterized protein [Botryotinia fuckeliana (strain B05.10) (Noble rot fungus) (Botryti]
scaffold3.t434	gi	242217166	ref	XP_002474385	Predicted protein [Postia placenta (strain ATCC 44394 / Madison 698-R) (Brown rot fungus]
scaffold3.t435	gi	169621165	ref	XP_001803993	Putative uncharacterized protein [Phaeosphaeria nodorum (Glume blotch fungus) (Septoria nodorum)]
scaffold3.t438	gi	255950754	ref	XP_002566144	Pc22g22500 protein [Penicillium chrysogenum (strain ATCC 28089 / DSM 1075 / Wisconsi]
scaffold3.t439	gi	149209075	ref	XP_001521912	Putative uncharacterized protein [Magnaporthe oryzae 70-15]
scaffold3.t443	gi	67524157	ref	XP_660140	Putative uncharacterized protein [Emericella nidulans (Aspergillus nidulans)]
scaffold3.t449	gi	242219445	ref	XP_002475502	Predicted protein [Postia placenta (strain ATCC 44394 / Madison 698-R) (Brown rot fungus]
scaffold3.t452	gi	169619201	ref	XP_001803013	Putative uncharacterized protein [Phaeosphaeria nodorum (Glume blotch fungus) (Septoria nodorum)]
scaffold3.t456	gi	189206804	ref	XP_001939736	GPI-anchored cell wall beta-1,3-endoglucanase EglC [Pyrenophora tritici-repentis (strain Pt-1C-BFP) (Wheat tan spo]
scaffold3.t458	gi	255718087	ref	XP_002555324	KLTH0G06600p [Lachancea thermotolerans (strain CBS 6340) (Yeast) (Kluyveromyce]
scaffold3.t460	gi	189195072	ref	XP_001933874	Putative uncharacterized protein [Pyrenophora tritici-repentis (strain Pt-1C-BFP) (Wheat tan spo]
scaffold3.t463	gi	189209576	ref	XP_001941120	Heat-stable 19 kDa antigen [Pyrenophora tritici-repentis (strain Pt-1C-BFP) (Wheat tan spo]
scaffold3.t464	gi	169621039	ref	XP_001803930	Putative uncharacterized protein [Phaeosphaeria nodorum (Glume blotch fungus) (Septoria nodorum)]
scaffold3.t467	gi	145237678	ref	XP_001391486	Contig An07c0100, complete genome. [Aspergillus niger (strain CBS 513.88 / FGSC A1513)]
scaffold3.t487	gi	67540432	ref	XP_663990	Putative uncharacterized protein [Emericella nidulans (Aspergillus nidulans)]
scaffold3.t488	gi	115438058	ref	XP_001217968	Putative uncharacterized protein [Aspergillus terreus (strain NIH 2624 / FGSC A1156)]
scaffold3.t494	gi	145615484	ref	XP_360249	Solute carrier family 25 member 38 homolog [Magnaporthe grisea (Rice blast fungus) (Pyricularia grisea)]
scaffold3.t504	gi	67902962	ref	XP_681737	Putative uncharacterized protein [Emericella nidulans (Aspergillus nidulans)]
scaffold3.t505	gi	116192683	ref	XP_001222154	Putative uncharacterized protein [Chaetomium globosum (Soil fungus)]
scaffold3.t508	gi	39972333	ref	XP_367557	Putative uncharacterized protein [Magnaporthe grisea (Rice blast fungus) (Pyricularia grisea)]
scaffold3.t510	gi	189205364	ref	XP_001939017	Oryzin [Pyrenophora tritici-repentis (strain Pt-1C-BFP) (Wheat tan spo]
scaffold3.t516	gi	119473879	ref	XP_001258815	Monooxygenase [Neosartorya fischeri (strain ATCC 1020 / DSM 3700 / FGSC A1164 / NRR]
scaffold3.t518	gi	169772277	ref	XP_001820607	Predicted protein [Aspergillus oryzae]
scaffold3.t519	gi	50549991	ref	XP_502468	YALI0D06017p [Yarrowia lipolytica (Candida lipolytica)]
scaffold3.t530	gi	145234991	ref	XP_001390144	Contig An03c0070, complete genome. [Aspergillus niger (strain CBS 513.88 / FGSC A1513)]
scaffold3.t531	gi	261187760	ref	XP_002620298	FRE family ferric-chelate reductase [Ajellomyces dermatitidis (strain SLH14081) (Blastomyces dermatitidis)]
scaffold3.t534	gi	145246166	ref	XP_001395332	Contig An12c0070, complete genome. [Aspergillus niger (strain CBS 513.88 / FGSC A1513)]
scaffold3.t535	gi	169619301	ref	XP_001803063	Endo-1,4-beta-xylanase [Phaeosphaeria nodorum (Glume blotch fungus) (Septoria nodorum)]
scaffold3.t541	gi	189205016	ref	XP_001938843	Putative uncharacterized protein [Pyrenophora tritici-repentis (strain Pt-1C-BFP) (Wheat tan spo]
scaffold3.t542	gi	169605843	ref	XP_001796342	Putative uncharacterized protein [Phaeosphaeria nodorum (Glume blotch fungus) (Septoria nodorum)]
scaffold3.t545	gi	121712166	ref	XP_001273698	Putative uncharacterized protein [Aspergillus clavatus]
scaffold3.t547	gi	145246166	ref	XP_001395332	Contig An12c0070, complete genome. [Aspergillus niger (strain CBS 513.88 / FGSC A1513)]
scaffold3.t548	gi	189207002	ref	XP_001939835	Alpha-N-arabinofuranosidase A [Pyrenophora tritici-repentis (strain Pt-1C-BFP) (Wheat tan spo]
scaffold3.t552	gi	169621257	ref	XP_001804039	Putative uncharacterized protein [Phaeosphaeria nodorum (Glume blotch fungus) (Septoria nodorum)]
scaffold3.t556	gi	171681608	ref	XP_001905747	Predicted CDS Pa_4_4037 [Podospora anserina]
scaffold3.t557	gi	171681608	ref	XP_001905747	Predicted CDS Pa_4_4037 [Podospora anserina]
scaffold3.t563	gi	260943720	ref	XP_002616158	Putative uncharacterized protein [Clavispora lusitaniae (strain ATCC 42720) (Yeast) (Candid]
scaffold3.t565	gi	261188303	ref	XP_002620567	Putative uncharacterized protein [Ajellomyces dermatitidis (strain SLH14081) (Blastomyces dermatitidis)]
scaffold3.t581	gi	242787304	ref	XP_002480979	Hscarg dehydrogenase, putative [Talaromyces stipitatus (strain ATCC 10500 / CBS 375.48 / QM 6759 ]
scaffold3.t587	gi	169609228	ref	XP_001798033	Putative uncharacterized protein [Phaeosphaeria nodorum (Glume blotch fungus) (Septoria nodorum)]
scaffold3.t590	gi	145249194	ref	XP_001400936	Function: initial oxygenation step in trichothecene toxin biosynthesis. [Aspergillus niger (strain CBS 513.88 / FGSC A1513)]
scaffold3.t591	gi	50308857	ref	XP_454433	KLLA0E10693p [Kluyveromyces lactis (Yeast) (Candida sphaerica)]
scaffold3.t593	gi	169594974	ref	XP_001790911	Putative uncharacterized protein [Phaeosphaeria nodorum (Glume blotch fungus) (Septoria nodorum)]
scaffold3.t594	gi	171691498	ref	XP_001910674	Predicted CDS Pa_6_7550 [Podospora anserina]
scaffold3.t596	gi	145610885	ref	XP_001410739	Putative uncharacterized protein [Magnaporthe grisea (Rice blast fungus) (Pyricularia grisea)]
scaffold3.t600	gi	213403900	ref	XP_002172722	Vacuolar ATP synthase catalytic subunit A [Schizosaccharomyces japonicus (strain yFS275 / FY16936) (Fissio]
scaffold3.t605	gi	255931479	ref	XP_002557296	Pc12g04260 protein [Penicillium chrysogenum (strain ATCC 28089 / DSM 1075 / Wisconsi]
scaffold3.t606	gi	255950754	ref	XP_002566144	Pc22g22500 protein [Penicillium chrysogenum (strain ATCC 28089 / DSM 1075 / Wisconsi]
scaffold3.t607	gi	115492191	ref	XP_001210723	Putative uncharacterized protein [Aspergillus terreus (strain NIH 2624 / FGSC A1156)]
scaffold3.t608	gi	154321688	ref	XP_001560159	Putative uncharacterized protein [Botryotinia fuckeliana (strain B05.10) (Noble rot fungus) (Botryti]
scaffold3.t614	gi	156043865	ref	XP_001588489	Predicted protein [Sclerotinia sclerotiorum (strain ATCC 18683 / 1980 / Ss-1) (Whit]
scaffold3.t615	gi	115433338	ref	XP_001216806	Putative uncharacterized protein [Aspergillus terreus (strain NIH 2624 / FGSC A1156)]
scaffold3.t616	gi	149209075	ref	XP_001521912	Putative uncharacterized protein [Magnaporthe oryzae 70-15]
scaffold3.t617	gi	145236517	ref	XP_001390906	Similarity to the aminopeptidase. [Aspergillus niger (strain CBS 513.88 / FGSC A1513)]
scaffold3.t618	gi	169623277	ref	XP_001805046	Putative uncharacterized protein [Phaeosphaeria nodorum (Glume blotch fungus) (Septoria nodorum)]
scaffold3.t619	gi	119477530	ref	XP_001259271	Beta-galactosidase [Neosartorya fischeri (strain ATCC 1020 / DSM 3700 / FGSC A1164 / NRR]
scaffold3.t620	gi	39974063	ref	XP_368422	Predicted protein [Magnaporthe grisea (Rice blast fungus) (Pyricularia grisea)]
scaffold3.t621	gi	171681130	ref	XP_001905509	Predicted CDS Pa_7_500 [Podospora anserina]
scaffold3.t625	gi	255950998	ref	XP_002566266	Pc22g23750 protein [Penicillium chrysogenum (strain ATCC 28089 / DSM 1075 / Wisconsi]
scaffold3.t628	gi	19113324	ref	NP_596532	Peptidyl-prolyl cis-trans isomerase B [Schizosaccharomyces pombe (Fission yeast)]
scaffold3.t629	gi	255950754	ref	XP_002566144	Pc22g22500 protein [Penicillium chrysogenum (strain ATCC 28089 / DSM 1075 / Wisconsi]
scaffold3.t631	gi	70981973	ref	XP_746515	Oxidoreductase, short-chain dehydrogenase/reductase family [Aspergillus fumigatus (Sartorya fumigata)]
scaffold3.t635	gi	121716300	ref	XP_001275759	Benzoate 4-monooxygenase cytochrome P450 [Aspergillus clavatus]
scaffold3.t636	gi	169622059	ref	XP_001804439	Putative uncharacterized protein [Phaeosphaeria nodorum (Glume blotch fungus) (Septoria nodorum)]
scaffold3.t639	gi	169620427	ref	XP_001803625	Putative uncharacterized protein [Phaeosphaeria nodorum (Glume blotch fungus) (Septoria nodorum)]
scaffold3.t641	gi	145241480	ref	XP_001393386	Function: 17 beta-hydroxysteroid dehydrogenase [Aspergillus niger (strain CBS 513.88 / FGSC A1513)]
scaffold3.t642	gi	116179272	ref	XP_001219485	Putative uncharacterized protein [Chaetomium globosum (Soil fungus)]
scaffold3.t643	gi	169608822	ref	XP_001797830	Putative uncharacterized protein [Phaeosphaeria nodorum (Glume blotch fungus) (Septoria nodorum)]
scaffold3.t647	gi	169780500	ref	XP_001824714	Predicted amidohydrolase [Aspergillus oryzae]
scaffold3.t649	gi	115399582	ref	XP_001215378	Putative uncharacterized protein [Aspergillus terreus (strain NIH 2624 / FGSC A1156)]
scaffold3.t650	gi	169617241	ref	XP_001802035	Putative uncharacterized protein [Phaeosphaeria nodorum (Glume blotch fungus) (Septoria nodorum)]
scaffold3.t651	gi	116178810	ref	XP_001219254	Putative uncharacterized protein [Chaetomium globosum (Soil fungus)]
scaffold3.t652	gi	189188012	ref	XP_001930345	PAF acetylhydrolase family protein [Pyrenophora tritici-repentis (strain Pt-1C-BFP) (Wheat tan spo]
scaffold3.t654	gi	255946455	ref	XP_002563995	Pc20g15210 protein [Penicillium chrysogenum (strain ATCC 28089 / DSM 1075 / Wisconsi]
scaffold3.t656	gi	121707827	ref	XP_001271952	Putative uncharacterized protein [Aspergillus clavatus]
scaffold3.t657	gi	189199184	ref	XP_001935929	Putative uncharacterized protein [Pyrenophora tritici-repentis (strain Pt-1C-BFP) (Wheat tan spo]
scaffold3.t659	gi	121712166	ref	XP_001273698	Putative uncharacterized protein [Aspergillus clavatus]
scaffold3.t663	gi	189195764	ref	XP_001934220	Tripeptidyl-peptidase 1 [Pyrenophora tritici-repentis (strain Pt-1C-BFP) (Wheat tan spo]
scaffold3.t666	gi	121712421	ref	XP_001273822	Tyrosinase, putative [Aspergillus clavatus]
scaffold3.t667	gi	169782331	ref	XP_001825628	Predicted protein [Aspergillus oryzae]
scaffold3.t672	gi	70993734	ref	XP_751714	Disintegrin and metalloproteinase domain-containing protein B [Aspergillus fumigatus (Sartorya fumigata)]
scaffold3.t673	gi	154302404	ref	XP_001551612	Putative uncharacterized protein [Botryotinia fuckeliana (strain B05.10) (Noble rot fungus) (Botryti]
scaffold3.t674	gi	169608474	ref	XP_001797656	Putative uncharacterized protein [Phaeosphaeria nodorum (Glume blotch fungus) (Septoria nodorum)]
scaffold3.t676	gi	169781350	ref	XP_001825138	Predicted protein [Aspergillus oryzae]
scaffold3.t679	gi	85091086	ref	XP_958730	Acetylxylan esterase [Neurospora crassa]
scaffold3.t681	gi	67523165	ref	XP_659643	Putative uncharacterized protein [Emericella nidulans (Aspergillus nidulans)]
scaffold3.t682	gi	171691498	ref	XP_001910674	Predicted CDS Pa_6_7550 [Podospora anserina]
scaffold3.t686	gi	116207174	ref	XP_001229396	Putative uncharacterized protein [Chaetomium globosum (Soil fungus)]
scaffold3.t691	gi	255951058	ref	XP_002566296	Pc22g24060 protein [Penicillium chrysogenum (strain ATCC 28089 / DSM 1075 / Wisconsi]
scaffold3.t693	gi	70990006	ref	XP_749852	Pfs, NACHT and Ankyrin domain protein [Aspergillus fumigatus (Sartorya fumigata)]
scaffold3.t694	gi	116199185	ref	XP_001225404	Putative uncharacterized protein [Chaetomium globosum (Soil fungus)]
scaffold3.t695	gi	116206080	ref	XP_001228849	Putative uncharacterized protein [Chaetomium globosum (Soil fungus)]
scaffold3.t697	gi	255939344	ref	XP_002560441	Pc16g00160 protein [Penicillium chrysogenum (strain ATCC 28089 / DSM 1075 / Wisconsi]
scaffold3.t698	gi	169609514	ref	XP_001798176	Putative uncharacterized protein [Phaeosphaeria nodorum (Glume blotch fungus) (Septoria nodorum)]
scaffold3.t700	gi	149240145	ref	XP_001525948	Putative uncharacterized protein [Lodderomyces elongisporus (Yeast) (Saccharomyces elongisporus)]
scaffold3.t703	gi	115384514	ref	XP_001208804	Predicted protein [Aspergillus terreus (strain NIH 2624 / FGSC A1156)]
scaffold3.t707	gi	189206157	ref	XP_001939413	Choline dehydrogenase [Pyrenophora tritici-repentis (strain Pt-1C-BFP) (Wheat tan spo]
scaffold3.t708	gi	189208324	ref	XP_001940495	Putative uncharacterized protein [Pyrenophora tritici-repentis (strain Pt-1C-BFP) (Wheat tan spo]
scaffold3.t715	gi	68489733	ref	XP_711299	Potential actin assembly factor [Candida albicans (Yeast)]
scaffold3.t718	gi	149240145	ref	XP_001525948	Putative uncharacterized protein [Lodderomyces elongisporus (Yeast) (Saccharomyces elongisporus)]
scaffold3.t721	gi	258565403	ref	XP_002583446	FMP21 [Uncinocarpus reesii (strain UAMH 1704)]
scaffold3.t722	gi	169624662	ref	XP_001805736	Putative uncharacterized protein [Phaeosphaeria nodorum (Glume blotch fungus) (Septoria nodorum)]
scaffold3.t725	gi	169608558	ref	XP_001797698	Putative uncharacterized protein [Phaeosphaeria nodorum (Glume blotch fungus) (Septoria nodorum)]
scaffold3.t726	gi	119467324	ref	XP_001257468	Short-chain dehydrogenase/reductase family protein, putative [Neosartorya fischeri (strain ATCC 1020 / DSM 3700 / FGSC A1164 / NRR]
scaffold3.t729	gi	169608558	ref	XP_001797698	Putative uncharacterized protein [Phaeosphaeria nodorum (Glume blotch fungus) (Septoria nodorum)]
scaffold3.t736	gi	45198885	ref	NP_985914	AFR367Wp [Ashbya gossypii (Yeast) (Eremothecium gossypii)]
scaffold3.t737	gi	242205732	ref	XP_002468723	Cytochrome oxidase assembly factor [Postia placenta (strain ATCC 44394 / Madison 698-R) (Brown rot fungus]
scaffold3.t742	gi	154304115	ref	XP_001552463	Putative uncharacterized protein [Botryotinia fuckeliana (strain B05.10) (Noble rot fungus) (Botryti]
scaffold3.t744	gi	154319279	ref	XP_001558957	Putative uncharacterized protein [Botryotinia fuckeliana (strain B05.10) (Noble rot fungus) (Botryti]
scaffold3.t756	gi	169609082	ref	XP_001797960	Putative uncharacterized protein [Phaeosphaeria nodorum (Glume blotch fungus) (Septoria nodorum)]
scaffold3.t758	gi	171685494	ref	XP_001907688	Predicted CDS Pa_7_3300 (Fragment) [Podospora anserina]
scaffold3.t763	gi	169609402	ref	XP_001798120	Putative uncharacterized protein [Phaeosphaeria nodorum (Glume blotch fungus) (Septoria nodorum)]
scaffold3.t768	gi	85094033	ref	XP_959805	Putative uncharacterized protein [Neurospora crassa]
scaffold3.t769	gi	154323324	ref	XP_001560976	Putative uncharacterized protein [Botryotinia fuckeliana (strain B05.10) (Noble rot fungus) (Botryti]
scaffold3.t773	gi	145231198	ref	XP_001389863	Similarity to hypothetical tol like protein CAD37049.1 - Neurospora crassa [Aspergillus niger (strain CBS 513.88 / FGSC A1513)]
scaffold3.t774	gi	258572394	ref	XP_002544959	Predicted protein [Uncinocarpus reesii (strain UAMH 1704)]
scaffold3.t775	gi	145241486	ref	XP_001393389	Remark: a splice site was detected upstream of the START codon [Aspergillus niger (strain CBS 513.88 / FGSC A1513)]
scaffold3.t782	gi	258570501	ref	XP_002544054	Amidophosphoribosyltransferase [Uncinocarpus reesii (strain UAMH 1704)]
scaffold3.t783	gi	115386606	ref	XP_001209844	Putative uncharacterized protein [Aspergillus terreus (strain NIH 2624 / FGSC A1156)]
scaffold3.t786	gi	189207300	ref	XP_001939984	O-methyltransferase A [Pyrenophora tritici-repentis (strain Pt-1C-BFP) (Wheat tan spo]
scaffold3.t788	gi	169609344	ref	XP_001798091	Putative uncharacterized protein [Phaeosphaeria nodorum (Glume blotch fungus) (Septoria nodorum)]
scaffold3.t796	gi	169597499	ref	XP_001792173	Putative uncharacterized protein [Phaeosphaeria nodorum (Glume blotch fungus) (Septoria nodorum)]
scaffold3.t797	gi	169615773	ref	XP_001801302	Putative uncharacterized protein [Phaeosphaeria nodorum (Glume blotch fungus) (Septoria nodorum)]
scaffold3.t800	gi	169624640	ref	XP_001805725	Putative uncharacterized protein [Phaeosphaeria nodorum (Glume blotch fungus) (Septoria nodorum)]
scaffold3.t813	gi	115401426	ref	XP_001216301	2-dehydropantoate 2-reductase [Aspergillus terreus (strain NIH 2624 / FGSC A1156)]
scaffold3.t815	gi	241959134	ref	XP_002422286	Aspartyl proteinase, putative (Secreted aspartyl protease, putative) [Candida dubliniensis (strain CD36 / CBS 7987 / NCPF 3949 / NRR]
scaffold3.t817	gi	189200126	ref	XP_001936400	Putative uncharacterized protein [Pyrenophora tritici-repentis (strain Pt-1C-BFP) (Wheat tan spo]
scaffold3.t821	gi	121700322	ref	XP_001268426	Oxidoreductase, short chain dehydrogenase/reductase family [Aspergillus clavatus]
scaffold3.t823	gi	67537354	ref	XP_662451	Putative uncharacterized protein [Emericella nidulans (Aspergillus nidulans)]
scaffold3.t826	gi	170085481	ref	XP_001873964	Glycoside hydrolase family 16 protein [Laccaria bicolor (strain S238N-H82) (Bicoloured deceiver) (Laccari]
scaffold3.t831	gi	115384004	ref	XP_001208549	Hydroxymethylglutaryl-CoA lyase [Aspergillus terreus (strain NIH 2624 / FGSC A1156)]
scaffold3.t833	gi	189210337	ref	XP_001941500	FAD binding domain containing protein [Pyrenophora tritici-repentis (strain Pt-1C-BFP) (Wheat tan spo]
scaffold3.t844	gi	189199310	ref	XP_001935992	Putative uncharacterized protein [Pyrenophora tritici-repentis (strain Pt-1C-BFP) (Wheat tan spo]
scaffold3.t846	gi	85074591	ref	XP_960762	Putative uncharacterized protein [Neurospora crassa]
scaffold3.t847	gi	255950754	ref	XP_002566144	Pc22g22500 protein [Penicillium chrysogenum (strain ATCC 28089 / DSM 1075 / Wisconsi]
scaffold3.t848	gi	255950754	ref	XP_002566144	Pc22g22500 protein [Penicillium chrysogenum (strain ATCC 28089 / DSM 1075 / Wisconsi]
scaffold3.t852	gi	67516641	ref	XP_658206	Putative uncharacterized protein [Emericella nidulans (Aspergillus nidulans)]
scaffold3.t853	gi	119470756	ref	XP_001258083	Nonribosomal peptide synthase GliP [Neosartorya fischeri (strain ATCC 1020 / DSM 3700 / FGSC A1164 / NRR]
scaffold3.t861	gi	67515569	ref	XP_657670	Putative uncharacterized protein [Emericella nidulans (Aspergillus nidulans)]
scaffold3.t871	gi	67902962	ref	XP_681737	Putative uncharacterized protein [Emericella nidulans (Aspergillus nidulans)]
scaffold3.t873	gi	189199424	ref	XP_001936049	Glutamate carboxypeptidase 2 [Pyrenophora tritici-repentis (strain Pt-1C-BFP) (Wheat tan spo]
scaffold3.t877	gi	169609567	ref	XP_001798202	Putative uncharacterized protein [Phaeosphaeria nodorum (Glume blotch fungus) (Septoria nodorum)]
scaffold3.t882	gi	169625393	ref	XP_001806100	Putative uncharacterized protein [Phaeosphaeria nodorum (Glume blotch fungus) (Septoria nodorum)]
scaffold3.t884	gi	169615817	ref	XP_001801324	Putative uncharacterized protein [Phaeosphaeria nodorum (Glume blotch fungus) (Septoria nodorum)]
scaffold3.t888	gi	115387417	ref	XP_001211214	Putative uncharacterized protein [Aspergillus terreus (strain NIH 2624 / FGSC A1156)]
scaffold3.t893	gi	260949949	ref	XP_002619271	Putative uncharacterized protein [Clavispora lusitaniae (strain ATCC 42720) (Yeast) (Candid]
scaffold3.t917	gi	71018181	ref	XP_759321	Putative uncharacterized protein [Ustilago maydis (Smut fungus)]
scaffold3.t920	gi	116204957	ref	XP_001228289	Putative uncharacterized protein [Chaetomium globosum (Soil fungus)]
scaffold3.t921	gi	242216908	ref	XP_002474258	Predicted protein [Postia placenta (strain ATCC 44394 / Madison 698-R) (Brown rot fungus]
scaffold3.t923	gi	145241582	ref	XP_001393437	Endo 1,5-alpha-arabinanase abnA-Aspergillus niger [Aspergillus niger (strain CBS 513.88 / FGSC A1513)]
scaffold3.t925	gi	189199350	ref	XP_001936012	Beta-galactosidase [Pyrenophora tritici-repentis (strain Pt-1C-BFP) (Wheat tan spo]
scaffold3.t926	gi	238506713	ref	XP_002384558	Putative uncharacterized protein [Aspergillus flavus (strain ATCC 200026 / FGSC A1120 / NRRL 3357 / JC]
scaffold3.t928	gi	154321481	ref	XP_001560056	Putative uncharacterized protein [Botryotinia fuckeliana (strain B05.10) (Noble rot fungus) (Botryti]
scaffold3.t936	gi	189199604	ref	XP_001936139	Glycosyl hydrolase [Pyrenophora tritici-repentis (strain Pt-1C-BFP) (Wheat tan spo]
scaffold3.t937	gi	149238223	ref	XP_001524988	Putative uncharacterized protein [Lodderomyces elongisporus (Yeast) (Saccharomyces elongisporus)]
scaffold3.t939	gi	171680070	ref	XP_001904981	Predicted CDS Pa_5_4300 [Podospora anserina]
scaffold3.t941	gi	71018833	ref	XP_759647	Putative uncharacterized protein [Ustilago maydis (Smut fungus)]
scaffold3.t943	gi	154302404	ref	XP_001551612	Putative uncharacterized protein [Botryotinia fuckeliana (strain B05.10) (Noble rot fungus) (Botryti]
scaffold3.t953	gi	189196212	ref	XP_001934444	Stress responsive A/B barrel domain containing protein [Pyrenophora tritici-repentis (strain Pt-1C-BFP) (Wheat tan spo]
scaffold3.t957	gi	189204880	ref	XP_001938775	Beta-1,3-mannanase [Pyrenophora tritici-repentis (strain Pt-1C-BFP) (Wheat tan spo]
scaffold3.t964	gi	169608500	ref	XP_001797669	Putative uncharacterized protein [Phaeosphaeria nodorum (Glume blotch fungus) (Septoria nodorum)]
scaffold3.t968	gi	119473879	ref	XP_001258815	Monooxygenase [Neosartorya fischeri (strain ATCC 1020 / DSM 3700 / FGSC A1164 / NRR]
scaffold3.t974	gi	169771451	ref	XP_001820195	Predicted protein [Aspergillus oryzae]
scaffold3.t975	gi	119470756	ref	XP_001258083	Nonribosomal peptide synthase GliP [Neosartorya fischeri (strain ATCC 1020 / DSM 3700 / FGSC A1164 / NRR]
scaffold3.t979	gi	67903488	ref	XP_682000	Putative uncharacterized protein [Emericella nidulans (Aspergillus nidulans)]
scaffold3.t980	gi	169864418	ref	XP_001838818	Putative uncharacterized protein [Coprinopsis cinerea (strain Okayama-7 / 130 / FGSC 9003) (Inky ca]
scaffold3.t985	gi	170091078	ref	XP_001876761	Predicted protein [Laccaria bicolor (strain S238N-H82) (Bicoloured deceiver) (Laccari]
scaffold3.t986	gi	169861335	ref	XP_001837302	Putative uncharacterized protein [Coprinopsis cinerea (strain Okayama-7 / 130 / FGSC 9003) (Inky ca]
scaffold3.t994	gi	171680460	ref	XP_001905175	Predicted CDS Pa_5_6700 [Podospora anserina]
scaffold3.t1000	gi	19075275	ref	NP_587775	Alpha-1,2-galactosyltransferase [Schizosaccharomyces pombe (Fission yeast)]
scaffold3.t1008	gi	169624696	ref	XP_001805753	Putative uncharacterized protein [Phaeosphaeria nodorum (Glume blotch fungus) (Septoria nodorum)]
scaffold3.t1009	gi	169609362	ref	XP_001798100	Putative uncharacterized protein [Phaeosphaeria nodorum (Glume blotch fungus) (Septoria nodorum)]
scaffold3.t1010	gi	189209317	ref	XP_001940991	Putative uncharacterized protein [Pyrenophora tritici-repentis (strain Pt-1C-BFP) (Wheat tan spo]
scaffold3.t1013	gi	189200340	ref	XP_001936507	Putative uncharacterized protein [Pyrenophora tritici-repentis (strain Pt-1C-BFP) (Wheat tan spo]
scaffold3.t1016	gi	145610885	ref	XP_001410739	Putative uncharacterized protein [Magnaporthe grisea (Rice blast fungus) (Pyricularia grisea)]
scaffold3.t1019	gi	145610006	ref	XP_366719	Putative uncharacterized protein [Magnaporthe grisea (Rice blast fungus) (Pyricularia grisea)]
scaffold3.t1020	gi	169613088	ref	XP_001799961	Putative uncharacterized protein [Phaeosphaeria nodorum (Glume blotch fungus) (Septoria nodorum)]
scaffold3.t1022	gi	119466947	ref	XP_001257280	Guanine deaminase [Neosartorya fischeri (strain ATCC 1020 / DSM 3700 / FGSC A1164 / NRR]
scaffold3.t1023	gi	169781258	ref	XP_001825092	Predicted hydrolases or acyltransferases [Aspergillus oryzae]
scaffold3.t1024	gi	169608930	ref	XP_001797884	Putative uncharacterized protein [Phaeosphaeria nodorum (Glume blotch fungus) (Septoria nodorum)]
scaffold3.t1026	gi	145231699	ref	XP_001399324	Cytochrome c cyc-Aspergillus niger [Aspergillus niger (strain CBS 513.88 / FGSC A1513)]
scaffold3.t1027	gi	242216908	ref	XP_002474258	Predicted protein [Postia placenta (strain ATCC 44394 / Madison 698-R) (Brown rot fungus]
scaffold3.t1030	gi	67900784	ref	XP_680648	Putative uncharacterized protein [Emericella nidulans (Aspergillus nidulans)]
scaffold3.t1040	gi	169598764	ref	XP_001792805	Putative uncharacterized protein [Phaeosphaeria nodorum (Glume blotch fungus) (Septoria nodorum)]
scaffold3.t1048	gi	258574839	ref	XP_002541601	Predicted protein [Uncinocarpus reesii (strain UAMH 1704)]
scaffold3.t1049	gi	67541783	ref	XP_664659	Putative uncharacterized protein [Emericella nidulans (Aspergillus nidulans)]
scaffold3.t1052	gi	145614416	ref	XP_362345	Putative uncharacterized protein [Magnaporthe grisea (Rice blast fungus) (Pyricularia grisea)]
scaffold3.t1059	gi	171692601	ref	XP_001911225	Ubiquitin carrier protein (Fragment) [Podospora anserina]
scaffold3.t1061	gi	189198614	ref	XP_001935644	Predicted protein [Pyrenophora tritici-repentis (strain Pt-1C-BFP) (Wheat tan spo]
scaffold3.t1064	gi	119487459	ref	XP_001262522	Putative uncharacterized protein [Neosartorya fischeri (strain ATCC 1020 / DSM 3700 / FGSC A1164 / NRR]
scaffold3.t1065	gi	169858057	ref	XP_001835675	Putative uncharacterized protein [Coprinopsis cinerea (strain Okayama-7 / 130 / FGSC 9003) (Inky ca]
scaffold3.t1066	gi	115386646	ref	XP_001209864	Putative uncharacterized protein [Aspergillus terreus (strain NIH 2624 / FGSC A1156)]
scaffold3.t1074	gi	169609208	ref	XP_001798023	Putative uncharacterized protein [Phaeosphaeria nodorum (Glume blotch fungus) (Septoria nodorum)]
scaffold3.t1076	gi	189199368	ref	XP_001936021	Endoglucanase 1 [Pyrenophora tritici-repentis (strain Pt-1C-BFP) (Wheat tan spo]
scaffold3.t1078	gi	189198758	ref	XP_001935716	WSC domain containing protein [Pyrenophora tritici-repentis (strain Pt-1C-BFP) (Wheat tan spo]
scaffold3.t1079	gi	145247172	ref	XP_001395835	Contig An12c0260, complete genome. [Aspergillus niger (strain CBS 513.88 / FGSC A1513)]
scaffold3.t1084	gi	116199185	ref	XP_001225404	Putative uncharacterized protein [Chaetomium globosum (Soil fungus)]
scaffold3.t1085	gi	255950754	ref	XP_002566144	Pc22g22500 protein [Penicillium chrysogenum (strain ATCC 28089 / DSM 1075 / Wisconsi]
scaffold3.t1091	gi	169866064	ref	XP_001839625	Putative uncharacterized protein [Coprinopsis cinerea (strain Okayama-7 / 130 / FGSC 9003) (Inky ca]
scaffold3.t1092	gi	71005946	ref	XP_757639	Putative uncharacterized protein [Ustilago maydis (Smut fungus)]
scaffold3.t1102	gi	145234991	ref	XP_001390144	Contig An03c0070, complete genome. [Aspergillus niger (strain CBS 513.88 / FGSC A1513)]
scaffold3.t1103	gi	238506337	ref	XP_002384370	(S)-2-hydroxy-acid oxidase, putative [Aspergillus flavus (strain ATCC 200026 / FGSC A1120 / NRRL 3357 / JC]
scaffold3.t1104	gi	189201748	ref	XP_001937210	Beta-1,6-galactanase [Pyrenophora tritici-repentis (strain Pt-1C-BFP) (Wheat tan spo]
scaffold3.t1105	gi	189206784	ref	XP_001939726	Class I alpha-mannosidase 1A [Pyrenophora tritici-repentis (strain Pt-1C-BFP) (Wheat tan spo]
scaffold3.t1107	gi	156061767	ref	XP_001596806	Putative uncharacterized protein [Sclerotinia sclerotiorum (strain ATCC 18683 / 1980 / Ss-1) (Whit]
scaffold3.t1108	gi	154302933	ref	XP_001551875	Putative uncharacterized protein [Botryotinia fuckeliana (strain B05.10) (Noble rot fungus) (Botryti]
scaffold3.t1115	gi	169619549	ref	XP_001803187	Putative uncharacterized protein [Phaeosphaeria nodorum (Glume blotch fungus) (Septoria nodorum)]
scaffold3.t1117	gi	119467324	ref	XP_001257468	Short-chain dehydrogenase/reductase family protein, putative [Neosartorya fischeri (strain ATCC 1020 / DSM 3700 / FGSC A1164 / NRR]
scaffold3.t1118	gi	212541634	ref	XP_002150972	Putative uncharacterized protein [Penicillium marneffei (strain ATCC 18224 / CBS 334.59 / QM 7333)]
scaffold3.t1148	gi	255934102	ref	XP_002558332	Pc12g15300 protein [Penicillium chrysogenum (strain ATCC 28089 / DSM 1075 / Wisconsi]
scaffold3.t1150	gi	169766836	ref	XP_001817889	GTPase Rab11/YPT3 [Aspergillus oryzae]
scaffold3.t1151	gi	189206824	ref	XP_001939746	Beta-glucosidase 1 [Pyrenophora tritici-repentis (strain Pt-1C-BFP) (Wheat tan spo]
scaffold3.t1153	gi	154317944	ref	XP_001558291	Predicted protein [Botryotinia fuckeliana (strain B05.10) (Noble rot fungus) (Botryti]
scaffold3.t1154	gi	68466147	ref	XP_722848	Carbamoyl-phosphate synthase arginine-specific small chain [Candida albicans (Yeast)]
scaffold3.t1155	gi	115437934	ref	XP_001217937	Putative uncharacterized protein [Aspergillus terreus (strain NIH 2624 / FGSC A1156)]
scaffold3.t1161	gi	156839904	ref	XP_001643638	Putative uncharacterized protein [Vanderwaltozyma polyspora (strain ATCC 22028 / DSM 70294]
scaffold3.t1163	gi	145246166	ref	XP_001395332	Contig An12c0070, complete genome. [Aspergillus niger (strain CBS 513.88 / FGSC A1513)]
scaffold3.t1165	gi	115399784	ref	XP_001215481	Predicted protein [Aspergillus terreus (strain NIH 2624 / FGSC A1156)]
scaffold3.t1168	gi	116214427	ref	XP_001230230	Putative uncharacterized protein [Chaetomium globosum (Soil fungus)]
scaffold3.t1169	gi	171691498	ref	XP_001910674	Predicted CDS Pa_6_7550 [Podospora anserina]
scaffold3.t1173	gi	71022927	ref	XP_761693	Putative uncharacterized protein [Ustilago maydis (Smut fungus)]
scaffold3.t1176	gi	115388677	ref	XP_001211844	Cholinesterase [Aspergillus terreus (strain NIH 2624 / FGSC A1156)]
scaffold3.t1179	gi	169608267	ref	XP_001797553	Putative uncharacterized protein [Phaeosphaeria nodorum (Glume blotch fungus) (Septoria nodorum)]
scaffold3.t1184	gi	169594974	ref	XP_001790911	Putative uncharacterized protein [Phaeosphaeria nodorum (Glume blotch fungus) (Septoria nodorum)]
scaffold3.t1185	gi	189207300	ref	XP_001939984	O-methyltransferase A [Pyrenophora tritici-repentis (strain Pt-1C-BFP) (Wheat tan spo]
scaffold3.t1188	gi	258572666	ref	XP_002545095	Nuclear migration protein nudF [Uncinocarpus reesii (strain UAMH 1704)]
scaffold3.t1189	gi	238505816	ref	XP_002384111	Siderophore biosynthesis enzyme, putative [Aspergillus flavus (strain ATCC 200026 / FGSC A1120 / NRRL 3357 / JC]
scaffold3.t1191	gi	242805398	ref	XP_002484519	Ankyrin repeat-containing protein, putative [Talaromyces stipitatus (strain ATCC 10500 / CBS 375.48 / QM 6759 ]
scaffold3.t1195	gi	169786213	ref	XP_001827567	Predicted protein [Aspergillus oryzae]
scaffold3.t1196	gi	145608110	ref	XP_360832	Putative uncharacterized protein [Magnaporthe grisea (Rice blast fungus) (Pyricularia grisea)]
scaffold3.t1199	gi	115492191	ref	XP_001210723	Putative uncharacterized protein [Aspergillus terreus (strain NIH 2624 / FGSC A1156)]
scaffold3.t1201	gi	169621293	ref	XP_001804057	Putative uncharacterized protein [Phaeosphaeria nodorum (Glume blotch fungus) (Septoria nodorum)]
scaffold3.t1203	gi	149210273	ref	XP_001522511	Putative uncharacterized protein [Magnaporthe oryzae 70-15]
scaffold3.t1204	gi	169626278	ref	XP_001806540	Putative uncharacterized protein [Phaeosphaeria nodorum (Glume blotch fungus) (Septoria nodorum)]
scaffold3.t1209	gi	116192839	ref	XP_001222232	Putative uncharacterized protein [Chaetomium globosum (Soil fungus)]
scaffold3.t1211	gi	254569148	ref	XP_002491684	Alpha-1,2-mannosidase involved in ER quality control [Pichia pastoris (strain GS115) (Yeast)]
scaffold3.t1212	gi	156032995	ref	XP_001585334	Putative uncharacterized protein [Sclerotinia sclerotiorum (strain ATCC 18683 / 1980 / Ss-1) (Whit]
scaffold3.t1215	gi	255939344	ref	XP_002560441	Pc16g00160 protein [Penicillium chrysogenum (strain ATCC 28089 / DSM 1075 / Wisconsi]
scaffold3.t1216	gi	169619649	ref	XP_001803237	Putative uncharacterized protein [Phaeosphaeria nodorum (Glume blotch fungus) (Septoria nodorum)]
scaffold3.t1221	gi	189199408	ref	XP_001936041	Beta-mannanase [Pyrenophora tritici-repentis (strain Pt-1C-BFP) (Wheat tan spo]
scaffold3.t1226	gi	67540592	ref	XP_664070	Putative uncharacterized protein [Emericella nidulans (Aspergillus nidulans)]
scaffold3.t1230	gi	115401450	ref	XP_001216313	Predicted protein [Aspergillus terreus (strain NIH 2624 / FGSC A1156)]
scaffold3.t1235	gi	189193163	ref	XP_001932920	Putative uncharacterized protein [Pyrenophora tritici-repentis (strain Pt-1C-BFP) (Wheat tan spo]
scaffold3.t1237	gi	164660356	ref	XP_001731301	Putative uncharacterized protein [Malassezia globosa (strain ATCC 96807 / CBS 7966) (Dandruff-associate]
scaffold3.t1239	gi	169619331	ref	XP_001803078	Putative uncharacterized protein [Phaeosphaeria nodorum (Glume blotch fungus) (Septoria nodorum)]
scaffold3.t1242	gi	115387385	ref	XP_001211198	Putative uncharacterized protein [Aspergillus terreus (strain NIH 2624 / FGSC A1156)]
scaffold3.t1243	gi	50425001	ref	XP_461092	DEHA2F16830p [Debaryomyces hansenii (Yeast) (Torulaspora hansenii)]
scaffold3.t1244	gi	154314134	ref	XP_001556392	Putative uncharacterized protein [Botryotinia fuckeliana (strain B05.10) (Noble rot fungus) (Botryti]
scaffold3.t1247	gi	238497477	ref	XP_002379974	Putative uncharacterized protein [Aspergillus flavus (strain ATCC 200026 / FGSC A1120 / NRRL 3357 / JC]
scaffold3.t1250	gi	171678343	ref	XP_001904121	Predicted CDS Pa_5_2020 [Podospora anserina]
scaffold3.t1259	gi	45185049	ref	NP_982766	ABL181Wp [Ashbya gossypii (Yeast) (Eremothecium gossypii)]
scaffold3.t1260	gi	116178788	ref	XP_001219243	Putative uncharacterized protein [Chaetomium globosum (Soil fungus)]
scaffold3.t1262	gi	67903820	ref	XP_682166	Putative uncharacterized protein [Emericella nidulans (Aspergillus nidulans)]
scaffold3.t1264	gi	170094036	ref	XP_001878239	Pyrroline-5-carboxylate reductase [Laccaria bicolor (strain S238N-H82) (Bicoloured deceiver) (Laccari]
scaffold3.t1272	gi	116206442	ref	XP_001229030	Putative uncharacterized protein [Chaetomium globosum (Soil fungus)]
scaffold3.t1273	gi	169618547	ref	XP_001802687	Putative uncharacterized protein [Phaeosphaeria nodorum (Glume blotch fungus) (Septoria nodorum)]
scaffold3.t1275	gi	169609679	ref	XP_001798258	Putative uncharacterized protein [Phaeosphaeria nodorum (Glume blotch fungus) (Septoria nodorum)]
scaffold3.t1282	gi	154313757	ref	XP_001556204	Putative uncharacterized protein [Botryotinia fuckeliana (strain B05.10) (Noble rot fungus) (Botryti]
scaffold3.t1283	gi	145256240	ref	XP_001402469	Contig An10c0050, complete genome. [Aspergillus niger (strain CBS 513.88 / FGSC A1513)]
scaffold3.t1285	gi	145247742	ref	XP_001396120	Similarity: similarity hypothetical protocatechuate 3 [Aspergillus niger (strain CBS 513.88 / FGSC A1513)]
scaffold3.t1286	gi	169623309	ref	XP_001805062	Putative uncharacterized protein [Phaeosphaeria nodorum (Glume blotch fungus) (Septoria nodorum)]
scaffold3.t1287	gi	116193281	ref	XP_001222453	Putative uncharacterized protein [Chaetomium globosum (Soil fungus)]
scaffold3.t1288	gi	169623305	ref	XP_001805060	Putative uncharacterized protein [Phaeosphaeria nodorum (Glume blotch fungus) (Septoria nodorum)]
scaffold3.t1310	gi	115401940	ref	XP_001216558	Putative uncharacterized protein [Aspergillus terreus (strain NIH 2624 / FGSC A1156)]
scaffold3.t1311	gi	121719438	ref	XP_001276418	Carboxypeptidase S1, putative [Aspergillus clavatus]
scaffold3.t1312	gi	169766836	ref	XP_001817889	GTPase Rab11/YPT3 [Aspergillus oryzae]
scaffold3.t1315	gi	50305127	ref	XP_452522	KLLA0C07260p [Kluyveromyces lactis (Yeast) (Candida sphaerica)]
scaffold3.t1318	gi	242764980	ref	XP_002340881	Cinnamoyl-CoA reductase, putative [Talaromyces stipitatus (strain ATCC 10500 / CBS 375.48 / QM 6759 ]
scaffold3.t1323	gi	145246504	ref	XP_001395501	Contig An12c0120, complete genome. [Aspergillus niger (strain CBS 513.88 / FGSC A1513)]
scaffold3.t1326	gi	145608536	ref	XP_370043	Putative uncharacterized protein [Magnaporthe grisea (Rice blast fungus) (Pyricularia grisea)]
scaffold3.t1327	gi	212536660	ref	XP_002148486	Monoxygenase, putative [Penicillium marneffei (strain ATCC 18224 / CBS 334.59 / QM 7333)]
scaffold3.t1329	gi	116201405	ref	XP_001226514	Putative uncharacterized protein [Chaetomium globosum (Soil fungus)]
scaffold3.t1338	gi	242787304	ref	XP_002480979	Hscarg dehydrogenase, putative [Talaromyces stipitatus (strain ATCC 10500 / CBS 375.48 / QM 6759 ]
scaffold3.t1339	gi	238507664	ref	XP_002385033	Phosphatidylserine decarboxylase, putative [Aspergillus flavus (strain ATCC 200026 / FGSC A1120 / NRRL 3357 / JC]
scaffold3.t1345	gi	119489956	ref	XP_001262935	Adenosine deaminase family protein [Neosartorya fischeri (strain ATCC 1020 / DSM 3700 / FGSC A1164 / NRR]
scaffold3.t1348	gi	171692601	ref	XP_001911225	Ubiquitin carrier protein (Fragment) [Podospora anserina]
scaffold3.t1355	gi	145231928	ref	XP_001399432	Catalytic activity: D-glyceraldehyde 3-phosphate <=> glycerone phosphate. [Aspergillus niger (strain CBS 513.88 / FGSC A1513)]
scaffold3.t1362	gi	169620618	ref	XP_001803720	Putative uncharacterized protein [Phaeosphaeria nodorum (Glume blotch fungus) (Septoria nodorum)]
scaffold3.t1365	gi	50552159	ref	XP_503554	YALI0E04719p [Yarrowia lipolytica (Candida lipolytica)]
scaffold3.t1367	gi	169625471	ref	XP_001806139	Putative uncharacterized protein [Phaeosphaeria nodorum (Glume blotch fungus) (Septoria nodorum)]
scaffold3.t1372	gi	116201669	ref	XP_001226646	Putative uncharacterized protein [Chaetomium globosum (Soil fungus)]
scaffold3.t1374	gi	242764980	ref	XP_002340881	Cinnamoyl-CoA reductase, putative [Talaromyces stipitatus (strain ATCC 10500 / CBS 375.48 / QM 6759 ]
scaffold3.t1377	gi	238500125	ref	XP_002381297	Putative uncharacterized protein [Aspergillus flavus (strain ATCC 200026 / FGSC A1120 / NRRL 3357 / JC]
scaffold3.t1379	gi	241952969	ref	XP_002419206	Radiation sensitive protein 28 homologue, putative [Candida dubliniensis (strain CD36 / CBS 7987 / NCPF 3949 / NRR]
scaffold3.t1380	gi	169766836	ref	XP_001817889	GTPase Rab11/YPT3 [Aspergillus oryzae]
scaffold3.t1383	gi	70997296	ref	XP_753398	N-acetylglucosaminyl-phosphatidylinositol deacetylase, putative [Aspergillus fumigatus (Sartorya fumigata)]
scaffold3.t1385	gi	119488562	ref	XP_001262731	FAD binding domain protein [Neosartorya fischeri (strain ATCC 1020 / DSM 3700 / FGSC A1164 / NRR]
scaffold3.t1386	gi	169613689	ref	XP_001800261	Putative uncharacterized protein [Phaeosphaeria nodorum (Glume blotch fungus) (Septoria nodorum)]
scaffold3.t1392	gi	258564704	ref	XP_002583097	Putative uncharacterized protein [Uncinocarpus reesii (strain UAMH 1704)]
scaffold3.t1403	gi	261193038	ref	XP_002622925	Inositol-pentakisphosphate 2-kinase [Ajellomyces dermatitidis (strain SLH14081) (Blastomyces dermatitidis)]
scaffold3.t1409	gi	189188740	ref	XP_001930709	Carboxypeptidase A1 [Pyrenophora tritici-repentis (strain Pt-1C-BFP) (Wheat tan spo]
scaffold3.t1413	gi	145609497	ref	XP_367739	Putative uncharacterized protein [Magnaporthe grisea (Rice blast fungus) (Pyricularia grisea)]
scaffold3.t1414	gi	115492191	ref	XP_001210723	Putative uncharacterized protein [Aspergillus terreus (strain NIH 2624 / FGSC A1156)]
scaffold3.t1415	gi	189188612	ref	XP_001930645	NADH-cytochrome b5 reductase 3 [Pyrenophora tritici-repentis (strain Pt-1C-BFP) (Wheat tan spo]
scaffold3.t1420	gi	119482083	ref	XP_001261070	Putative uncharacterized protein [Neosartorya fischeri (strain ATCC 1020 / DSM 3700 / FGSC A1164 / NRR]
scaffold3.t1422	gi	145249806	ref	XP_001401242	Contig An14c0190, complete genome. [Aspergillus niger (strain CBS 513.88 / FGSC A1513)]
scaffold3.t1424	gi	116182534	ref	XP_001221116	Putative uncharacterized protein [Chaetomium globosum (Soil fungus)]
scaffold3.t1426	gi	189200134	ref	XP_001936404	Putative uncharacterized protein [Pyrenophora tritici-repentis (strain Pt-1C-BFP) (Wheat tan spo]
scaffold3.t1429	gi	116206080	ref	XP_001228849	Putative uncharacterized protein [Chaetomium globosum (Soil fungus)]
scaffold3.t1435	gi	67902962	ref	XP_681737	Putative uncharacterized protein [Emericella nidulans (Aspergillus nidulans)]
scaffold3.t1438	gi	189191862	ref	XP_001932270	Putative uncharacterized protein [Pyrenophora tritici-repentis (strain Pt-1C-BFP) (Wheat tan spo]
scaffold3.t1440	gi	116203205	ref	XP_001227414	Putative uncharacterized protein [Chaetomium globosum (Soil fungus)]
scaffold3.t1455	gi	169605451	ref	XP_001796146	Putative uncharacterized protein [Phaeosphaeria nodorum (Glume blotch fungus) (Septoria nodorum)]
scaffold3.t1457	gi	212526330	ref	XP_002143322	Putative uncharacterized protein [Penicillium marneffei (strain ATCC 18224 / CBS 334.59 / QM 7333)]
scaffold3.t1459	gi	189210928	ref	XP_001941795	Putative uncharacterized protein [Pyrenophora tritici-repentis (strain Pt-1C-BFP) (Wheat tan spo]
scaffold3.t1461	gi	213408455	ref	XP_002174998	Alpha-1,2-galactosyltransferase gmh3 [Schizosaccharomyces japonicus (strain yFS275 / FY16936) (Fissio]
scaffold3.t1462	gi	169780134	ref	XP_001824531	Predicted protein [Aspergillus oryzae]
scaffold3.t1473	gi	154303186	ref	XP_001552001	Putative uncharacterized protein [Botryotinia fuckeliana (strain B05.10) (Noble rot fungus) (Botryti]
scaffold3.t1482	gi	169614001	ref	XP_001800417	Putative uncharacterized protein [Phaeosphaeria nodorum (Glume blotch fungus) (Septoria nodorum)]
scaffold3.t1491	gi	154318411	ref	XP_001558524	Putative uncharacterized protein [Botryotinia fuckeliana (strain B05.10) (Noble rot fungus) (Botryti]
scaffold3.t1494	gi	145252904	ref	XP_001397965	Catalytic activity: C. testosteroni bphB converts cis-3-phenylcyclohexa-3 [Aspergillus niger (strain CBS 513.88 / FGSC A1513)]
scaffold3.t1496	gi	115400265	ref	XP_001215721	Superoxide dismutase [Cu-Zn] [Aspergillus terreus (strain NIH 2624 / FGSC A1156)]
scaffold3.t1501	gi	119481647	ref	XP_001260852	Benzoate 4-monooxygenase cytochrome P450 [Neosartorya fischeri (strain ATCC 1020 / DSM 3700 / FGSC A1164 / NRR]
scaffold3.t1502	gi	116179108	ref	XP_001219403	Putative uncharacterized protein [Chaetomium globosum (Soil fungus)]
scaffold3.t1504	gi	169618164	ref	XP_001802496	Putative uncharacterized protein [Phaeosphaeria nodorum (Glume blotch fungus) (Septoria nodorum)]
scaffold3.t1505	gi	169598762	ref	XP_001792804	Putative uncharacterized protein [Phaeosphaeria nodorum (Glume blotch fungus) (Septoria nodorum)]
scaffold3.t1506	gi	154318411	ref	XP_001558524	Putative uncharacterized protein [Botryotinia fuckeliana (strain B05.10) (Noble rot fungus) (Botryti]
scaffold3.t1512	gi	189199514	ref	XP_001936094	Alpha-glucosidase [Pyrenophora tritici-repentis (strain Pt-1C-BFP) (Wheat tan spo]
scaffold3.t1519	gi	121709614	ref	XP_001272469	Cytochrome P450 monooxygenase, putative [Aspergillus clavatus]
scaffold3.t1522	gi	169850338	ref	XP_001831865	Predicted protein [Coprinopsis cinerea (strain Okayama-7 / 130 / FGSC 9003) (Inky ca]
scaffold3.t1524	gi	154304115	ref	XP_001552463	Putative uncharacterized protein [Botryotinia fuckeliana (strain B05.10) (Noble rot fungus) (Botryti]
scaffold3.t1529	gi	171691498	ref	XP_001910674	Predicted CDS Pa_6_7550 [Podospora anserina]
scaffold3.t1533	gi	189191958	ref	XP_001932318	Endoglucanase IV [Pyrenophora tritici-repentis (strain Pt-1C-BFP) (Wheat tan spo]
scaffold3.t1534	gi	212533345	ref	XP_002146829	Histidine acid phosphatase, putative [Penicillium marneffei (strain ATCC 18224 / CBS 334.59 / QM 7333)]
scaffold3.t1540	gi	145243786	ref	XP_001394405	Function: cdh of T. versicolor is involved in the degradation of lignocellulose. [Aspergillus niger (strain CBS 513.88 / FGSC A1513)]
scaffold3.t1542	gi	189193875	ref	XP_001933276	Peptidyl-prolyl cis-trans isomerase [Pyrenophora tritici-repentis (strain Pt-1C-BFP) (Wheat tan spo]
scaffold3.t1544	gi	67523165	ref	XP_659643	Putative uncharacterized protein [Emericella nidulans (Aspergillus nidulans)]
scaffold3.t1547	gi	189192372	ref	XP_001932525	Esterase [Pyrenophora tritici-repentis (strain Pt-1C-BFP) (Wheat tan spo]
scaffold3.t1549	gi	169600996	ref	XP_001793920	Putative uncharacterized protein [Phaeosphaeria nodorum (Glume blotch fungus) (Septoria nodorum)]
scaffold3.t1550	gi	238507576	ref	XP_002384989	Putative uncharacterized protein [Aspergillus flavus (strain ATCC 200026 / FGSC A1120 / NRRL 3357 / JC]
scaffold3.t1554	gi	212529758	ref	XP_002145036	Cytochrome P450, putative [Penicillium marneffei (strain ATCC 18224 / CBS 334.59 / QM 7333)]
scaffold3.t1558	gi	212544622	ref	XP_002152465	ThiJ/PfpI family protein [Penicillium marneffei (strain ATCC 18224 / CBS 334.59 / QM 7333)]
scaffold3.t1560	gi	71000415	ref	XP_754902	Glutaminase GtaA [Aspergillus fumigatus (Sartorya fumigata)]
scaffold3.t1561	gi	255934102	ref	XP_002558332	Pc12g15300 protein [Penicillium chrysogenum (strain ATCC 28089 / DSM 1075 / Wisconsi]
scaffold3.t1565	gi	67902962	ref	XP_681737	Putative uncharacterized protein [Emericella nidulans (Aspergillus nidulans)]
scaffold3.t1567	gi	169598764	ref	XP_001792805	Putative uncharacterized protein [Phaeosphaeria nodorum (Glume blotch fungus) (Septoria nodorum)]
scaffold3.t1570	gi	169613715	ref	XP_001800274	Putative uncharacterized protein [Phaeosphaeria nodorum (Glume blotch fungus) (Septoria nodorum)]
scaffold3.t1575	gi	238507576	ref	XP_002384989	Putative uncharacterized protein [Aspergillus flavus (strain ATCC 200026 / FGSC A1120 / NRRL 3357 / JC]
scaffold3.t1586	gi	255950182	ref	XP_002565858	Pc22g19550 protein [Penicillium chrysogenum (strain ATCC 28089 / DSM 1075 / Wisconsi]
scaffold3.t1588	gi	119481647	ref	XP_001260852	Benzoate 4-monooxygenase cytochrome P450 [Neosartorya fischeri (strain ATCC 1020 / DSM 3700 / FGSC A1164 / NRR]
scaffold3.t1589	gi	238484099	ref	XP_002373288	Epoxide hydrolase, putative [Aspergillus flavus (strain ATCC 200026 / FGSC A1120 / NRRL 3357 / JC]
scaffold3.t1592	gi	145228629	ref	XP_001388623	Catalytic activity: RCH2NH2 + H2O + O2 = RCHO + NH3 + H2O2 [Aspergillus niger (strain CBS 513.88 / FGSC A1513)]
scaffold3.t1593	gi	169771935	ref	XP_001820437	Predicted protein [Aspergillus oryzae]
scaffold3.t1594	gi	171691498	ref	XP_001910674	Predicted CDS Pa_6_7550 [Podospora anserina]
scaffold3.t1596	gi	67902962	ref	XP_681737	Putative uncharacterized protein [Emericella nidulans (Aspergillus nidulans)]
scaffold3.t1599	gi	189192080	ref	XP_001932379	Putative uncharacterized protein [Pyrenophora tritici-repentis (strain Pt-1C-BFP) (Wheat tan spo]
scaffold3.t1601	gi	212532991	ref	XP_002146652	Dimethylaniline monooxygenase, putative [Penicillium marneffei (strain ATCC 18224 / CBS 334.59 / QM 7333)]
scaffold3.t1604	gi	189190604	ref	XP_001931641	Putative uncharacterized protein [Pyrenophora tritici-repentis (strain Pt-1C-BFP) (Wheat tan spo]
scaffold3.t1610	gi	189199814	ref	XP_001936244	Hydroxyacylglutathione hydrolase [Pyrenophora tritici-repentis (strain Pt-1C-BFP) (Wheat tan spo]
scaffold3.t1614	gi	149211101	ref	XP_001522925	Putative uncharacterized protein [Magnaporthe oryzae 70-15]
scaffold3.t1615	gi	169594974	ref	XP_001790911	Putative uncharacterized protein [Phaeosphaeria nodorum (Glume blotch fungus) (Septoria nodorum)]
scaffold3.t1619	gi	170097111	ref	XP_001879775	Predicted protein [Laccaria bicolor (strain S238N-H82) (Bicoloured deceiver) (Laccari]
scaffold3.t1623	gi	145248267	ref	XP_001396382	Similarity to hypothetical protein AAO76127.1 - Bacteroides thetaiotaomicron [Aspergillus niger (strain CBS 513.88 / FGSC A1513)]
scaffold4.t1	gi	238495752	ref	XP_002379112	Esterase, putative [Aspergillus flavus (strain ATCC 200026 / FGSC A1120 / NRRL 3357 / JC]
scaffold4.t6	gi	119473879	ref	XP_001258815	Monooxygenase [Neosartorya fischeri (strain ATCC 1020 / DSM 3700 / FGSC A1164 / NRR]
scaffold4.t8	gi	238500393	ref	XP_002381431	Arylsulfatase, putative [Aspergillus flavus (strain ATCC 200026 / FGSC A1120 / NRRL 3357 / JC]
scaffold4.t10	gi	258570013	ref	XP_002543810	Predicted protein [Uncinocarpus reesii (strain UAMH 1704)]
scaffold4.t11	gi	145608110	ref	XP_360832	Putative uncharacterized protein [Magnaporthe grisea (Rice blast fungus) (Pyricularia grisea)]
scaffold4.t12	gi	255950998	ref	XP_002566266	Pc22g23750 protein [Penicillium chrysogenum (strain ATCC 28089 / DSM 1075 / Wisconsi]
scaffold4.t14	gi	242814356	ref	XP_002486353	Short-chain dehydrogenase, putative [Talaromyces stipitatus (strain ATCC 10500 / CBS 375.48 / QM 6759 ]
scaffold4.t15	gi	238500189	ref	XP_002381329	C6 transcription factor, putative [Aspergillus flavus (strain ATCC 200026 / FGSC A1120 / NRRL 3357 / JC]
scaffold4.t17	gi	116208366	ref	XP_001229992	Putative uncharacterized protein [Chaetomium globosum (Soil fungus)]
scaffold4.t18	gi	255933275	ref	XP_002558108	Pc12g13000 protein [Penicillium chrysogenum (strain ATCC 28089 / DSM 1075 / Wisconsi]
scaffold4.t28	gi	115492191	ref	XP_001210723	Putative uncharacterized protein [Aspergillus terreus (strain NIH 2624 / FGSC A1156)]
scaffold4.t32	gi	169851750	ref	XP_001832564	Putative uncharacterized protein [Coprinopsis cinerea (strain Okayama-7 / 130 / FGSC 9003) (Inky ca]
scaffold4.t38	gi	189189130	ref	XP_001930904	Endopolyphosphatase [Pyrenophora tritici-repentis (strain Pt-1C-BFP) (Wheat tan spo]
scaffold4.t42	gi	70990006	ref	XP_749852	Pfs, NACHT and Ankyrin domain protein [Aspergillus fumigatus (Sartorya fumigata)]
scaffold4.t48	gi	67902962	ref	XP_681737	Putative uncharacterized protein [Emericella nidulans (Aspergillus nidulans)]
scaffold4.t50	gi	242815986	ref	XP_002486679	Benzoate 4-monooxygenase cytochrome P450, putative [Talaromyces stipitatus (strain ATCC 10500 / CBS 375.48 / QM 6759 ]
scaffold4.t51	gi	212540670	ref	XP_002150490	Putative uncharacterized protein [Penicillium marneffei (strain ATCC 18224 / CBS 334.59 / QM 7333)]
scaffold4.t54	gi	116200289	ref	XP_001225956	Putative uncharacterized protein [Chaetomium globosum (Soil fungus)]
scaffold4.t59	gi	156054764	ref	XP_001593308	Putative uncharacterized protein [Sclerotinia sclerotiorum (strain ATCC 18683 / 1980 / Ss-1) (Whit]
scaffold4.t60	gi	238494980	ref	XP_002378726	Putative uncharacterized protein [Aspergillus flavus (strain ATCC 200026 / FGSC A1120 / NRRL 3357 / JC]
scaffold4.t62	gi	70981973	ref	XP_746515	Oxidoreductase, short-chain dehydrogenase/reductase family [Aspergillus fumigatus (Sartorya fumigata)]
scaffold4.t64	gi	39945380	ref	XP_362227	Putative uncharacterized protein [Magnaporthe grisea (Rice blast fungus) (Pyricularia grisea)]
scaffold4.t65	gi	189197821	ref	XP_001935248	Putative uncharacterized protein [Pyrenophora tritici-repentis (strain Pt-1C-BFP) (Wheat tan spo]
scaffold4.t68	gi	154295877	ref	XP_001548372	Predicted protein [Botryotinia fuckeliana (strain B05.10) (Noble rot fungus) (Botryti]
scaffold4.t69	gi	145606993	ref	XP_361436	Putative uncharacterized protein [Magnaporthe grisea (Rice blast fungus) (Pyricularia grisea)]
scaffold4.t73	gi	145248736	ref	XP_001400707	Similarity to hypothetical protein PH0854 -Pyrococcus horikoshii [Aspergillus niger (strain CBS 513.88 / FGSC A1513)]
scaffold4.t74	gi	145234991	ref	XP_001390144	Contig An03c0070, complete genome. [Aspergillus niger (strain CBS 513.88 / FGSC A1513)]
scaffold4.t78	gi	121708845	ref	XP_001272265	Putative uncharacterized protein [Aspergillus clavatus]
scaffold4.t81	gi	189196640	ref	XP_001934658	Putative uncharacterized protein [Pyrenophora tritici-repentis (strain Pt-1C-BFP) (Wheat tan spo]
scaffold4.t82	gi	115391147	ref	XP_001213078	Oryzin [Aspergillus terreus (strain NIH 2624 / FGSC A1156)]
scaffold4.t83	gi	169626178	ref	XP_001806490	Putative uncharacterized protein [Phaeosphaeria nodorum (Glume blotch fungus) (Septoria nodorum)]
scaffold4.t85	gi	171691498	ref	XP_001910674	Predicted CDS Pa_6_7550 [Podospora anserina]
scaffold4.t87	gi	189189884	ref	XP_001931281	Putative uncharacterized protein [Pyrenophora tritici-repentis (strain Pt-1C-BFP) (Wheat tan spo]
scaffold4.t90	gi	189203437	ref	XP_001938054	HET domain containing protein [Pyrenophora tritici-repentis (strain Pt-1C-BFP) (Wheat tan spo]
scaffold4.t91	gi	189207300	ref	XP_001939984	O-methyltransferase A [Pyrenophora tritici-repentis (strain Pt-1C-BFP) (Wheat tan spo]
scaffold4.t92	gi	212528420	ref	XP_002144367	Amine oxidase, flavin-containing superfamily [Penicillium marneffei (strain ATCC 18224 / CBS 334.59 / QM 7333)]
scaffold4.t93	gi	154321688	ref	XP_001560159	Putative uncharacterized protein [Botryotinia fuckeliana (strain B05.10) (Noble rot fungus) (Botryti]
scaffold4.t109	gi	145234991	ref	XP_001390144	Contig An03c0070, complete genome. [Aspergillus niger (strain CBS 513.88 / FGSC A1513)]
scaffold4.t111	gi	189193717	ref	XP_001933197	Gamma-glutamyltranspeptidase 1 [Pyrenophora tritici-repentis (strain Pt-1C-BFP) (Wheat tan spo]
scaffold4.t125	gi	67538276	ref	XP_662912	Putative uncharacterized protein [Emericella nidulans (Aspergillus nidulans)]
scaffold4.t126	gi	169623530	ref	XP_001805172	Putative uncharacterized protein [Phaeosphaeria nodorum (Glume blotch fungus) (Septoria nodorum)]
scaffold4.t127	gi	67902962	ref	XP_681737	Putative uncharacterized protein [Emericella nidulans (Aspergillus nidulans)]
scaffold4.t130	gi	169866064	ref	XP_001839625	Putative uncharacterized protein [Coprinopsis cinerea (strain Okayama-7 / 130 / FGSC 9003) (Inky ca]
scaffold4.t131	gi	242765770	ref	XP_002341041	Putative uncharacterized protein [Talaromyces stipitatus (strain ATCC 10500 / CBS 375.48 / QM 6759 ]
scaffold4.t132	gi	189189738	ref	XP_001931208	Putative uncharacterized protein [Pyrenophora tritici-repentis (strain Pt-1C-BFP) (Wheat tan spo]
scaffold4.t139	gi	71022927	ref	XP_761693	Putative uncharacterized protein [Ustilago maydis (Smut fungus)]
scaffold4.t140	gi	67540592	ref	XP_664070	Putative uncharacterized protein [Emericella nidulans (Aspergillus nidulans)]
scaffold4.t142	gi	121715644	ref	XP_001275431	Putative uncharacterized protein [Aspergillus clavatus]
scaffold4.t145	gi	116199185	ref	XP_001225404	Putative uncharacterized protein [Chaetomium globosum (Soil fungus)]
scaffold4.t152	gi	189189702	ref	XP_001931190	Putative uncharacterized protein [Pyrenophora tritici-repentis (strain Pt-1C-BFP) (Wheat tan spo]
scaffold4.t161	gi	189207300	ref	XP_001939984	O-methyltransferase A [Pyrenophora tritici-repentis (strain Pt-1C-BFP) (Wheat tan spo]
scaffold4.t164	gi	145615484	ref	XP_360249	Solute carrier family 25 member 38 homolog [Magnaporthe grisea (Rice blast fungus) (Pyricularia grisea)]
scaffold4.t176	gi	169594848	ref	XP_001790848	Putative uncharacterized protein [Phaeosphaeria nodorum (Glume blotch fungus) (Septoria nodorum)]
scaffold4.t178	gi	169620427	ref	XP_001803625	Putative uncharacterized protein [Phaeosphaeria nodorum (Glume blotch fungus) (Septoria nodorum)]
scaffold4.t180	gi	145608828	ref	XP_001408985	Predicted protein [Magnaporthe grisea (Rice blast fungus) (Pyricularia grisea)]
scaffold4.t181	gi	134106657	ref	XP_778339	Putative uncharacterized protein [Cryptococcus neoformans (Filobasidiella neoformans)]
scaffold4.t185	gi	145246500	ref	XP_001395499	Putative frameshift [Aspergillus niger (strain CBS 513.88 / FGSC A1513)]
scaffold4.t186	gi	242770503	ref	XP_002341994	Phenol 2-monooxygenase, putative [Talaromyces stipitatus (strain ATCC 10500 / CBS 375.48 / QM 6759 ]
scaffold4.t205	gi	169605473	ref	XP_001796157	Putative uncharacterized protein [Phaeosphaeria nodorum (Glume blotch fungus) (Septoria nodorum)]
scaffold4.t206	gi	189189788	ref	XP_001931233	Glucan 1,3-beta-glucosidase [Pyrenophora tritici-repentis (strain Pt-1C-BFP) (Wheat tan spo]
scaffold4.t207	gi	116180494	ref	XP_001220096	Putative uncharacterized protein [Chaetomium globosum (Soil fungus)]
scaffold4.t214	gi	169784848	ref	XP_001826885	Predicted protein [Aspergillus oryzae]
scaffold4.t215	gi	145230884	ref	XP_001389706	Catalytic activity: H. sapiens PEPD hydrolyses Xaa-	-Pro dipeptides [Aspergillus niger (strain CBS 513.88 / FGSC A1513)]
scaffold4.t217	gi	254569516	ref	XP_002491868	Phosphomevalonate kinase, an essential cytosolic enzyme [Pichia pastoris (strain GS115) (Yeast)]
scaffold4.t222	gi	70990006	ref	XP_749852	Pfs, NACHT and Ankyrin domain protein [Aspergillus fumigatus (Sartorya fumigata)]
scaffold4.t225	gi	169769194	ref	XP_001819067	Predicted beta-mannosidase [Aspergillus oryzae]
scaffold4.t232	gi	115390262	ref	XP_001212636	Putative uncharacterized protein [Aspergillus terreus (strain NIH 2624 / FGSC A1156)]
scaffold4.t241	gi	119473879	ref	XP_001258815	Monooxygenase [Neosartorya fischeri (strain ATCC 1020 / DSM 3700 / FGSC A1164 / NRR]
scaffold4.t244	gi	189197389	ref	XP_001935032	3-hydroxyacyl-CoA dehydrogenase type-2 [Pyrenophora tritici-repentis (strain Pt-1C-BFP) (Wheat tan spo]
scaffold4.t245	gi	115492191	ref	XP_001210723	Putative uncharacterized protein [Aspergillus terreus (strain NIH 2624 / FGSC A1156)]
scaffold4.t247	gi	254565317	ref	XP_002489769	Putative uncharacterized protein [Pichia pastoris (strain GS115) (Yeast)]
scaffold4.t248	gi	169607857	ref	XP_001797348	Putative uncharacterized protein [Phaeosphaeria nodorum (Glume blotch fungus) (Septoria nodorum)]
scaffold4.t250	gi	212531813	ref	XP_002146063	Conidiation-specific protein, putative [Penicillium marneffei (strain ATCC 18224 / CBS 334.59 / QM 7333)]
scaffold4.t251	gi	238485071	ref	XP_002373774	Lactonohydrolase, putative [Aspergillus flavus (strain ATCC 200026 / FGSC A1120 / NRRL 3357 / JC]
scaffold4.t266	gi	116195538	ref	XP_001223581	Putative uncharacterized protein [Chaetomium globosum (Soil fungus)]
scaffold4.t267	gi	156061231	ref	XP_001596538	Putative uncharacterized protein [Sclerotinia sclerotiorum (strain ATCC 18683 / 1980 / Ss-1) (Whit]
scaffold4.t268	gi	67523617	ref	XP_659868	Putative uncharacterized protein [Emericella nidulans (Aspergillus nidulans)]
scaffold4.t273	gi	71005946	ref	XP_757639	Putative uncharacterized protein [Ustilago maydis (Smut fungus)]
scaffold4.t278	gi	171678643	ref	XP_001904271	Predicted CDS Pa_5_680 [Podospora anserina]
scaffold4.t280	gi	119473879	ref	XP_001258815	Monooxygenase [Neosartorya fischeri (strain ATCC 1020 / DSM 3700 / FGSC A1164 / NRR]
scaffold4.t292	gi	19113324	ref	NP_596532	Peptidyl-prolyl cis-trans isomerase B [Schizosaccharomyces pombe (Fission yeast)]
scaffold4.t294	gi	145231198	ref	XP_001389863	Similarity to hypothetical tol like protein CAD37049.1 - Neurospora crassa [Aspergillus niger (strain CBS 513.88 / FGSC A1513)]
scaffold4.t298	gi	119481647	ref	XP_001260852	Benzoate 4-monooxygenase cytochrome P450 [Neosartorya fischeri (strain ATCC 1020 / DSM 3700 / FGSC A1164 / NRR]
scaffold4.t299	gi	119482445	ref	XP_001261251	Putative uncharacterized protein [Neosartorya fischeri (strain ATCC 1020 / DSM 3700 / FGSC A1164 / NRR]
scaffold4.t301	gi	116199185	ref	XP_001225404	Putative uncharacterized protein [Chaetomium globosum (Soil fungus)]
scaffold4.t302	gi	189189470	ref	XP_001931074	Oxidoreductase domain containing protein [Pyrenophora tritici-repentis (strain Pt-1C-BFP) (Wheat tan spo]
scaffold4.t308	gi	189189470	ref	XP_001931074	Oxidoreductase domain containing protein [Pyrenophora tritici-repentis (strain Pt-1C-BFP) (Wheat tan spo]
scaffold4.t309	gi	238495100	ref	XP_002378786	Glycosyl transferase family 8 family, putative [Aspergillus flavus (strain ATCC 200026 / FGSC A1120 / NRRL 3357 / JC]
scaffold4.t311	gi	145236196	ref	XP_001390746	Contig An05c0050, complete genome. [Aspergillus niger (strain CBS 513.88 / FGSC A1513)]
scaffold4.t317	gi	169607627	ref	XP_001797233	Superoxide dismutase [Cu-Zn] [Phaeosphaeria nodorum (Glume blotch fungus) (Septoria nodorum)]
scaffold4.t328	gi	189188810	ref	XP_001930744	Predicted protein [Pyrenophora tritici-repentis (strain Pt-1C-BFP) (Wheat tan spo]
scaffold4.t329	gi	169858057	ref	XP_001835675	Putative uncharacterized protein [Coprinopsis cinerea (strain Okayama-7 / 130 / FGSC 9003) (Inky ca]
scaffold4.t333	gi	119470772	ref	XP_001258091	Pyridine nucleotide-disulphide oxidoreductase, putative [Neosartorya fischeri (strain ATCC 1020 / DSM 3700 / FGSC A1164 / NRR]
scaffold4.t337	gi	115433338	ref	XP_001216806	Putative uncharacterized protein [Aspergillus terreus (strain NIH 2624 / FGSC A1156)]
scaffold4.t339	gi	189191800	ref	XP_001932239	Autoinducer 2 sensor kinase/phosphatase luxQ [Pyrenophora tritici-repentis (strain Pt-1C-BFP) (Wheat tan spo]
scaffold4.t341	gi	242809082	ref	XP_002485295	N,N-dimethylglycine oxidase [Talaromyces stipitatus (strain ATCC 10500 / CBS 375.48 / QM 6759 ]
scaffold4.t342	gi	169615643	ref	XP_001801237	Putative uncharacterized protein [Phaeosphaeria nodorum (Glume blotch fungus) (Septoria nodorum)]
scaffold4.t343	gi	169845744	ref	XP_001829591	Predicted protein [Coprinopsis cinerea (strain Okayama-7 / 130 / FGSC 9003) (Inky ca]
scaffold4.t344	gi	169598764	ref	XP_001792805	Putative uncharacterized protein [Phaeosphaeria nodorum (Glume blotch fungus) (Septoria nodorum)]
scaffold4.t346	gi	19115877	ref	NP_594965	GPN-loop GTPase 3 homolog fet5 [Schizosaccharomyces pombe (Fission yeast)]
scaffold4.t348	gi	119473879	ref	XP_001258815	Monooxygenase [Neosartorya fischeri (strain ATCC 1020 / DSM 3700 / FGSC A1164 / NRR]
scaffold4.t351	gi	67902962	ref	XP_681737	Putative uncharacterized protein [Emericella nidulans (Aspergillus nidulans)]
scaffold4.t353	gi	119467324	ref	XP_001257468	Short-chain dehydrogenase/reductase family protein, putative [Neosartorya fischeri (strain ATCC 1020 / DSM 3700 / FGSC A1164 / NRR]
scaffold4.t355	gi	189189412	ref	XP_001931045	Putative uncharacterized protein [Pyrenophora tritici-repentis (strain Pt-1C-BFP) (Wheat tan spo]
scaffold4.t356	gi	71003588	ref	XP_756460	ATP-dependent RNA helicase DBP2 [Ustilago maydis (Smut fungus)]
scaffold4.t357	gi	67902962	ref	XP_681737	Putative uncharacterized protein [Emericella nidulans (Aspergillus nidulans)]
scaffold4.t361	gi	242798927	ref	XP_002483269	Putative uncharacterized protein [Talaromyces stipitatus (strain ATCC 10500 / CBS 375.48 / QM 6759 ]
scaffold4.t363	gi	116208386	ref	XP_001230002	Putative uncharacterized protein [Chaetomium globosum (Soil fungus)]
scaffold4.t364	gi	189198531	ref	XP_001935603	Putative uncharacterized protein [Pyrenophora tritici-repentis (strain Pt-1C-BFP) (Wheat tan spo]
scaffold4.t365	gi	145259369	ref	XP_001402348	Similarity to human PRO1072 protein sequence patent WO9946281-A2. [Aspergillus niger (strain CBS 513.88 / FGSC A1513)]
scaffold4.t366	gi	145236980	ref	XP_001391137	Catalytic activity: triacylglycerol + H2O = diacylglycerol + a carboxylate [Aspergillus niger (strain CBS 513.88 / FGSC A1513)]
scaffold4.t378	gi	255950120	ref	XP_002565827	Pc22g19240 protein [Penicillium chrysogenum (strain ATCC 28089 / DSM 1075 / Wisconsi]
scaffold4.t379	gi	115433338	ref	XP_001216806	Putative uncharacterized protein [Aspergillus terreus (strain NIH 2624 / FGSC A1156)]
scaffold4.t380	gi	119494503	ref	XP_001264147	FAD binding domain protein [Neosartorya fischeri (strain ATCC 1020 / DSM 3700 / FGSC A1164 / NRR]
scaffold4.t381	gi	154304115	ref	XP_001552463	Putative uncharacterized protein [Botryotinia fuckeliana (strain B05.10) (Noble rot fungus) (Botryti]
scaffold4.t382	gi	238497702	ref	XP_002380086	Putative uncharacterized protein [Aspergillus flavus (strain ATCC 200026 / FGSC A1120 / NRRL 3357 / JC]
scaffold4.t383	gi	169605783	ref	XP_001796312	Putative uncharacterized protein [Phaeosphaeria nodorum (Glume blotch fungus) (Septoria nodorum)]
scaffold4.t385	gi	115492191	ref	XP_001210723	Putative uncharacterized protein [Aspergillus terreus (strain NIH 2624 / FGSC A1156)]
scaffold4.t386	gi	242216066	ref	XP_002473843	Predicted protein [Postia placenta (strain ATCC 44394 / Madison 698-R) (Brown rot fungus]
scaffold4.t392	gi	261206000	ref	XP_002627737	Putative uncharacterized protein [Ajellomyces dermatitidis (strain SLH14081) (Blastomyces dermatitidis)]
scaffold4.t396	gi	169777153	ref	XP_001823042	Predicted protein [Aspergillus oryzae]
scaffold4.t397	gi	67524157	ref	XP_660140	Putative uncharacterized protein [Emericella nidulans (Aspergillus nidulans)]
scaffold4.t398	gi	169767554	ref	XP_001818248	Predicted protein [Aspergillus oryzae]
scaffold4.t399	gi	169868566	ref	XP_001840854	Putative uncharacterized protein [Coprinopsis cinerea (strain Okayama-7 / 130 / FGSC 9003) (Inky ca]
scaffold4.t400	gi	189197821	ref	XP_001935248	Putative uncharacterized protein [Pyrenophora tritici-repentis (strain Pt-1C-BFP) (Wheat tan spo]
scaffold4.t402	gi	119474477	ref	XP_001259114	Putative uncharacterized protein [Neosartorya fischeri (strain ATCC 1020 / DSM 3700 / FGSC A1164 / NRR]
scaffold4.t405	gi	115401660	ref	XP_001216418	Putative uncharacterized protein [Aspergillus terreus (strain NIH 2624 / FGSC A1156)]
scaffold4.t409	gi	171696016	ref	XP_001912932	Predicted CDS Pa_1_7120 [Podospora anserina]
scaffold4.t412	gi	212539632	ref	XP_002149971	Protein kinase, putative (Fragment) [Penicillium marneffei (strain ATCC 18224 / CBS 334.59 / QM 7333)]
scaffold4.t413	gi	189198145	ref	XP_001935410	Palmitoyl-protein thioesterase 1 [Pyrenophora tritici-repentis (strain Pt-1C-BFP) (Wheat tan spo]
scaffold4.t416	gi	145232925	ref	XP_001399835	Remark: a splice site was detected upstream of the START codon [Aspergillus niger (strain CBS 513.88 / FGSC A1513)]
scaffold4.t425	gi	116200323	ref	XP_001225973	Putative uncharacterized protein [Chaetomium globosum (Soil fungus)]
scaffold4.t426	gi	189198724	ref	XP_001935699	Putative uncharacterized protein [Pyrenophora tritici-repentis (strain Pt-1C-BFP) (Wheat tan spo]
scaffold4.t427	gi	169594974	ref	XP_001790911	Putative uncharacterized protein [Phaeosphaeria nodorum (Glume blotch fungus) (Septoria nodorum)]
scaffold4.t429	gi	116199185	ref	XP_001225404	Putative uncharacterized protein [Chaetomium globosum (Soil fungus)]
scaffold4.t433	gi	156039587	ref	XP_001586901	Putative uncharacterized protein [Sclerotinia sclerotiorum (strain ATCC 18683 / 1980 / Ss-1) (Whit]
scaffold4.t438	gi	189198277	ref	XP_001935476	Endoglucanase 1 [Pyrenophora tritici-repentis (strain Pt-1C-BFP) (Wheat tan spo]
scaffold4.t440	gi	212536660	ref	XP_002148486	Monoxygenase, putative [Penicillium marneffei (strain ATCC 18224 / CBS 334.59 / QM 7333)]
scaffold4.t441	gi	39975517	ref	XP_369149	Putative uncharacterized protein [Magnaporthe grisea (Rice blast fungus) (Pyricularia grisea)]
scaffold4.t446	gi	115383906	ref	XP_001208500	Putative uncharacterized protein [Aspergillus terreus (strain NIH 2624 / FGSC A1156)]
scaffold4.t448	gi	169605831	ref	XP_001796336	Putative uncharacterized protein [Phaeosphaeria nodorum (Glume blotch fungus) (Septoria nodorum)]
scaffold4.t451	gi	70990006	ref	XP_749852	Pfs, NACHT and Ankyrin domain protein [Aspergillus fumigatus (Sartorya fumigata)]
scaffold4.t455	gi	154295877	ref	XP_001548372	Predicted protein [Botryotinia fuckeliana (strain B05.10) (Noble rot fungus) (Botryti]
scaffold4.t457	gi	238485466	ref	XP_002373971	Short chain oxidoreductase (CsgA), putative [Aspergillus flavus (strain ATCC 200026 / FGSC A1120 / NRRL 3357 / JC]
scaffold4.t459	gi	58261978	ref	XP_568399	Phospholipase B [Cryptococcus neoformans (Filobasidiella neoformans)]
scaffold4.t468	gi	171680785	ref	XP_001905337	Predicted CDS Pa_5_4820 [Podospora anserina]
scaffold4.t471	gi	39972333	ref	XP_367557	Putative uncharacterized protein [Magnaporthe grisea (Rice blast fungus) (Pyricularia grisea)]
scaffold4.t474	gi	169598102	ref	XP_001792474	Putative uncharacterized protein [Phaeosphaeria nodorum (Glume blotch fungus) (Septoria nodorum)]
scaffold4.t477	gi	39977431	ref	XP_370103	Putative uncharacterized protein [Magnaporthe grisea (Rice blast fungus) (Pyricularia grisea)]
scaffold4.t479	gi	171678359	ref	XP_001904129	Predicted CDS Pa_5_1950 [Podospora anserina]
scaffold4.t481	gi	134114504	ref	XP_774082	Putative uncharacterized protein [Cryptococcus neoformans (Filobasidiella neoformans)]
scaffold4.t485	gi	169866064	ref	XP_001839625	Putative uncharacterized protein [Coprinopsis cinerea (strain Okayama-7 / 130 / FGSC 9003) (Inky ca]
scaffold4.t493	gi	115449373	ref	XP_001218590	Putative uncharacterized protein [Aspergillus terreus (strain NIH 2624 / FGSC A1156)]
scaffold4.t494	gi	119474141	ref	XP_001258946	Putative uncharacterized protein [Neosartorya fischeri (strain ATCC 1020 / DSM 3700 / FGSC A1164 / NRR]
scaffold4.t505	gi	156841235	ref	XP_001643992	NADH-cytochrome b5 reductase 1 [Vanderwaltozyma polyspora (strain ATCC 22028 / DSM 70294]
scaffold4.t509	gi	189197945	ref	XP_001935310	Peptidase M28 [Pyrenophora tritici-repentis (strain Pt-1C-BFP) (Wheat tan spo]
scaffold4.t510	gi	67526197	ref	XP_661160	Putative uncharacterized protein [Emericella nidulans (Aspergillus nidulans)]
scaffold4.t511	gi	242804326	ref	XP_002484352	C6 transcription factor, putative [Talaromyces stipitatus (strain ATCC 10500 / CBS 375.48 / QM 6759 ]
scaffold4.t514	gi	169866064	ref	XP_001839625	Putative uncharacterized protein [Coprinopsis cinerea (strain Okayama-7 / 130 / FGSC 9003) (Inky ca]
scaffold4.t517	gi	255930789	ref	XP_002556951	Pc12g00470 protein [Penicillium chrysogenum (strain ATCC 28089 / DSM 1075 / Wisconsi]
scaffold4.t519	gi	258564921	ref	XP_002583205	Putative uncharacterized protein [Uncinocarpus reesii (strain UAMH 1704)]
scaffold4.t523	gi	189189022	ref	XP_001930850	Pectin lyase A [Pyrenophora tritici-repentis (strain Pt-1C-BFP) (Wheat tan spo]
scaffold4.t526	gi	50549643	ref	XP_502292	YALI0D01573p [Yarrowia lipolytica (Candida lipolytica)]
scaffold4.t528	gi	242219445	ref	XP_002475502	Predicted protein [Postia placenta (strain ATCC 44394 / Madison 698-R) (Brown rot fungus]
scaffold4.t533	gi	255950998	ref	XP_002566266	Pc22g23750 protein [Penicillium chrysogenum (strain ATCC 28089 / DSM 1075 / Wisconsi]
scaffold4.t534	gi	115387425	ref	XP_001211218	Mitochondrial oxaloacetate transport protein [Aspergillus terreus (strain NIH 2624 / FGSC A1156)]
scaffold4.t536	gi	189202824	ref	XP_001937748	FAD binding domain containing protein [Pyrenophora tritici-repentis (strain Pt-1C-BFP) (Wheat tan spo]
scaffold4.t537	gi	242212680	ref	XP_002472172	Alpha-glucosidase [Postia placenta (strain ATCC 44394 / Madison 698-R) (Brown rot fungus]
scaffold4.t541	gi	269866523	ref	XP_002652303	Glycosyltransferase (Fragment) [Enterocytozoon bieneusi (strain H348) (Microsporidian parasite)]
scaffold4.t542	gi	269866523	ref	XP_002652303	Glycosyltransferase (Fragment) [Enterocytozoon bieneusi (strain H348) (Microsporidian parasite)]
scaffold4.t543	gi	171693073	ref	XP_001911461	Predicted CDS Pa_2_6820 [Podospora anserina]
scaffold4.t555	gi	169602983	ref	XP_001794913	Putative uncharacterized protein [Phaeosphaeria nodorum (Glume blotch fungus) (Septoria nodorum)]
scaffold4.t556	gi	189198235	ref	XP_001935455	Putative uncharacterized protein [Pyrenophora tritici-repentis (strain Pt-1C-BFP) (Wheat tan spo]
scaffold4.t557	gi	39963299	ref	XP_364882	Putative uncharacterized protein [Magnaporthe grisea (Rice blast fungus) (Pyricularia grisea)]
scaffold4.t559	gi	169620123	ref	XP_001803473	Putative uncharacterized protein [Phaeosphaeria nodorum (Glume blotch fungus) (Septoria nodorum)]
scaffold4.t564	gi	115492191	ref	XP_001210723	Putative uncharacterized protein [Aspergillus terreus (strain NIH 2624 / FGSC A1156)]
scaffold4.t568	gi	156063496	ref	XP_001597670	Putative uncharacterized protein [Sclerotinia sclerotiorum (strain ATCC 18683 / 1980 / Ss-1) (Whit]
scaffold4.t578	gi	169594848	ref	XP_001790848	Putative uncharacterized protein [Phaeosphaeria nodorum (Glume blotch fungus) (Septoria nodorum)]
scaffold4.t579	gi	169605959	ref	XP_001796400	Putative uncharacterized protein [Phaeosphaeria nodorum (Glume blotch fungus) (Septoria nodorum)]
scaffold4.t581	gi	169616378	ref	XP_001801604	Putative uncharacterized protein [Phaeosphaeria nodorum (Glume blotch fungus) (Septoria nodorum)]
scaffold4.t591	gi	67903488	ref	XP_682000	Putative uncharacterized protein [Emericella nidulans (Aspergillus nidulans)]
scaffold4.t596	gi	169620223	ref	XP_001803523	Putative uncharacterized protein [Phaeosphaeria nodorum (Glume blotch fungus) (Septoria nodorum)]
scaffold4.t600	gi	242779363	ref	XP_002479428	Extracellular polygalacturonase, putative [Talaromyces stipitatus (strain ATCC 10500 / CBS 375.48 / QM 6759 ]
scaffold4.t601	gi	170097978	ref	XP_001880208	Fumarate reductase [Laccaria bicolor (strain S238N-H82) (Bicoloured deceiver) (Laccari]
scaffold4.t602	gi	115387385	ref	XP_001211198	Putative uncharacterized protein [Aspergillus terreus (strain NIH 2624 / FGSC A1156)]
scaffold4.t606	gi	154303948	ref	XP_001552380	Putative uncharacterized protein [Botryotinia fuckeliana (strain B05.10) (Noble rot fungus) (Botryti]
scaffold4.t609	gi	145231098	ref	XP_001389813	3-isopropylmalate dehydrogenase [Aspergillus niger (strain CBS 513.88 / FGSC A1513)]
scaffold4.t610	gi	145231098	ref	XP_001389813	3-isopropylmalate dehydrogenase [Aspergillus niger (strain CBS 513.88 / FGSC A1513)]
scaffold4.t612	gi	149210269	ref	XP_001522509	Putative uncharacterized protein [Magnaporthe oryzae 70-15]
scaffold4.t617	gi	242767123	ref	XP_002341308	Putative uncharacterized protein [Talaromyces stipitatus (strain ATCC 10500 / CBS 375.48 / QM 6759 ]
scaffold4.t618	gi	242811284	ref	XP_002485716	Putative uncharacterized protein [Talaromyces stipitatus (strain ATCC 10500 / CBS 375.48 / QM 6759 ]
scaffold4.t620	gi	115401426	ref	XP_001216301	2-dehydropantoate 2-reductase [Aspergillus terreus (strain NIH 2624 / FGSC A1156)]
scaffold4.t621	gi	189195484	ref	XP_001934080	Cell surface protein (Mas1) [Pyrenophora tritici-repentis (strain Pt-1C-BFP) (Wheat tan spo]
scaffold4.t624	gi	116199185	ref	XP_001225404	Putative uncharacterized protein [Chaetomium globosum (Soil fungus)]
scaffold4.t631	gi	242804326	ref	XP_002484352	C6 transcription factor, putative [Talaromyces stipitatus (strain ATCC 10500 / CBS 375.48 / QM 6759 ]
scaffold4.t635	gi	255954539	ref	XP_002568022	Pc21g09860 protein [Penicillium chrysogenum (strain ATCC 28089 / DSM 1075 / Wisconsi]
scaffold4.t636	gi	189191800	ref	XP_001932239	Autoinducer 2 sensor kinase/phosphatase luxQ [Pyrenophora tritici-repentis (strain Pt-1C-BFP) (Wheat tan spo]
scaffold4.t648	gi	71005948	ref	XP_757640	Putative uncharacterized protein [Ustilago maydis (Smut fungus)]
scaffold4.t649	gi	255733016	ref	XP_002551431	Putative uncharacterized protein [Candida tropicalis (strain ATCC MYA-3404 / T1) (Yeast)]
scaffold4.t652	gi	169594848	ref	XP_001790848	Putative uncharacterized protein [Phaeosphaeria nodorum (Glume blotch fungus) (Septoria nodorum)]
scaffold4.t655	gi	261187646	ref	XP_002620242	Putative uncharacterized protein [Ajellomyces dermatitidis (strain SLH14081) (Blastomyces dermatitidis)]
scaffold4.t661	gi	255950998	ref	XP_002566266	Pc22g23750 protein [Penicillium chrysogenum (strain ATCC 28089 / DSM 1075 / Wisconsi]
scaffold4.t662	gi	189190654	ref	XP_001931666	Carboxypeptidase S1 [Pyrenophora tritici-repentis (strain Pt-1C-BFP) (Wheat tan spo]
scaffold4.t668	gi	261189378	ref	XP_002621100	Putative uncharacterized protein [Ajellomyces dermatitidis (strain SLH14081) (Blastomyces dermatitidis)]
scaffold4.t676	gi	145238806	ref	XP_001392050	Contig An07c0360, complete genome. [Aspergillus niger (strain CBS 513.88 / FGSC A1513)]
scaffold4.t678	gi	261200181	ref	XP_002626491	Putative uncharacterized protein [Ajellomyces dermatitidis (strain SLH14081) (Blastomyces dermatitidis)]
scaffold4.t679	gi	145241480	ref	XP_001393386	Function: 17 beta-hydroxysteroid dehydrogenase [Aspergillus niger (strain CBS 513.88 / FGSC A1513)]
scaffold4.t682	gi	116199185	ref	XP_001225404	Putative uncharacterized protein [Chaetomium globosum (Soil fungus)]
scaffold4.t692	gi	189190264	ref	XP_001931471	Cip2 [Pyrenophora tritici-repentis (strain Pt-1C-BFP) (Wheat tan spo]
scaffold4.t700	gi	71019299	ref	XP_759880	Putative uncharacterized protein [Ustilago maydis (Smut fungus)]
scaffold4.t702	gi	258571748	ref	XP_002544677	Predicted protein [Uncinocarpus reesii (strain UAMH 1704)]
scaffold4.t713	gi	254569208	ref	XP_002491714	Glucosidase II catalytic subunit required for normal cell wall synthesis [Pichia pastoris (strain GS115) (Yeast)]
scaffold4.t714	gi	169611769	ref	XP_001799302	Putative uncharacterized protein [Phaeosphaeria nodorum (Glume blotch fungus) (Septoria nodorum)]
scaffold4.t718	gi	146322980	ref	XP_001481676	IQ calmodulin-binding motif protein [Aspergillus fumigatus (Sartorya fumigata)]
scaffold4.t722	gi	260948730	ref	XP_002618662	Putative uncharacterized protein [Clavispora lusitaniae (strain ATCC 42720) (Yeast) (Candid]
scaffold4.t727	gi	67902962	ref	XP_681737	Putative uncharacterized protein [Emericella nidulans (Aspergillus nidulans)]
scaffold4.t729	gi	238492525	ref	XP_002377499	Membrane copper amine oxidase, putative [Aspergillus flavus (strain ATCC 200026 / FGSC A1120 / NRRL 3357 / JC]
scaffold4.t732	gi	260950193	ref	XP_002619393	Putative uncharacterized protein [Clavispora lusitaniae (strain ATCC 42720) (Yeast) (Candid]
scaffold4.t734	gi	212536877	ref	XP_002148594	Class V chitinase, putative [Penicillium marneffei (strain ATCC 18224 / CBS 334.59 / QM 7333)]
scaffold4.t738	gi	189188612	ref	XP_001930645	NADH-cytochrome b5 reductase 3 [Pyrenophora tritici-repentis (strain Pt-1C-BFP) (Wheat tan spo]
scaffold4.t739	gi	50546773	ref	XP_500856	ALK5 [Yarrowia lipolytica (Candida lipolytica)]
scaffold4.t740	gi	115385132	ref	XP_001209113	Putative uncharacterized protein [Aspergillus terreus (strain NIH 2624 / FGSC A1156)]
scaffold4.t743	gi	116199185	ref	XP_001225404	Putative uncharacterized protein [Chaetomium globosum (Soil fungus)]
scaffold4.t744	gi	171692601	ref	XP_001911225	Ubiquitin carrier protein (Fragment) [Podospora anserina]
scaffold4.t751	gi	238495752	ref	XP_002379112	Esterase, putative [Aspergillus flavus (strain ATCC 200026 / FGSC A1120 / NRRL 3357 / JC]
scaffold4.t753	gi	212539215	ref	XP_002149763	Putative uncharacterized protein [Penicillium marneffei (strain ATCC 18224 / CBS 334.59 / QM 7333)]
scaffold4.t764	gi	119474087	ref	XP_001258919	Cupin domain protein [Neosartorya fischeri (strain ATCC 1020 / DSM 3700 / FGSC A1164 / NRR]
scaffold4.t767	gi	238500427	ref	XP_002381448	Salicylate hydroxylase, putative [Aspergillus flavus (strain ATCC 200026 / FGSC A1120 / NRRL 3357 / JC]
scaffold4.t769	gi	58271450	ref	XP_572881	Putative uncharacterized protein [Cryptococcus neoformans (Filobasidiella neoformans)]
scaffold4.t771	gi	171680737	ref	XP_001905313	Predicted CDS Pa_5_4590 [Podospora anserina]
scaffold4.t773	gi	116199185	ref	XP_001225404	Putative uncharacterized protein [Chaetomium globosum (Soil fungus)]
scaffold4.t775	gi	154298033	ref	XP_001549441	Predicted protein [Botryotinia fuckeliana (strain B05.10) (Noble rot fungus) (Botryti]
scaffold4.t785	gi	145230992	ref	XP_001389760	Catalytic activity: N6-(L-1) [Aspergillus niger (strain CBS 513.88 / FGSC A1513)]
scaffold4.t792	gi	154302404	ref	XP_001551612	Putative uncharacterized protein [Botryotinia fuckeliana (strain B05.10) (Noble rot fungus) (Botryti]
scaffold4.t794	gi	189197821	ref	XP_001935248	Putative uncharacterized protein [Pyrenophora tritici-repentis (strain Pt-1C-BFP) (Wheat tan spo]
scaffold4.t796	gi	212529812	ref	XP_002145063	Putative uncharacterized protein [Penicillium marneffei (strain ATCC 18224 / CBS 334.59 / QM 7333)]
scaffold4.t798	gi	189208548	ref	XP_001940607	Amidohydrolase 3 [Pyrenophora tritici-repentis (strain Pt-1C-BFP) (Wheat tan spo]
scaffold4.t801	gi	189193875	ref	XP_001933276	Peptidyl-prolyl cis-trans isomerase [Pyrenophora tritici-repentis (strain Pt-1C-BFP) (Wheat tan spo]
scaffold4.t803	gi	116204319	ref	XP_001227970	Putative uncharacterized protein [Chaetomium globosum (Soil fungus)]
scaffold4.t804	gi	169624234	ref	XP_001805523	Putative uncharacterized protein [Phaeosphaeria nodorum (Glume blotch fungus) (Septoria nodorum)]
scaffold4.t807	gi	169624232	ref	XP_001805522	Putative uncharacterized protein [Phaeosphaeria nodorum (Glume blotch fungus) (Septoria nodorum)]
scaffold4.t811	gi	189201870	ref	XP_001937271	Arabinogalactan endo-1,4-beta-galactosidase [Pyrenophora tritici-repentis (strain Pt-1C-BFP) (Wheat tan spo]
scaffold4.t812	gi	145245083	ref	XP_001394810	Contig An11c0270, complete genome. [Aspergillus niger (strain CBS 513.88 / FGSC A1513)]
scaffold4.t814	gi	170099716	ref	XP_001881076	Predicted protein [Laccaria bicolor (strain S238N-H82) (Bicoloured deceiver) (Laccari]
scaffold4.t818	gi	50305127	ref	XP_452522	KLLA0C07260p [Kluyveromyces lactis (Yeast) (Candida sphaerica)]
scaffold4.t821	gi	255941430	ref	XP_002561484	Pc16g11840 protein [Penicillium chrysogenum (strain ATCC 28089 / DSM 1075 / Wisconsi]
scaffold4.t822	gi	39946338	ref	XP_362706	Putative uncharacterized protein [Magnaporthe grisea (Rice blast fungus) (Pyricularia grisea)]
scaffold4.t823	gi	189190604	ref	XP_001931641	Putative uncharacterized protein [Pyrenophora tritici-repentis (strain Pt-1C-BFP) (Wheat tan spo]
scaffold4.t832	gi	169612385	ref	XP_001799610	Putative uncharacterized protein [Phaeosphaeria nodorum (Glume blotch fungus) (Septoria nodorum)]
scaffold4.t834	gi	258566219	ref	XP_002583854	Putative uncharacterized protein [Uncinocarpus reesii (strain UAMH 1704)]
scaffold4.t835	gi	169772277	ref	XP_001820607	Predicted protein [Aspergillus oryzae]
scaffold4.t837	gi	169623138	ref	XP_001804977	Putative uncharacterized protein [Phaeosphaeria nodorum (Glume blotch fungus) (Septoria nodorum)]
scaffold4.t839	gi	116191321	ref	XP_001221473	Putative uncharacterized protein [Chaetomium globosum (Soil fungus)]
scaffold4.t840	gi	169625218	ref	XP_001806013	Putative uncharacterized protein [Phaeosphaeria nodorum (Glume blotch fungus) (Septoria nodorum)]
scaffold4.t847	gi	261190953	ref	XP_002621885	DUF1183 domain-containing protein [Ajellomyces dermatitidis (strain SLH14081) (Blastomyces dermatitidis)]
scaffold4.t850	gi	85091125	ref	XP_958749	Putative uncharacterized protein [Neurospora crassa]
scaffold4.t858	gi	258575605	ref	XP_002541984	Predicted protein [Uncinocarpus reesii (strain UAMH 1704)]
scaffold4.t878	gi	58271184	ref	XP_572748	Oxidoreductase, putative [Cryptococcus neoformans (Filobasidiella neoformans)]
scaffold4.t885	gi	115492191	ref	XP_001210723	Putative uncharacterized protein [Aspergillus terreus (strain NIH 2624 / FGSC A1156)]
scaffold4.t890	gi	115399616	ref	XP_001215429	Predicted protein [Aspergillus terreus (strain NIH 2624 / FGSC A1156)]
scaffold4.t891	gi	145611492	ref	XP_368905	Putative uncharacterized protein [Magnaporthe grisea (Rice blast fungus) (Pyricularia grisea)]
scaffold4.t893	gi	255941430	ref	XP_002561484	Pc16g11840 protein [Penicillium chrysogenum (strain ATCC 28089 / DSM 1075 / Wisconsi]
scaffold4.t895	gi	50419403	ref	XP_458228	DEHA2C12716p [Debaryomyces hansenii (Yeast) (Torulaspora hansenii)]
scaffold4.t904	gi	164663407	ref	XP_001732825	Putative uncharacterized protein [Malassezia globosa (strain ATCC 96807 / CBS 7966) (Dandruff-associate]
scaffold4.t912	gi	170098266	ref	XP_001880352	Histone H2A [Laccaria bicolor (strain S238N-H82) (Bicoloured deceiver) (Laccari]
scaffold4.t913	gi	67902962	ref	XP_681737	Putative uncharacterized protein [Emericella nidulans (Aspergillus nidulans)]
scaffold4.t914	gi	242805819	ref	XP_002484611	Putative uncharacterized protein [Talaromyces stipitatus (strain ATCC 10500 / CBS 375.48 / QM 6759 ]
scaffold4.t924	gi	169766836	ref	XP_001817889	GTPase Rab11/YPT3 [Aspergillus oryzae]
scaffold4.t926	gi	189191800	ref	XP_001932239	Autoinducer 2 sensor kinase/phosphatase luxQ [Pyrenophora tritici-repentis (strain Pt-1C-BFP) (Wheat tan spo]
scaffold4.t929	gi	169611787	ref	XP_001799311	Putative uncharacterized protein [Phaeosphaeria nodorum (Glume blotch fungus) (Septoria nodorum)]
scaffold4.t942	gi	145603063	ref	XP_362062	Putative uncharacterized protein [Magnaporthe grisea (Rice blast fungus) (Pyricularia grisea)]
scaffold4.t943	gi	116199185	ref	XP_001225404	Putative uncharacterized protein [Chaetomium globosum (Soil fungus)]
scaffold4.t944	gi	71005946	ref	XP_757639	Putative uncharacterized protein [Ustilago maydis (Smut fungus)]
scaffold4.t945	gi	67523617	ref	XP_659868	Putative uncharacterized protein [Emericella nidulans (Aspergillus nidulans)]
scaffold4.t946	gi	67523617	ref	XP_659868	Putative uncharacterized protein [Emericella nidulans (Aspergillus nidulans)]
scaffold4.t947	gi	169625053	ref	XP_001805931	Putative uncharacterized protein [Phaeosphaeria nodorum (Glume blotch fungus) (Septoria nodorum)]
scaffold4.t948	gi	189202756	ref	XP_001937714	Putative uncharacterized protein [Pyrenophora tritici-repentis (strain Pt-1C-BFP) (Wheat tan spo]
scaffold4.t950	gi	189191800	ref	XP_001932239	Autoinducer 2 sensor kinase/phosphatase luxQ [Pyrenophora tritici-repentis (strain Pt-1C-BFP) (Wheat tan spo]
scaffold4.t952	gi	67524151	ref	XP_660137	Putative uncharacterized protein [Emericella nidulans (Aspergillus nidulans)]
scaffold4.t953	gi	238486482	ref	XP_002374479	Lipase/esterase, putative [Aspergillus flavus (strain ATCC 200026 / FGSC A1120 / NRRL 3357 / JC]
scaffold4.t960	gi	169620042	ref	XP_001803433	Putative uncharacterized protein [Phaeosphaeria nodorum (Glume blotch fungus) (Septoria nodorum)]
scaffold4.t961	gi	70988713	ref	XP_749213	Pectate lyase A [Aspergillus fumigatus (Sartorya fumigata)]
scaffold4.t967	gi	255950182	ref	XP_002565858	Pc22g19550 protein [Penicillium chrysogenum (strain ATCC 28089 / DSM 1075 / Wisconsi]
scaffold4.t968	gi	169619649	ref	XP_001803237	Putative uncharacterized protein [Phaeosphaeria nodorum (Glume blotch fungus) (Septoria nodorum)]
scaffold4.t973	gi	116199185	ref	XP_001225404	Putative uncharacterized protein [Chaetomium globosum (Soil fungus)]
scaffold4.t978	gi	169626319	ref	XP_001806560	Putative uncharacterized protein [Phaeosphaeria nodorum (Glume blotch fungus) (Septoria nodorum)]
scaffold4.t982	gi	169601876	ref	XP_001794360	Putative uncharacterized protein [Phaeosphaeria nodorum (Glume blotch fungus) (Septoria nodorum)]
scaffold4.t984	gi	67523863	ref	XP_659991	Putative uncharacterized protein [Emericella nidulans (Aspergillus nidulans)]
scaffold4.t987	gi	67902962	ref	XP_681737	Putative uncharacterized protein [Emericella nidulans (Aspergillus nidulans)]
scaffold4.t988	gi	115390248	ref	XP_001212629	Putative uncharacterized protein [Aspergillus terreus (strain NIH 2624 / FGSC A1156)]
scaffold4.t991	gi	115387425	ref	XP_001211218	Mitochondrial oxaloacetate transport protein [Aspergillus terreus (strain NIH 2624 / FGSC A1156)]
scaffold4.t993	gi	171692601	ref	XP_001911225	Ubiquitin carrier protein (Fragment) [Podospora anserina]
scaffold4.t996	gi	145236174	ref	XP_001390735	Contig An05c0050, complete genome. (Fragment) [Aspergillus niger (strain CBS 513.88 / FGSC A1513)]
scaffold4.t998	gi	85074694	ref	XP_964254	Predicted protein [Neurospora crassa]
scaffold4.t999	gi	156043123	ref	XP_001588118	Putative uncharacterized protein [Sclerotinia sclerotiorum (strain ATCC 18683 / 1980 / Ss-1) (Whit]
scaffold4.t1002	gi	19114083	ref	NP_593171	L-saccharopine oxidase [Schizosaccharomyces pombe (Fission yeast)]
scaffold4.t1009	gi	242813326	ref	XP_002486144	Alpha-L-fucosidase, putative [Talaromyces stipitatus (strain ATCC 10500 / CBS 375.48 / QM 6759 ]
scaffold4.t1017	gi	171692601	ref	XP_001911225	Ubiquitin carrier protein (Fragment) [Podospora anserina]
scaffold4.t1023	gi	154313757	ref	XP_001556204	Putative uncharacterized protein [Botryotinia fuckeliana (strain B05.10) (Noble rot fungus) (Botryti]
scaffold4.t1029	gi	238488837	ref	XP_002375656	PAF acetylhydrolase family protein [Aspergillus flavus (strain ATCC 200026 / FGSC A1120 / NRRL 3357 / JC]
scaffold4.t1031	gi	170098684	ref	XP_001880561	Predicted protein [Laccaria bicolor (strain S238N-H82) (Bicoloured deceiver) (Laccari]
scaffold4.t1035	gi	145603564	ref	XP_001404675	Predicted protein [Magnaporthe grisea (Rice blast fungus) (Pyricularia grisea)]
scaffold4.t1038	gi	255731458	ref	XP_002550653	Putative uncharacterized protein [Candida tropicalis (strain ATCC MYA-3404 / T1) (Yeast)]
scaffold4.t1044	gi	164662443	ref	XP_001732343	Maintenance of mitochondrial morphology protein 1 [Malassezia globosa (strain ATCC 96807 / CBS 7966) (Dandruff-associate]
scaffold4.t1046	gi	146323036	ref	XP_755880	Putative uncharacterized protein [Aspergillus fumigatus (Sartorya fumigata)]
scaffold4.t1048	gi	70998512	ref	XP_753978	Filamentation protein (Rhf1), putative [Aspergillus fumigatus (Sartorya fumigata)]
scaffold4.t1053	gi	169765099	ref	XP_001817021	FAD-dependent oxidoreductase [Aspergillus oryzae]
scaffold4.t1054	gi	115402903	ref	XP_001217528	Putative uncharacterized protein [Aspergillus terreus (strain NIH 2624 / FGSC A1156)]
scaffold4.t1057	gi	149209091	ref	XP_001521920	Putative uncharacterized protein [Magnaporthe oryzae 70-15]
scaffold4.t1058	gi	70990006	ref	XP_749852	Pfs, NACHT and Ankyrin domain protein [Aspergillus fumigatus (Sartorya fumigata)]
scaffold4.t1059	gi	145238868	ref	XP_001392081	Similarity: the ORF overlaps with A. niger ESTs an_2186 [Aspergillus niger (strain CBS 513.88 / FGSC A1513)]
scaffold4.t1062	gi	70987123	ref	XP_749042	Putative uncharacterized protein [Aspergillus fumigatus (Sartorya fumigata)]
scaffold4.t1063	gi	169854082	ref	XP_001833718	Putative uncharacterized protein [Coprinopsis cinerea (strain Okayama-7 / 130 / FGSC 9003) (Inky ca]
scaffold4.t1068	gi	170084523	ref	XP_001873485	Predicted protein [Laccaria bicolor (strain S238N-H82) (Bicoloured deceiver) (Laccari]
scaffold4.t1073	gi	119473573	ref	XP_001258662	Ankyrin repeat protein [Neosartorya fischeri (strain ATCC 1020 / DSM 3700 / FGSC A1164 / NRR]
scaffold4.t1079	gi	189201323	ref	XP_001936998	Glutamyl-tRNA(Gln) amidotransferase subunit A [Pyrenophora tritici-repentis (strain Pt-1C-BFP) (Wheat tan spo]
scaffold4.t1085	gi	169606005	ref	XP_001796423	Putative uncharacterized protein [Phaeosphaeria nodorum (Glume blotch fungus) (Septoria nodorum)]
scaffold4.t1092	gi	189198235	ref	XP_001935455	Putative uncharacterized protein [Pyrenophora tritici-repentis (strain Pt-1C-BFP) (Wheat tan spo]
scaffold4.t1093	gi	115383992	ref	XP_001208543	Glutamyl-tRNA synthetase [Aspergillus terreus (strain NIH 2624 / FGSC A1156)]
scaffold4.t1095	gi	121715644	ref	XP_001275431	Putative uncharacterized protein [Aspergillus clavatus]
scaffold4.t1098	gi	145614991	ref	XP_001414186	Putative uncharacterized protein [Magnaporthe grisea (Rice blast fungus) (Pyricularia grisea)]
scaffold4.t1099	gi	154288525	ref	XP_001545055	Putative uncharacterized protein (Fragment) [Botryotinia fuckeliana (strain B05.10) (Noble rot fungus) (Botryti]
scaffold4.t1102	gi	154301322	ref	XP_001551074	Putative uncharacterized protein [Botryotinia fuckeliana (strain B05.10) (Noble rot fungus) (Botryti]
scaffold4.t1129	gi	115492191	ref	XP_001210723	Putative uncharacterized protein [Aspergillus terreus (strain NIH 2624 / FGSC A1156)]
scaffold4.t1137	gi	116194256	ref	XP_001222940	Putative uncharacterized protein [Chaetomium globosum (Soil fungus)]
scaffold4.t1138	gi	189203437	ref	XP_001938054	HET domain containing protein [Pyrenophora tritici-repentis (strain Pt-1C-BFP) (Wheat tan spo]
scaffold4.t1142	gi	145243362	ref	XP_001394213	Complex: F26G of C. speciosus is a heterodimer of a 54kDa [Aspergillus niger (strain CBS 513.88 / FGSC A1513)]
scaffold4.t1143	gi	145611896	ref	XP_369194	Putative uncharacterized protein [Magnaporthe grisea (Rice blast fungus) (Pyricularia grisea)]
scaffold4.t1144	gi	67526197	ref	XP_661160	Putative uncharacterized protein [Emericella nidulans (Aspergillus nidulans)]
scaffold4.t1148	gi	169845493	ref	XP_001829466	Putative uncharacterized protein [Coprinopsis cinerea (strain Okayama-7 / 130 / FGSC 9003) (Inky ca]
scaffold4.t1164	gi	169605935	ref	XP_001796388	Putative uncharacterized protein [Phaeosphaeria nodorum (Glume blotch fungus) (Septoria nodorum)]
scaffold4.t1165	gi	154295877	ref	XP_001548372	Predicted protein [Botryotinia fuckeliana (strain B05.10) (Noble rot fungus) (Botryti]
scaffold4.t1171	gi	170085481	ref	XP_001873964	Glycoside hydrolase family 16 protein [Laccaria bicolor (strain S238N-H82) (Bicoloured deceiver) (Laccari]
scaffold4.t1178	gi	149209075	ref	XP_001521912	Putative uncharacterized protein [Magnaporthe oryzae 70-15]
scaffold4.t1181	gi	67900784	ref	XP_680648	Putative uncharacterized protein [Emericella nidulans (Aspergillus nidulans)]
scaffold4.t1183	gi	121700322	ref	XP_001268426	Oxidoreductase, short chain dehydrogenase/reductase family [Aspergillus clavatus]
scaffold4.t1184	gi	121700322	ref	XP_001268426	Oxidoreductase, short chain dehydrogenase/reductase family [Aspergillus clavatus]
scaffold4.t1185	gi	255950754	ref	XP_002566144	Pc22g22500 protein [Penicillium chrysogenum (strain ATCC 28089 / DSM 1075 / Wisconsi]
scaffold4.t1188	gi	6323004	ref	NP_013076	Heat shock protein SSA2 [Saccharomyces cerevisiae (Baker's yeast)]
scaffold4.t1195	gi	242217785	ref	XP_002474689	Predicted protein [Postia placenta (strain ATCC 44394 / Madison 698-R) (Brown rot fungus]
scaffold4.t1203	gi	169620265	ref	XP_001803544	Putative uncharacterized protein [Phaeosphaeria nodorum (Glume blotch fungus) (Septoria nodorum)]
scaffold4.t1207	gi	242211241	ref	XP_002471460	Predicted protein [Postia placenta (strain ATCC 44394 / Madison 698-R) (Brown rot fungus]
scaffold4.t1209	gi	169609426	ref	XP_001798132	Putative uncharacterized protein [Phaeosphaeria nodorum (Glume blotch fungus) (Septoria nodorum)]
scaffold4.t1210	gi	212543429	ref	XP_002151869	Alpha-1,3-glucanase/mutanase, putative [Penicillium marneffei (strain ATCC 18224 / CBS 334.59 / QM 7333)]
scaffold4.t1219	gi	213405173	ref	XP_002173358	Retinol dehydrogenase [Schizosaccharomyces japonicus (strain yFS275 / FY16936) (Fissio]
scaffold4.t1220	gi	145605926	ref	XP_001406555	Putative uncharacterized protein [Magnaporthe grisea (Rice blast fungus) (Pyricularia grisea)]
scaffold4.t1221	gi	189197873	ref	XP_001935274	Endo-1,5-alpha-L-arabinase [Pyrenophora tritici-repentis (strain Pt-1C-BFP) (Wheat tan spo]
scaffold4.t1223	gi	189199566	ref	XP_001936120	Periplasmic beta-glucosidase [Pyrenophora tritici-repentis (strain Pt-1C-BFP) (Wheat tan spo]
scaffold4.t1225	gi	170115132	ref	XP_001888761	Glycoside hydrolase family 31 protein [Laccaria bicolor (strain S238N-H82) (Bicoloured deceiver) (Laccari]
scaffold4.t1230	gi	145233307	ref	XP_001400026	Similarity to hypothetical protein SC5C7.08 - Streptomyces coelicolor [Aspergillus niger (strain CBS 513.88 / FGSC A1513)]
scaffold4.t1235	gi	189206656	ref	XP_001939662	Ankyrin repeat domain containing protein [Pyrenophora tritici-repentis (strain Pt-1C-BFP) (Wheat tan spo]
scaffold4.t1236	gi	189203437	ref	XP_001938054	HET domain containing protein [Pyrenophora tritici-repentis (strain Pt-1C-BFP) (Wheat tan spo]
scaffold4.t1237	gi	39967480	ref	XP_365292	Putative uncharacterized protein [Magnaporthe grisea (Rice blast fungus) (Pyricularia grisea)]
scaffold4.t1242	gi	212541694	ref	XP_002151002	Monoxygenase, putative [Penicillium marneffei (strain ATCC 18224 / CBS 334.59 / QM 7333)]
scaffold4.t1248	gi	238488415	ref	XP_002375445	Putative uncharacterized protein [Aspergillus flavus (strain ATCC 200026 / FGSC A1120 / NRRL 3357 / JC]
scaffold4.t1252	gi	169622236	ref	XP_001804527	Putative uncharacterized protein [Phaeosphaeria nodorum (Glume blotch fungus) (Septoria nodorum)]
scaffold4.t1254	gi	189197721	ref	XP_001935198	Putative uncharacterized protein [Pyrenophora tritici-repentis (strain Pt-1C-BFP) (Wheat tan spo]
scaffold4.t1257	gi	169612754	ref	XP_001799794	Putative uncharacterized protein [Phaeosphaeria nodorum (Glume blotch fungus) (Septoria nodorum)]
scaffold4.t1261	gi	169864308	ref	XP_001838764	Putative uncharacterized protein [Coprinopsis cinerea (strain Okayama-7 / 130 / FGSC 9003) (Inky ca]
scaffold4.t1262	gi	255718087	ref	XP_002555324	KLTH0G06600p [Lachancea thermotolerans (strain CBS 6340) (Yeast) (Kluyveromyce]
scaffold4.t1268	gi	189203437	ref	XP_001938054	HET domain containing protein [Pyrenophora tritici-repentis (strain Pt-1C-BFP) (Wheat tan spo]
scaffold4.t1269	gi	169607445	ref	XP_001797142	Putative uncharacterized protein [Phaeosphaeria nodorum (Glume blotch fungus) (Septoria nodorum)]
scaffold4.t1273	gi	145611200	ref	XP_368656	Putative uncharacterized protein [Magnaporthe grisea (Rice blast fungus) (Pyricularia grisea)]
scaffold4.t1275	gi	145612441	ref	XP_367199	Putative uncharacterized protein [Magnaporthe grisea (Rice blast fungus) (Pyricularia grisea)]
scaffold4.t1282	gi	67902962	ref	XP_681737	Putative uncharacterized protein [Emericella nidulans (Aspergillus nidulans)]
scaffold4.t1284	gi	169786397	ref	XP_001827659	RIB40 DNA, SC010 [Aspergillus oryzae]
scaffold4.t1286	gi	156062738	ref	XP_001597291	Putative uncharacterized protein [Sclerotinia sclerotiorum (strain ATCC 18683 / 1980 / Ss-1) (Whit]
scaffold4.t1290	gi	71005946	ref	XP_757639	Putative uncharacterized protein [Ustilago maydis (Smut fungus)]
scaffold4.t1291	gi	145239487	ref	XP_001392390	Contig An08c0100, complete genome [Aspergillus niger (strain CBS 513.88 / FGSC A1513)]
scaffold4.t1296	gi	145249194	ref	XP_001400936	Function: initial oxygenation step in trichothecene toxin biosynthesis. [Aspergillus niger (strain CBS 513.88 / FGSC A1513)]
scaffold4.t1301	gi	154321688	ref	XP_001560159	Putative uncharacterized protein [Botryotinia fuckeliana (strain B05.10) (Noble rot fungus) (Botryti]
scaffold4.t1302	gi	156065005	ref	XP_001598424	Putative uncharacterized protein [Sclerotinia sclerotiorum (strain ATCC 18683 / 1980 / Ss-1) (Whit]
scaffold4.t1303	gi	169609070	ref	XP_001797954	Putative uncharacterized protein [Phaeosphaeria nodorum (Glume blotch fungus) (Septoria nodorum)]
scaffold4.t1306	gi	70990006	ref	XP_749852	Pfs, NACHT and Ankyrin domain protein [Aspergillus fumigatus (Sartorya fumigata)]
scaffold4.t1308	gi	169620251	ref	XP_001803537	Putative uncharacterized protein [Phaeosphaeria nodorum (Glume blotch fungus) (Septoria nodorum)]
scaffold4.t1317	gi	70994980	ref	XP_752266	Lactonohydrolase, putative [Aspergillus fumigatus (Sartorya fumigata)]
scaffold4.t1321	gi	255941430	ref	XP_002561484	Pc16g11840 protein [Penicillium chrysogenum (strain ATCC 28089 / DSM 1075 / Wisconsi]
scaffold4.t1322	gi	121704577	ref	XP_001270552	PAF acetylhydrolase family protein [Aspergillus clavatus]
scaffold4.t1323	gi	169598764	ref	XP_001792805	Putative uncharacterized protein [Phaeosphaeria nodorum (Glume blotch fungus) (Septoria nodorum)]
scaffold4.t1327	gi	189189364	ref	XP_001931021	HET domain containing protein HetC [Pyrenophora tritici-repentis (strain Pt-1C-BFP) (Wheat tan spo]
scaffold4.t1328	gi	154319965	ref	XP_001559299	Predicted protein [Botryotinia fuckeliana (strain B05.10) (Noble rot fungus) (Botryti]
scaffold4.t1329	gi	145615484	ref	XP_360249	Solute carrier family 25 member 38 homolog [Magnaporthe grisea (Rice blast fungus) (Pyricularia grisea)]
scaffold4.t1332	gi	116202731	ref	XP_001227177	Putative uncharacterized protein [Chaetomium globosum (Soil fungus)]
scaffold4.t1336	gi	67515749	ref	XP_657760	Putative uncharacterized protein [Emericella nidulans (Aspergillus nidulans)]
scaffold4.t1338	gi	255934102	ref	XP_002558332	Pc12g15300 protein [Penicillium chrysogenum (strain ATCC 28089 / DSM 1075 / Wisconsi]
scaffold4.t1341	gi	145602163	ref	XP_359627	Putative uncharacterized protein [Magnaporthe grisea (Rice blast fungus) (Pyricularia grisea)]
scaffold4.t1343	gi	212544474	ref	XP_002152391	Kinesin, putative [Penicillium marneffei (strain ATCC 18224 / CBS 334.59 / QM 7333)]
scaffold4.t1353	gi	70990006	ref	XP_749852	Pfs, NACHT and Ankyrin domain protein [Aspergillus fumigatus (Sartorya fumigata)]
scaffold4.t1356	gi	145615484	ref	XP_360249	Solute carrier family 25 member 38 homolog [Magnaporthe grisea (Rice blast fungus) (Pyricularia grisea)]
scaffold4.t1361	gi	169607917	ref	XP_001797378	Putative uncharacterized protein [Phaeosphaeria nodorum (Glume blotch fungus) (Septoria nodorum)]
scaffold4.t1368	gi	189189820	ref	XP_001931249	Putative uncharacterized protein [Pyrenophora tritici-repentis (strain Pt-1C-BFP) (Wheat tan spo]
scaffold4.t1369	gi	170105868	ref	XP_001884146	Endo-1,6-alpha-mannosidase [Laccaria bicolor (strain S238N-H82) (Bicoloured deceiver) (Laccari]
scaffold4.t1371	gi	71005946	ref	XP_757639	Putative uncharacterized protein [Ustilago maydis (Smut fungus)]
scaffold4.t1372	gi	156042574	ref	XP_001587844	Predicted protein [Sclerotinia sclerotiorum (strain ATCC 18683 / 1980 / Ss-1) (Whit]
scaffold4.t1374	gi	189189466	ref	XP_001931072	Beta-galactosidase [Pyrenophora tritici-repentis (strain Pt-1C-BFP) (Wheat tan spo]
scaffold4.t1375	gi	50550941	ref	XP_502944	YALI0D17534p [Yarrowia lipolytica (Candida lipolytica)]
scaffold4.t1377	gi	67900784	ref	XP_680648	Putative uncharacterized protein [Emericella nidulans (Aspergillus nidulans)]
scaffold4.t1380	gi	189200453	ref	XP_001936563	HIT domain containing protein [Pyrenophora tritici-repentis (strain Pt-1C-BFP) (Wheat tan spo]
scaffold4.t1387	gi	71018833	ref	XP_759647	Putative uncharacterized protein [Ustilago maydis (Smut fungus)]
scaffold4.t1391	gi	154288577	ref	XP_001545068	Putative uncharacterized protein (Fragment) [Botryotinia fuckeliana (strain B05.10) (Noble rot fungus) (Botryti]
scaffold4.t1393	gi	171692601	ref	XP_001911225	Ubiquitin carrier protein (Fragment) [Podospora anserina]
scaffold4.t1395	gi	67524657	ref	XP_660390	Putative uncharacterized protein [Emericella nidulans (Aspergillus nidulans)]
scaffold4.t1404	gi	39939988	ref	XP_359531	Putative uncharacterized protein [Magnaporthe grisea (Rice blast fungus) (Pyricularia grisea)]
scaffold4.t1405	gi	39963761	ref	XP_364937	Putative uncharacterized protein [Magnaporthe grisea (Rice blast fungus) (Pyricularia grisea)]
scaffold4.t1421	gi	145615484	ref	XP_360249	Solute carrier family 25 member 38 homolog [Magnaporthe grisea (Rice blast fungus) (Pyricularia grisea)]
scaffold4.t1425	gi	70990006	ref	XP_749852	Pfs, NACHT and Ankyrin domain protein [Aspergillus fumigatus (Sartorya fumigata)]
scaffold4.t1426	gi	145259369	ref	XP_001402348	Similarity to human PRO1072 protein sequence patent WO9946281-A2. [Aspergillus niger (strain CBS 513.88 / FGSC A1513)]
scaffold4.t1427	gi	154318477	ref	XP_001558557	Putative uncharacterized protein [Botryotinia fuckeliana (strain B05.10) (Noble rot fungus) (Botryti]
scaffold4.t1430	gi	261202516	ref	XP_002628472	Fatty acid transporter [Ajellomyces dermatitidis (strain SLH14081) (Blastomyces dermatitidis)]
scaffold4.t1432	gi	116196984	ref	XP_001224304	Putative uncharacterized protein [Chaetomium globosum (Soil fungus)]
scaffold4.t1442	gi	70985438	ref	XP_748225	Protein sym1 [Aspergillus fumigatus (Sartorya fumigata)]
scaffold4.t1443	gi	68489602	ref	XP_711371	Phosphoglycerate kinase [Candida albicans (Yeast)]
scaffold4.t1448	gi	255711596	ref	XP_002552081	KLTH0B06754p [Lachancea thermotolerans (strain CBS 6340) (Yeast) (Kluyveromyce]
scaffold4.t1454	gi	145615484	ref	XP_360249	Solute carrier family 25 member 38 homolog [Magnaporthe grisea (Rice blast fungus) (Pyricularia grisea)]
scaffold4.t1458	gi	116201405	ref	XP_001226514	Putative uncharacterized protein [Chaetomium globosum (Soil fungus)]
scaffold4.t1463	gi	67525543	ref	XP_660833	Putative uncharacterized protein [Emericella nidulans (Aspergillus nidulans)]
scaffold4.t1464	gi	238484099	ref	XP_002373288	Epoxide hydrolase, putative [Aspergillus flavus (strain ATCC 200026 / FGSC A1120 / NRRL 3357 / JC]
scaffold4.t1465	gi	189189334	ref	XP_001931006	Putative uncharacterized protein [Pyrenophora tritici-repentis (strain Pt-1C-BFP) (Wheat tan spo]
scaffold4.t1469	gi	189209317	ref	XP_001940991	Putative uncharacterized protein [Pyrenophora tritici-repentis (strain Pt-1C-BFP) (Wheat tan spo]
scaffold4.t1477	gi	67902940	ref	XP_681726	Putative uncharacterized protein [Emericella nidulans (Aspergillus nidulans)]
scaffold4.t1478	gi	258563916	ref	XP_002582703	Predicted protein [Uncinocarpus reesii (strain UAMH 1704)]
scaffold4.t1479	gi	156838335	ref	XP_001642875	Putative uncharacterized protein [Vanderwaltozyma polyspora (strain ATCC 22028 / DSM 70294]
scaffold4.t1486	gi	170096276	ref	XP_001879358	Predicted protein [Laccaria bicolor (strain S238N-H82) (Bicoloured deceiver) (Laccari]
scaffold4.t1494	gi	255712391	ref	XP_002552478	KLTH0C05830p [Lachancea thermotolerans (strain CBS 6340) (Yeast) (Kluyveromyce]
scaffold4.t1500	gi	189209423	ref	XP_001941044	Pectate lyase [Pyrenophora tritici-repentis (strain Pt-1C-BFP) (Wheat tan spo]
scaffold4.t1502	gi	119470756	ref	XP_001258083	Nonribosomal peptide synthase GliP [Neosartorya fischeri (strain ATCC 1020 / DSM 3700 / FGSC A1164 / NRR]
scaffold4.t1505	gi	115399110	ref	XP_001215144	Putative uncharacterized protein [Aspergillus terreus (strain NIH 2624 / FGSC A1156)]
scaffold4.t1507	gi	169623644	ref	XP_001805229	Putative uncharacterized protein [Phaeosphaeria nodorum (Glume blotch fungus) (Septoria nodorum)]
scaffold4.t1514	gi	169844123	ref	XP_001828783	Putative uncharacterized protein [Coprinopsis cinerea (strain Okayama-7 / 130 / FGSC 9003) (Inky ca]
scaffold4.t1515	gi	85078059	ref	XP_956101	Predicted protein [Neurospora crassa]
scaffold4.t1524	gi	171681144	ref	XP_001905516	Predicted CDS Pa_7_445 [Podospora anserina]
scaffold4.t1526	gi	39939988	ref	XP_359531	Putative uncharacterized protein [Magnaporthe grisea (Rice blast fungus) (Pyricularia grisea)]
scaffold4.t1528	gi	260950453	ref	XP_002619523	Putative uncharacterized protein [Clavispora lusitaniae (strain ATCC 42720) (Yeast) (Candid]
scaffold4.t1529	gi	255940652	ref	XP_002561095	Pc16g07710 protein [Penicillium chrysogenum (strain ATCC 28089 / DSM 1075 / Wisconsi]
scaffold4.t1534	gi	171691498	ref	XP_001910674	Predicted CDS Pa_6_7550 [Podospora anserina]
scaffold4.t1535	gi	67902962	ref	XP_681737	Putative uncharacterized protein [Emericella nidulans (Aspergillus nidulans)]
scaffold4.t1539	gi	115387385	ref	XP_001211198	Putative uncharacterized protein [Aspergillus terreus (strain NIH 2624 / FGSC A1156)]
scaffold4.t1542	gi	154318411	ref	XP_001558524	Putative uncharacterized protein [Botryotinia fuckeliana (strain B05.10) (Noble rot fungus) (Botryti]
scaffold4.t1544	gi	212544474	ref	XP_002152391	Kinesin, putative [Penicillium marneffei (strain ATCC 18224 / CBS 334.59 / QM 7333)]
[truncated: 1,918 more rows]
